# Supplementary material for: Crystal structure of 4-chloro-2-nitro­benzoic acid with 4-hy­droxy­quinoline: a disordered structure over two states of 4-chloro-2-nitro­benzoic acid–quinolin-4(1H)-one (1/1) and 4-hy­droxy­quinolinium 4-chloro-2-nitro­benzoate
Source: Acta Crystallogr E Crystallogr Commun. 2019 Nov 8;75(Pt 12):1853–6. doi: 10.1107/S205698901901497X (PMC6895935; doi:10.1107/S205698901901497X)
Supplement: Supplementary file 1 [file e-75-01853-sup1.cif]

##############################################################################
#                                                                            #
# This CIF contains the data in a paper accepted for publication in          #
# Acta Crystallographica Section E. It conforms to the requirements of       #
# Notes for Authors for Acta Crystallographica Section E, and has been       #
# peer reviewed under the auspices of the IUCr Commission on Journals.       #
#                                                                            #
# Full details of the Crystallographic Information File format               #
# are given in the paper "The Crystallographic Information File (CIF):       #
# a New Standard Archive File for Crystallography" by S. R. Hall, F. H.      #
# Allen and I. D. Brown [Acta Cryst. (1991), A47, 655-685].                  #
#                                                                            #
# The current version of the core CIF dictionary is obtainable from          #
# ftp://ftp.iucr.org/pub/cif_core.dic.                                       #
#                                                                            #
# Software is freely available for graphical display of the structure(s)     #
# in this CIF. For information consult the CIF software page                 #
# http://www.iucr.org/resources/cif/software.                                #
#                                                                            #
# This file may be used for bona fide research purposes within the           #
# scientific community so long as proper attribution is given to the journal # 
# article from which it was obtained.                                        #
#                                                                            #
##############################################################################
data_global
_audit_creation_method     'by CrystalStructure 4.3'
_journal_date_recd_electronic     2019-10-29
_journal_date_accepted     2019-11-06
_journal_name_full     'Acta Crystallographica, Section E'
_journal_year     2019
_journal_volume     75
_journal_issue      1
_journal_page_first     0
_journal_page_last     0
_journal_paper_category     GO
_journal_paper_doi     10.1107/S205698901901497X
_journal_coeditor_code     LH5935
_publ_contact_author_name     ' Prof. Hiroyuki Ishida'
_publ_contact_author_address
;
Department of Chemistry
Faculty of Science
Okayama University
Okayama 700-8530
Japan
;
_publ_contact_author_email     ' ishidah@cc.okayama-u.ac.jp '
_publ_contact_author_fax     ' 81-86-251-7832'
_publ_contact_author_phone     ' 81-86-251-7832'
_publ_section_title
;
Crystal structure of 4-chloro-2-nitrobenzoic acid with 4-hydroxyquinoline: a
disordered structure over two states of 4-chloro-2-nitrobenzoic
acid--quinolin-4(1<i>H</i>)-one (1/1) and 4-hydroxyquinolinium
4-chloro-2-nitrobenzoate
;
loop_
    _publ_author_name
    _publ_author_address
    'Gotoh, Kazuma'
;
Department of Chemistry
Faculty of Science
Okayama University
Okayama 700-8530
Japan
;
    'Ishida, Hiroyuki'
;
Department of Chemistry
Faculty of Science
Okayama University
Okayama 700-8530
Japan
;
_publ_section_synopsis
;
The title compound was analysed as a disordered structure over two states,
<i>viz</i>. co-crystal and salt, accompanied by a keto--enol tautomerization
in the base molecule. In the compound, the acid and base molecules are linked
by a short hydrogen bond [O...O = 2.4393(15) \%A], in which the H atom is
disordered over two positions with equal occupancies.
;
data_I
_chemical_name_systematic
;\
4-Chloro-2-nitrobenzoic acid--quinolin-4(1<i>H</i>)-one (1/1)--\
4-hydroxyquinolinium 4-chloro-2-nitrobenzoate
;
_chemical_formula_moiety     'C7 H3.5 Cl N O4, C9 H7.5 N O'
_chemical_formula_sum     'C16 H11 Cl N2 O5'
_chemical_formula_weight     346.73
_chemical_melting_point     ?
_space_group_crystal_system     orthorhombic
_space_group_name_H-M_alt     'P b c n'
_space_group_name_Hall     '-P 2n 2ab'
loop_
    _space_group_symop_operation_xyz
    'x, y, z'
    '-x+1/2, -y+1/2, z+1/2'
    'x+1/2, -y+1/2, -z'
    '-x, y, -z+1/2'
    '-x, -y, -z'
    'x-1/2, y-1/2, -z-1/2'
    '-x-1/2, y-1/2, z'
    'x, -y, z-1/2'
_cell_length_a     12.6336(8)
_cell_length_b     7.0701(3)
_cell_length_c     33.5956(15)
_cell_angle_alpha     90.0000
_cell_angle_beta     90.0000
_cell_angle_gamma     90.0000
_cell_volume     3000.8(3)
_cell_formula_units_Z     8
_cell_measurement_reflns_used     23445
_cell_measurement_theta_min     3.03
_cell_measurement_theta_max     30.19
_cell_measurement_temperature     190.0(10)
_exptl_crystal_description     platelet
_exptl_crystal_colour     colorless
_exptl_crystal_size_max     0.350
_exptl_crystal_size_mid     0.280
_exptl_crystal_size_min     0.090
_exptl_crystal_density_diffrn     1.535
_exptl_crystal_density_meas     ?
_exptl_crystal_density_method     'not measured'
_exptl_crystal_F_000     1424.00
_exptl_absorpt_coefficient_mu     0.285
_exptl_absorpt_correction_type     numerical
_exptl_absorpt_process_details
;
(<i>NUMABS</i>; Higashi, 1999)
;
_exptl_absorpt_correction_T_min     0.939
_exptl_absorpt_correction_T_max     0.975
_diffrn_ambient_temperature     190(2)
_diffrn_radiation_type     'Mo K\a'
_diffrn_radiation_wavelength     0.71075
_diffrn_measurement_device_type     'Rigaku R-AXIS RAPIDII'
_diffrn_measurement_method     \w
_diffrn_detector_area_resol_mean     10.000
_diffrn_reflns_number     36709
_diffrn_reflns_av_R_equivalents     0.0518
_diffrn_reflns_av_unetI/netI     0.0287
_diffrn_reflns_theta_min     3.225
_diffrn_reflns_theta_max     30.033
_diffrn_reflns_theta_full     25.242
_diffrn_measured_fraction_theta_max     0.999
_diffrn_measured_fraction_theta_full     0.999
_diffrn_reflns_limit_h_min     -17
_diffrn_reflns_limit_h_max     17
_diffrn_reflns_limit_k_min     -9
_diffrn_reflns_limit_k_max     9
_diffrn_reflns_limit_l_min     -47
_diffrn_reflns_limit_l_max     47
_diffrn_standards_number     0
_diffrn_standards_interval_count     .
_diffrn_standards_decay_%     ?
_reflns_number_total     4380
_reflns_number_gt     3235
_reflns_threshold_expression     'I > 2\s(I)'
_refine_ls_structure_factor_coef     Fsqd
_refine_ls_matrix_type     full
_refine_ls_R_factor_all     0.0631
_refine_ls_R_factor_gt     0.0456
_refine_ls_wR_factor_gt     0.1185
_refine_ls_wR_factor_ref     0.1362
_refine_ls_goodness_of_fit_ref     1.130
_refine_ls_restrained_S_all     1.130
_refine_ls_number_reflns     4380
_refine_ls_number_parameters     227
_refine_ls_number_restraints     2
_refine_ls_hydrogen_treatment     mixed
_refine_ls_weighting_scheme     calc
_refine_ls_weighting_details
              'w=1/[\s^2^(Fo^2^)+(0.0641P)^2^+0.6358P] where P=(Fo^2^+2Fc^2^)/3'
_atom_sites_solution_hydrogens     mixed
_atom_sites_solution_primary     direct
_atom_sites_solution_secondary     difmap
_refine_ls_shift/su_max     0.002
_refine_ls_shift/su_mean     0.000
_refine_diff_density_max     0.391
_refine_diff_density_min     -0.417
_refine_ls_extinction_method     none
_refine_ls_extinction_coef     .
loop_
    _atom_type_symbol
    _atom_type_description
    _atom_type_scat_dispersion_real
    _atom_type_scat_dispersion_imag
    _atom_type_scat_source
    'C' 'C' 0.0033 0.0016
                         'International Tables Vol C Tables 4.2.6.8 and 6.1.1.4'
    'H' 'H' 0.0000 0.0000
                         'International Tables Vol C Tables 4.2.6.8 and 6.1.1.4'
    'O' 'O' 0.0106 0.0060
                         'International Tables Vol C Tables 4.2.6.8 and 6.1.1.4'
    'N' 'N' 0.0061 0.0033
                         'International Tables Vol C Tables 4.2.6.8 and 6.1.1.4'
    'Cl' 'Cl' 0.1484 0.1585
                         'International Tables Vol C Tables 4.2.6.8 and 6.1.1.4'
_computing_data_collection
;
<i>PROCESS-AUTO</i> (Rigaku, 2006)
;
_computing_cell_refinement
;
<i>PROCESS-AUTO</i> (Rigaku, 2006)
;
_computing_data_reduction
;
<i>PROCESS-AUTO</i> (Rigaku, 2006)
;
_computing_structure_solution
;
<i>SHELXT2018</i> (Sheldrick, 2015<i>a</i>)
;
_computing_structure_refinement
;
<i>SHELXL2018</i> (Sheldrick, 2015<i>b</i>)
;
_computing_molecular_graphics
;
<i>ORTEP-3 for Windows</i> and <i>WinGX</i> (Farrugia,  2012);
<i>Mercury</i> (Macrae <i>et al</i>., 2008)
;
_computing_publication_material
;
<i>CrystalStructure</i> (Rigaku, 2018) and <i>PLATON</i> (Spek,
2015)
;
loop_
    _atom_site_type_symbol
    _atom_site_label
    _atom_site_fract_x
    _atom_site_fract_y
    _atom_site_fract_z
    _atom_site_U_iso_or_equiv
    _atom_site_adp_type
    _atom_site_calc_flag
    _atom_site_occupancy
    _atom_site_disorder_assembly
    _atom_site_disorder_group
    Cl Cl1 0.14687(4) 0.53104(8) 0.76188(2) 0.05607(17) Uani d 1 . .
    O O1 0.32791(10) 0.20128(19) 0.58896(3) 0.0439(3) Uani d 1 . .
    H H1A 0.351(4) 0.185(8) 0.5658(6) 0.066 Uiso d 0.5 . .
    O O2 0.44512(9) 0.43255(18) 0.60030(3) 0.0423(3) Uani d 1 . .
    O O3 0.52878(10) 0.26978(19) 0.67248(4) 0.0497(3) Uani d 1 . .
    O O4 0.53263(11) 0.5533(2) 0.69656(5) 0.0636(4) Uani d 1 . .
    O O5 0.37717(9) 0.15689(18) 0.51938(3) 0.0376(3) Uani d 1 . .
    H H1B 0.356(3) 0.177(7) 0.5427(6) 0.056 Uiso d 0.5 . .
    N N1 0.48587(11) 0.4153(2) 0.68364(4) 0.0404(3) Uani d 1 . .
    N N2 0.11801(11) 0.1179(2) 0.44816(4) 0.0379(3) Uani d 1 . .
    C C1 0.31559(12) 0.3666(2) 0.64897(4) 0.0318(3) Uani d 1 . .
    C C2 0.37014(12) 0.4213(2) 0.68293(4) 0.0333(3) Uani d 1 . .
    C C3 0.32058(13) 0.4729(2) 0.71785(5) 0.0373(3) Uani d 1 . .
    H H3 0.360145 0.511101 0.740510 0.045 Uiso calc 1 . .
    C C4 0.21176(14) 0.4671(2) 0.71868(5) 0.0377(4) Uani d 1 . .
    C C5 0.15375(13) 0.4103(2) 0.68590(5) 0.0389(4) Uani d 1 . .
    H H5 0.078678 0.405323 0.687096 0.047 Uiso calc 1 . .
    C C6 0.20643(12) 0.3610(2) 0.65135(4) 0.0345(3) Uani d 1 . .
    H H6 0.166717 0.322352 0.628754 0.041 Uiso calc 1 . .
    C C7 0.36954(12) 0.3319(2) 0.60966(4) 0.0334(3) Uani d 1 . .
    C C8 0.10616(13) 0.1492(2) 0.48692(5) 0.0381(3) Uani d 1 . .
    H H8 0.036732 0.163593 0.497354 0.046 Uiso calc 1 . .
    C C9 0.19038(13) 0.1612(2) 0.51224(5) 0.0357(3) Uani d 1 . .
    H H9 0.179065 0.181221 0.539873 0.043 Uiso calc 1 . .
    C C10 0.29314(11) 0.1441(2) 0.49744(4) 0.0306(3) Uani d 1 . .
    C C11 0.30605(12) 0.1122(2) 0.45544(4) 0.0306(3) Uani d 1 . .
    C C12 0.40628(13) 0.0928(2) 0.43769(5) 0.0385(4) Uani d 1 . .
    H H12 0.468363 0.099954 0.453575 0.046 Uiso calc 1 . .
    C C13 0.41438(16) 0.0636(3) 0.39760(5) 0.0492(4) Uani d 1 . .
    H H13 0.482176 0.050157 0.385705 0.059 Uiso calc 1 . .
    C C14 0.32353(17) 0.0534(3) 0.37403(5) 0.0533(5) Uani d 1 . .
    H H14 0.330455 0.035088 0.346139 0.064 Uiso calc 1 . .
    C C15 0.22572(16) 0.0693(3) 0.39020(5) 0.0459(4) Uani d 1 . .
    H H15 0.164531 0.059820 0.373885 0.055 Uiso calc 1 . .
    C C16 0.21571(12) 0.0997(2) 0.43129(4) 0.0331(3) Uani d 1 . .
    H H2 0.0611(18) 0.107(3) 0.4325(6) 0.052(6) Uiso d 1 . .
loop_
    _atom_site_aniso_label
    _atom_site_aniso_U_11
    _atom_site_aniso_U_22
    _atom_site_aniso_U_33
    _atom_site_aniso_U_12
    _atom_site_aniso_U_13
    _atom_site_aniso_U_23
    Cl1 0.0601(3) 0.0749(3) 0.0332(2) 0.0104(2) 0.01812(19) 0.00122(19)
    O1 0.0488(7) 0.0572(7) 0.0257(5) -0.0068(6) 0.0010(5) -0.0078(5)
    O2 0.0363(6) 0.0585(7) 0.0321(5) -0.0033(5) 0.0060(5) -0.0043(5)
    O3 0.0385(7) 0.0637(8) 0.0468(7) 0.0164(6) 0.0004(5) 0.0024(6)
    O4 0.0434(8) 0.0792(10) 0.0681(9) -0.0088(7) -0.0108(7) -0.0217(8)
    O5 0.0290(5) 0.0565(7) 0.0273(5) 0.0005(5) -0.0025(4) -0.0066(5)
    N1 0.0338(7) 0.0594(8) 0.0282(6) 0.0038(6) -0.0041(5) -0.0013(6)
    N2 0.0314(7) 0.0430(7) 0.0391(7) 0.0016(6) -0.0090(6) -0.0023(6)
    C1 0.0325(7) 0.0384(8) 0.0245(6) 0.0037(6) -0.0003(5) 0.0010(6)
    C2 0.0313(7) 0.0415(8) 0.0271(7) 0.0038(6) -0.0007(5) 0.0011(6)
    C3 0.0424(9) 0.0437(8) 0.0257(7) 0.0029(7) 0.0007(6) -0.0008(6)
    C4 0.0429(9) 0.0421(8) 0.0281(7) 0.0061(7) 0.0093(6) 0.0020(6)
    C5 0.0317(8) 0.0484(9) 0.0366(8) 0.0036(7) 0.0045(6) 0.0062(7)
    C6 0.0315(8) 0.0424(8) 0.0297(7) 0.0019(6) -0.0004(6) 0.0028(6)
    C7 0.0307(7) 0.0447(8) 0.0247(6) 0.0055(6) -0.0020(5) 0.0011(6)
    C8 0.0294(8) 0.0433(8) 0.0417(8) 0.0011(6) 0.0014(6) 0.0002(7)
    C9 0.0323(8) 0.0443(8) 0.0305(7) 0.0008(6) 0.0027(6) -0.0010(6)
    C10 0.0298(7) 0.0337(7) 0.0282(7) -0.0004(6) -0.0010(5) -0.0004(6)
    C11 0.0321(7) 0.0320(7) 0.0277(7) 0.0004(6) -0.0008(5) -0.0002(6)
    C12 0.0345(8) 0.0485(9) 0.0326(7) 0.0000(7) 0.0011(6) -0.0042(7)
    C13 0.0492(10) 0.0633(11) 0.0350(8) 0.0040(9) 0.0094(7) -0.0065(8)
    C14 0.0653(13) 0.0669(13) 0.0279(8) 0.0087(10) 0.0002(8) -0.0072(8)
    C15 0.0550(11) 0.0523(10) 0.0304(7) 0.0077(8) -0.0124(7) -0.0048(7)
    C16 0.0365(8) 0.0318(7) 0.0311(7) 0.0018(6) -0.0042(6) -0.0016(6)
_geom_special_details
;
 All esds (except the esd in the dihedral angle between two l.s. planes)
 are estimated using the full covariance matrix.  The cell esds are taken
 into account individually in the estimation of esds in distances, angles
 and torsion angles; correlations between esds in cell parameters are only
 used when they are defined by crystal symmetry.  An approximate (isotropic)
 treatment of cell esds is used for estimating esds involving l.s. planes.
;
loop_
    _geom_bond_atom_site_label_1
    _geom_bond_atom_site_label_2
    _geom_bond_site_symmetry_2
    _geom_bond_distance
    _geom_bond_publ_flag
    Cl1 C4 . 1.7271(16) ?
    O1 C7 . 1.270(2) ?
    O1 H1A . 0.841(10) ?
    O2 C7 . 1.2317(19) ?
    O3 N1 . 1.2218(19) ?
    O4 N1 . 1.220(2) ?
    O5 C10 . 1.2956(18) ?
    O5 H1B . 0.841(10) ?
    N1 C2 . 1.463(2) ?
    N2 C8 . 1.329(2) ?
    N2 C16 . 1.364(2) ?
    N2 H2 . 0.90(2) ?
    C1 C6 . 1.382(2) ?
    C1 C2 . 1.388(2) ?
    C1 C7 . 1.506(2) ?
    C2 C3 . 1.379(2) ?
    C3 C4 . 1.376(2) ?
    C3 H3 . 0.9500 ?
    C4 C5 . 1.382(2) ?
    C5 C6 . 1.383(2) ?
    C5 H5 . 0.9500 ?
    C6 H6 . 0.9500 ?
    C8 C9 . 1.365(2) ?
    C8 H8 . 0.9500 ?
    C9 C10 . 1.395(2) ?
    C9 H9 . 0.9500 ?
    C10 C11 . 1.438(2) ?
    C11 C16 . 1.403(2) ?
    C11 C12 . 1.406(2) ?
    C12 C13 . 1.366(2) ?
    C12 H12 . 0.9500 ?
    C13 C14 . 1.396(3) ?
    C13 H13 . 0.9500 ?
    C14 C15 . 1.355(3) ?
    C14 H14 . 0.9500 ?
    C15 C16 . 1.403(2) ?
    C15 H15 . 0.9500 ?
loop_
    _geom_angle_atom_site_label_1
    _geom_angle_atom_site_label_2
    _geom_angle_atom_site_label_3
    _geom_angle_site_symmetry_1
    _geom_angle_site_symmetry_3
    _geom_angle
    _geom_angle_publ_flag
    C7 O1 H1A . . 117(4) ?
    C10 O5 H1B . . 106(3) ?
    O4 N1 O3 . . 124.57(15) ?
    O4 N1 C2 . . 117.80(14) ?
    O3 N1 C2 . . 117.58(14) ?
    C8 N2 C16 . . 121.64(14) ?
    C8 N2 H2 . . 120.1(14) ?
    C16 N2 H2 . . 118.3(14) ?
    C6 C1 C2 . . 117.13(14) ?
    C6 C1 C7 . . 119.84(13) ?
    C2 C1 C7 . . 122.78(14) ?
    C3 C2 C1 . . 123.20(15) ?
    C3 C2 N1 . . 116.59(14) ?
    C1 C2 N1 . . 120.11(13) ?
    C4 C3 C2 . . 117.59(15) ?
    C4 C3 H3 . . 121.2 ?
    C2 C3 H3 . . 121.2 ?
    C3 C4 C5 . . 121.49(15) ?
    C3 C4 Cl1 . . 118.92(13) ?
    C5 C4 Cl1 . . 119.59(13) ?
    C4 C5 C6 . . 119.13(15) ?
    C4 C5 H5 . . 120.4 ?
    C6 C5 H5 . . 120.4 ?
    C1 C6 C5 . . 121.44(15) ?
    C1 C6 H6 . . 119.3 ?
    C5 C6 H6 . . 119.3 ?
    O2 C7 O1 . . 126.98(14) ?
    O2 C7 C1 . . 118.71(14) ?
    O1 C7 C1 . . 114.27(14) ?
    N2 C8 C9 . . 122.21(15) ?
    N2 C8 H8 . . 118.9 ?
    C9 C8 H8 . . 118.9 ?
    C8 C9 C10 . . 119.87(14) ?
    C8 C9 H9 . . 120.1 ?
    C10 C9 H9 . . 120.1 ?
    O5 C10 C9 . . 123.62(14) ?
    O5 C10 C11 . . 118.44(13) ?
    C9 C10 C11 . . 117.94(13) ?
    C16 C11 C12 . . 118.77(14) ?
    C16 C11 C10 . . 119.00(13) ?
    C12 C11 C10 . . 122.23(13) ?
    C13 C12 C11 . . 120.00(16) ?
    C13 C12 H12 . . 120.0 ?
    C11 C12 H12 . . 120.0 ?
    C12 C13 C14 . . 120.35(17) ?
    C12 C13 H13 . . 119.8 ?
    C14 C13 H13 . . 119.8 ?
    C15 C14 C13 . . 121.21(16) ?
    C15 C14 H14 . . 119.4 ?
    C13 C14 H14 . . 119.4 ?
    C14 C15 C16 . . 119.31(16) ?
    C14 C15 H15 . . 120.3 ?
    C16 C15 H15 . . 120.3 ?
    N2 C16 C15 . . 120.32(15) ?
    N2 C16 C11 . . 119.34(14) ?
    C15 C16 C11 . . 120.34(15) ?
loop_
    _geom_torsion_atom_site_label_1
    _geom_torsion_atom_site_label_2
    _geom_torsion_atom_site_label_3
    _geom_torsion_atom_site_label_4
    _geom_torsion_site_symmetry_1
    _geom_torsion_site_symmetry_2
    _geom_torsion_site_symmetry_3
    _geom_torsion_site_symmetry_4
    _geom_torsion
    _geom_torsion_publ_flag
    C6 C1 C2 C3 . . . . -1.4(2) ?
    C7 C1 C2 C3 . . . . 172.84(15) ?
    C6 C1 C2 N1 . . . . 174.88(14) ?
    C7 C1 C2 N1 . . . . -10.9(2) ?
    O4 N1 C2 C3 . . . . -50.5(2) ?
    O3 N1 C2 C3 . . . . 127.10(16) ?
    O4 N1 C2 C1 . . . . 132.98(17) ?
    O3 N1 C2 C1 . . . . -49.4(2) ?
    C1 C2 C3 C4 . . . . 0.7(2) ?
    N1 C2 C3 C4 . . . . -175.67(14) ?
    C2 C3 C4 C5 . . . . 0.5(2) ?
    C2 C3 C4 Cl1 . . . . -179.91(13) ?
    C3 C4 C5 C6 . . . . -0.9(3) ?
    Cl1 C4 C5 C6 . . . . 179.46(13) ?
    C2 C1 C6 C5 . . . . 0.9(2) ?
    C7 C1 C6 C5 . . . . -173.51(15) ?
    C4 C5 C6 C1 . . . . 0.2(3) ?
    C6 C1 C7 O2 . . . . 138.07(16) ?
    C2 C1 C7 O2 . . . . -36.0(2) ?
    C6 C1 C7 O1 . . . . -39.9(2) ?
    C2 C1 C7 O1 . . . . 146.07(15) ?
    C16 N2 C8 C9 . . . . -1.3(3) ?
    N2 C8 C9 C10 . . . . 1.2(3) ?
    C8 C9 C10 O5 . . . . 178.85(15) ?
    C8 C9 C10 C11 . . . . -0.5(2) ?
    O5 C10 C11 C16 . . . . -179.45(14) ?
    C9 C10 C11 C16 . . . . 0.0(2) ?
    O5 C10 C11 C12 . . . . 0.7(2) ?
    C9 C10 C11 C12 . . . . -179.91(15) ?
    C16 C11 C12 C13 . . . . 0.4(2) ?
    C10 C11 C12 C13 . . . . -179.68(16) ?
    C11 C12 C13 C14 . . . . 0.2(3) ?
    C12 C13 C14 C15 . . . . -1.0(3) ?
    C13 C14 C15 C16 . . . . 1.1(3) ?
    C8 N2 C16 C15 . . . . -179.16(16) ?
    C8 N2 C16 C11 . . . . 0.7(2) ?
    C14 C15 C16 N2 . . . . 179.37(17) ?
    C14 C15 C16 C11 . . . . -0.5(3) ?
    C12 C11 C16 N2 . . . . 179.85(14) ?
    C10 C11 C16 N2 . . . . 0.0(2) ?
    C12 C11 C16 C15 . . . . -0.3(2) ?
    C10 C11 C16 C15 . . . . 179.82(15) ?
loop_
    _geom_hbond_atom_site_label_D
    _geom_hbond_atom_site_label_H
    _geom_hbond_atom_site_label_A
    _geom_hbond_site_symmetry_A
    _geom_hbond_distance_DH
    _geom_hbond_distance_HA
    _geom_hbond_distance_DA
    _geom_hbond_angle_DHA
    _geom_hbond_publ_flag
    O1 H1A O5 . 0.84(3) 1.61(2) 2.4393(15) 172(5) y
    O5 H1B O1 . 0.84(2) 1.60(2) 2.4393(15) 173(4) y
    N2 H2 O2 3_456 0.89(2) 1.86(2) 2.7475(18) 176(2) y
    C3 H3 O4 4_656 0.95 2.53 3.469(2) 170 y
    C8 H8 O5 3_456 0.95 2.45 3.208(2) 137 y
    C9 H9 O1 . 0.95 2.51 3.121(2) 123 y
_shelx_space_group_comment
;
The symmetry employed for this shelxl refinement is uniquely defined
by the following loop, which should always be used as a source of
symmetry information in preference to the above space-group names.
They are only intended as comments.
;
_shelx_hkl_file
;
   0   0  -5    1.46    0.46
   0   0   5    2.01    0.28
   0   0   6    1.94    0.56
   0   0  -6    2.51    0.33
   0   0   7    0.46    0.33
   0   0  -7    0.54    0.30
   0   0   8   54.20    1.72
   0   0  -8   49.94    1.60
   0   0  -9   -0.20    0.52
   0   0   9    0.24    0.33
   0   0  10 2120.68   91.14
   0   0 -10 1926.31   83.08
   0   0  11    9.68    0.77
   0   0 -11    0.14    0.70
   0   0  12 1014.29   36.93
   0   0 -12  955.55   35.72
   0   0 -13   -0.24    1.20
   0   0  13    7.13    0.78
   0   0  14 1309.74   53.32
   0   0 -14 1295.36   52.90
   0   0 -15    8.80    1.13
   0   0  15    8.60    0.97
   0   0  16  544.27   18.67
   0   0 -16  547.32   19.77
   0   0 -17   -0.97    1.74
   0   0  17   12.68    1.05
   0   0 -18  527.28   19.74
   0   0  18  542.51   19.91
   0   0 -19    0.27    1.10
   0   0  19   10.03    0.98
   0   0  20  295.15   10.19
   0   0 -20  302.86   11.49
   0   0  21    1.10    0.68
   0   0 -21    0.35    1.29
   0   0  22  219.99    8.69
   0   0 -22  210.62    8.43
   0   0 -23   18.63    2.67
   0   0  23   42.64    2.14
   0   0 -24 1021.21   48.33
   0   0  24 1064.79   43.82
   0   0  25    1.05    1.14
   0   0 -25   -0.06    0.84
   0   0 -26    4.56    1.44
   0   0  26    6.83    1.19
   0   0  27    0.21    0.62
   0   0 -27    0.07    0.79
   0   0 -28   -0.61    1.53
   0   0  28   -0.54    0.76
   0   0  29    4.91    1.88
   0   0 -29    3.21    1.56
   0   0 -30  137.61    7.32
   0   0  30  144.64    6.22
   0   0 -31   -0.21    1.16
   0   0  31    1.19    0.88
   0   0 -32    6.82    3.09
   0   0  32    8.98    2.37
   0   0  33   -0.47    0.54
   0   0  33   -0.16    0.59
   0   0 -33    0.87    0.65
   0   0  34    0.76    0.82
   0   0 -34    0.51    1.25
   0   0  34    0.62    0.91
   0   0  35    6.91    2.23
   0   0 -35    4.29    3.26
   0   0  36  295.94   14.60
   0   0  36  304.50   12.57
   0   0 -36  302.40   16.32
   0   0  37    1.30    1.20
   0   0  37    1.95    1.15
   0   0 -37    2.12    2.04
   0   0  38   66.20    4.13
   0   0  38   69.69    5.50
   0   0 -38   74.46    9.61
   0   0  39    0.94    0.85
   0   0 -39    1.01    1.71
   0   0  39   -1.11    1.61
   0   0 -40   47.20    5.50
   0   0  40   47.10    3.54
   0   0  40   38.48    2.93
   0   0 -41   -0.15    1.50
   0   0  41   -0.28    0.74
   0   0  41    0.17    0.92
   0   0  42   16.94    3.13
   0   0 -42    0.00    4.83
   0   0  43    0.77    1.15
   0   0  43   -0.03    1.16
   0   0 -43    1.75    1.11
   0   0 -43   -0.09    1.74
   0   0 -44   35.45    3.43
   0   0 -44   29.79    5.06
   0   0  44   41.85    3.64
   0   0 -45    7.79    6.42
   0   0  45    1.08    3.10
   0   0 -45    5.52    1.85
   0   0 -46  197.30   15.47
   0   0  46  214.49   11.54
   0   0 -46  210.08   19.34
   0   0 -47    0.63    1.62
   0   0  47    0.78    1.48
   0   0 -47    3.05    3.27
   0  -1  -2    0.08    0.46
   0   1  -2   -0.15    0.27
   0  -1   2    0.26    0.15
   0   1   2    0.20    0.09
   0   1  -2    0.30    0.25
   0   1   2    0.19    0.25
   0  -1   2    0.15    0.24
   0  -1  -3    0.90    0.41
   0   1   3    1.19    0.11
   0   1   3    1.13    0.39
   0   1  -3    1.23    0.39
   0  -1   3    1.69    0.18
   0  -1   3    1.43    0.38
   0   1  -4    0.23    0.28
   0  -1   4   -0.06    0.27
   0   1   4    0.03    0.28
   0  -1  -4    0.01    0.03
   0   1   4    0.10    0.08
   0   1  -5   -0.02    0.32
   0  -1   5    0.21    0.31
   0   1   5    0.11    0.10
   0   1   5   -0.65    0.34
   0   1   6   -0.22    0.49
   0   1  -6    1.08    0.45
   0  -1   6    0.10    0.44
   0   1   6    0.72    0.20
   0   1  -7   -0.01    0.77
   0   1   7   -0.15    0.12
   0  -1   7   -0.46    0.39
   0   1   8    0.23    0.21
   0  -1   8   -0.19    0.35
   0  -1  -8   -0.08    0.21
   0   1  -8   -0.44    0.41
   0  -1   9   -0.10    0.41
   0  -1  -9   -0.23    0.28
   0   1   9    0.08    0.30
   0   1  -9   -0.28    0.50
   0   1 -10   -0.73    0.53
   0  -1  10    0.57    0.50
   0  -1 -10    0.40    0.25
   0   1  10    0.63    0.22
   0  -1 -11   -0.01    0.35
   0   1 -11    0.76    0.47
   0  -1  11   -0.14    0.43
   0   1  11    0.02    0.35
   0  -1  12   -0.45    0.40
   0  -1 -12    0.28    0.22
   0   1  12   -0.03    0.22
   0   1 -12   -0.77    0.45
   0  -1  13    0.60    0.48
   0   1 -13   -0.07    0.49
   0   1  13   -0.72    0.42
   0  -1 -13   -0.32    0.27
   0  -1  14    0.67    0.83
   0   1  14    0.12    0.29
   0  -1 -14    0.53    0.32
   0   1 -14    0.21    0.53
   0   1  15    0.07    0.53
   0  -1  15    0.41    0.89
   0   1 -15    0.27    0.62
   0  -1 -15    0.95    0.39
   0   1 -16   -0.41    0.98
   0   1  16    0.28    0.31
   0  -1 -16    0.34    0.38
   0  -1  16    0.72    0.55
   0  -1  17   -0.07    0.50
   0   1  17   -0.33    0.32
   0   1 -17   -0.15    0.61
   0  -1 -17   -0.02    0.37
   0  -1  18   -0.03    0.54
   0   1  18   -0.10    0.57
   0   1 -18    0.29    0.67
   0  -1 -18    0.53    0.41
   0  -1 -19   -0.05    0.40
   0  -1  19   -0.15    0.51
   0   1 -19    0.36    0.98
   0   1  19   -0.18    0.34
   0   1 -20    0.03    0.77
   0   1  20   -0.42    0.41
   0  -1 -20   -0.17    0.75
   0  -1  20   -0.61    0.95
   0  -1  21    0.02    0.53
   0  -1 -21    0.22    0.72
   0   1 -21   -1.05    0.69
   0   1  21    0.34    0.59
   0  -1 -22    0.61    0.57
   0   1 -22    2.44    0.87
   0  -1  22    0.49    0.67
   0   1  22   -0.33    0.47
   0   1 -23   -0.87    1.28
   0   1  23   -0.09    0.42
   0  -1  23   -0.26    0.58
   0  -1 -23    0.04    0.51
   0  -1 -24    0.19    0.66
   0  -1  24    1.14    1.06
   0   1  24    0.23    0.79
   0   1 -24    0.18    0.96
   0   1  25    0.00    0.52
   0   1 -25    0.56    0.98
   0  -1  25    0.86    1.10
   0  -1 -25    0.09    0.59
   0   1  26    0.02    0.51
   0   1 -26   -1.38    1.55
   0  -1 -26   -0.78    1.02
   0  -1  26    0.17    0.68
   0   1  27    0.63    0.81
   0  -1  27    0.59    0.65
   0   1  27   -0.40    0.59
   0  -1 -27   -0.04    0.65
   0   1 -27   -0.55    0.93
   0   1  28    0.91    0.66
   0   1  28    0.11    0.96
   0  -1  28   -0.41    0.85
   0   1 -28    0.60    1.23
   0  -1 -28    1.48    0.85
   0   1  29    0.16    0.72
   0   1  29    0.70    0.63
   0  -1  29   -0.19    1.28
   0  -1 -29   -0.11    0.81
   0   1 -29    0.09    1.14
   0   1 -30    0.28    1.88
   0  -1 -30    2.16    1.41
   0   1  30    0.07    0.70
   0  -1  30    1.25    0.91
   0   1  30   -0.70    1.28
   0  -1 -31   -0.45    0.68
   0   1  31   -0.48    0.86
   0   1 -31    0.81    0.96
   0  -1  31   -0.03    0.75
   0   1  31    0.20    0.64
   0   1 -32   -0.79    1.16
   0   1  32    0.41    0.77
   0  -1  32    1.17    0.84
   0   1  32    0.04    0.65
   0  -1 -32   -0.08    0.82
   0   1  33    0.16    0.58
   0  -1 -33   -0.36    0.83
   0  -1  33   -0.26    1.24
   0   1  33   -0.07    0.67
   0   1 -33   -0.54    1.69
   0  -1  34   -1.68    0.84
   0   1  34   -0.30    0.75
   0   1  34    0.72    1.00
   0  -1 -34    1.54    1.49
   0   1 -34    1.03    1.26
   0   1 -35    0.05    1.53
   0  -1 -35    2.04    1.01
   0   1  35   -0.09    0.73
   0   1  35    0.56    1.25
   0  -1  35    0.00    1.00
   0   1  36    0.13    0.67
   0  -1  36   -0.78    0.67
   0  -1  36    0.41    0.92
   0  -1 -36   -0.08    0.94
   0   1  36   -0.26    0.72
   0   1 -36    0.31    1.37
   0  -1 -37    0.49    0.94
   0  -1  37   -0.53    1.39
   0   1 -37    0.53    1.34
   0  -1  37    0.23    0.68
   0   1  37   -0.08    0.72
   0   1  37    0.14    1.16
   0  -1 -38    2.01    2.46
   0   1 -38    1.57    1.70
   0  -1  38   -0.31    1.39
   0  -1  38    0.05    1.08
   0   1  38    0.83    0.91
   0   1  38    0.93    0.87
   0   1  39   -0.13    1.21
   0  -1  39   -0.75    0.70
   0   1  39    1.29    0.77
   0  -1  39   -0.40    0.85
   0   1 -39    0.00    1.32
   0  -1 -39    0.74    1.28
   0  -1  40    0.72    1.20
   0   1  40   -0.21    0.84
   0   1 -40   -0.01    2.68
   0  -1  40   -0.83    1.54
   0  -1 -40    0.48    1.43
   0   1  40    0.46    0.90
   0  -1  41   -0.44    0.94
   0  -1 -41    2.34    2.47
   0   1 -41    0.00    1.66
   0  -1 -41    0.59    0.71
   0  -1  41    0.43    0.65
   0   1  41   -1.34    0.93
   0  -1 -42   -2.13    0.90
   0  -1  42    0.20    1.21
   0  -1 -42   -0.88    1.96
   0   1 -42    0.01    2.22
   0  -1  42    0.36    0.83
   0   1  42    0.89    1.83
   0  -1 -43    1.52    2.00
   0  -1  43   -1.22    1.31
   0  -1  43    1.60    1.21
   0  -1 -43   -0.32    1.62
   0   1  43    0.76    1.89
   0   1 -43    0.00    3.86
   0   1 -44    0.00    2.68
   0  -1 -44   -4.25    4.07
   0  -1  44   -0.90    1.39
   0  -1  44   -0.82    1.19
   0   1  44   -0.80    1.40
   0   1 -45    0.66    1.12
   0  -1 -45    1.10    1.17
   0   1  45    0.01    1.23
   0  -1  45   -0.07    1.03
   0   1 -45    0.00    2.33
   0  -1 -45   -1.31    1.88
   0  -1 -46   -0.55    2.03
   0  -1  46   -1.06    1.88
   0   1 -46   -0.52    1.23
   0   1  46    0.27    1.84
   0   1 -46    0.00    3.94
   0  -1 -46    2.89    1.49
   0   1  46    1.22    2.55
   0   1  47   -0.32    1.30
   0  -1 -47    1.52    1.02
   0  -1 -47    3.21    3.46
   0   1 -47    0.40    2.02
   0   1 -47    0.00    2.19
   0  -1  47   -0.04    1.15
   0  -2   0 6453.11  393.58
   0  -2   0 6604.75  395.35
   0   2   0 5910.38  356.68
   0   2   0 6555.57  395.66
   0   2   1 7554.07  480.25
   0  -2   1 7108.15  449.38
   0  -2  -1 7637.94  481.04
   0  -2   1 7203.32  459.40
   0   2  -1 7302.22  463.79
   0   2  -1 7407.35  472.38
   0  -2  -1 7234.17  470.02
   0   2   1 7182.87  454.80
   0  -2   2 6871.57  425.03
   0   2   2 6334.20  389.72
   0  -2  -2 6856.63  427.08
   0   2   2 6467.22  386.58
   0   2   2 6448.48  387.36
   0  -2   2 6612.22  408.95
   0   2  -2 6684.67  407.88
   0   2  -2 6298.40  394.23
   0   2   3 6160.40  361.24
   0  -2  -3 6353.22  395.46
   0  -2   3 6507.65  395.19
   0   2  -3 6313.17  392.11
   0   2   3 6281.38  385.78
   0   2   3 6787.66  403.20
   0   2  -3 6697.84  402.28
   0  -2   3 6595.49  404.58
   0   2   4  350.62    9.16
   0   2   4  360.57   11.87
   0  -2   4  335.77   12.14
   0   2   4  398.10   10.74
   0  -2   4  379.72   11.02
   0  -2  -4  387.87   14.90
   0   2  -4  374.58   12.49
   0   2  -4  353.21   10.08
   0  -2   5  627.99   21.68
   0  -2   5  674.69   21.31
   0   2   5  679.20   23.49
   0   2   5  672.24   19.23
   0   2   5  684.80   18.94
   0   2  -5  645.89   22.93
   0   2   6 3506.23  160.95
   0  -2   6 3291.26  166.66
   0  -2   6 3531.08  171.83
   0   2   6 3369.95  153.99
   0   2   6 3571.13  183.32
   0   2  -6 3100.96  160.70
   0  -2   7  464.37   13.55
   0  -2   7  434.13   14.69
   0   2   7  468.29   15.87
   0   2  -7  441.52   15.49
   0   2   7  494.91   11.96
   0   2   7  451.69   10.86
   0  -2   8   36.15    2.60
   0  -2   8   39.27    1.22
   0   2   8   37.35    0.68
   0   2  -8   39.26    3.14
   0   2   8   39.50    2.95
   0   2  -9  355.99   12.76
   0  -2   9  362.74   13.60
   0   2   9  362.15   12.16
   0   2   9  352.97    8.07
   0   2  10   -0.13    0.64
   0  -2  10    1.43    1.02
   0   2  10    0.64    0.16
   0   2 -10    0.57    0.69
   0   2  11   53.43    3.43
   0  -2  11   54.81    3.59
   0   2 -11   58.25    4.12
   0   2  11   60.17    1.31
   0   2 -12  759.96   30.50
   0   2  12  786.69   29.93
   0   2  12  895.13   27.53
   0  -2  12  817.31   32.80
   0   2  13  515.52   14.52
   0  -2  13  490.05   19.45
   0   2  13  469.99   16.96
   0   2 -13  477.33   18.52
   0  -2 -13  479.70   13.18
   0  -2 -14  190.13    4.96
   0   2 -14  179.01    7.62
   0   2  14  183.11    6.99
   0   2  14  192.71    4.68
   0  -2  14  177.03    8.09
   0   2  15 1384.86   59.03
   0  -2  15 1315.29   56.17
   0  -2 -15 1394.84   51.48
   0   2 -15 1264.25   59.60
   0   2  15 1490.91   55.42
   0  -2  16  223.48    8.50
   0  -2 -16  231.79    6.19
   0   2  16  226.85    8.69
   0   2  16  248.90    6.59
   0   2 -16  208.96    9.07
   0   2  17  640.60   20.51
   0   2 -17  580.93   24.07
   0  -2  17  620.78   23.49
   0   2  17  624.86   23.71
   0  -2 -17  643.24   21.00
   0  -2 -18   13.22    0.72
   0  -2  18   12.11    1.47
   0   2  18    9.23    1.53
   0   2  18   11.70    0.93
   0   2 -18   11.61    2.64
   0  -2 -19   85.35    3.07
   0   2  19   81.51    2.34
   0   2 -19   78.77    4.37
   0   2  19   87.55    3.91
   0  -2  19   82.18    3.81
   0   2  20   37.23    1.76
   0  -2  20   28.63    2.22
   0  -2 -20   34.06    1.89
   0   2 -20   30.86    2.83
   0   2  20   35.09    2.44
   0  -2 -21  127.62    3.96
   0   2  21  139.10    4.59
   0   2  21  120.01    5.09
   0  -2  21  119.58    6.51
   0   2 -21  117.54    6.15
   0  -2  22    1.68    1.63
   0   2 -22    2.84    2.19
   0   2  22    1.30    0.61
   0   2  22    0.39    1.03
   0  -2 -22    1.52    0.56
   0  -2  23  347.27   14.11
   0   2  23  376.20   12.99
   0  -2 -23  349.26   11.72
   0   2  23  336.57   13.51
   0   2 -23  351.30   16.64
   0   2  24  267.34    8.63
   0  -2  24  243.89   10.37
   0   2 -24  251.85   12.55
   0   2  24  231.53    9.77
   0  -2 -24  249.41    8.43
   0   2  25  185.00    8.05
   0   2 -25  197.76   10.51
   0  -2  25  198.04    8.76
   0   2  25  212.68    6.89
   0  -2 -25  197.93    6.91
   0  -2 -26   52.44    2.51
   0   2 -26   56.09    4.84
   0   2  26   51.12    3.38
   0   2  26   53.36    2.98
   0  -2  26   49.90    3.54
   0   2  27  117.14    4.74
   0   2 -27  113.02    7.38
   0  -2  27  111.56    7.53
   0  -2 -27  111.63    4.42
   0   2  27  108.03    7.15
   0  -2 -28    6.45    1.53
   0   2  28   12.23    1.33
   0   2 -28    8.70    3.05
   0  -2  28   15.48    2.37
   0   2 -29  496.17   29.20
   0   2  29  461.84   19.48
   0  -2 -29  515.83   20.12
   0  -2  29  492.61   21.02
   0   2  29  502.68   19.06
   0   2 -30   46.43    4.95
   0  -2 -30   44.76    2.80
   0   2  30   39.72    2.97
   0  -2  30   46.96    3.64
   0   2  30   42.04    2.93
   0   2  31   22.89    2.27
   0   2 -31   27.27    4.09
   0  -2  31   23.48    2.68
   0  -2 -31   28.39    3.21
   0   2  31   25.50    1.57
   0  -2 -32   35.48    3.61
   0  -2  32   29.99    4.59
   0   2  32   33.49    2.75
   0   2  32   30.58    2.71
   0   2 -32   38.83    4.82
   0   2  33  141.56    6.43
   0   2  33  126.94    6.13
   0  -2 -33  133.94    6.31
   0  -2  33  137.99    7.04
   0   2 -33  130.85   12.17
   0   2  34   11.51    3.04
   0  -2 -34   10.62    1.82
   0   2 -34    8.07    3.16
   0  -2  34   12.27    2.16
   0   2  34   13.11    1.37
   0   2  35    2.28    1.32
   0   2 -35    1.66    2.08
   0  -2  35    1.72    1.46
   0  -2 -35    1.52    1.19
   0   2  35    2.28    0.90
   0   2  36   79.26    4.78
   0   2 -36   74.34    9.98
   0  -2 -36   76.11    3.54
   0  -2 -36   78.34    6.46
   0  -2  36   82.42    7.18
   0   2  37   30.00    2.83
   0  -2 -37   25.12    4.40
   0  -2  37   25.50    3.04
   0  -2 -37   22.59    1.91
   0   2 -37   27.27    4.60
   0  -2  38  157.04    6.39
   0  -2 -38  144.16    7.27
   0   2  38  149.66    7.70
   0  -2 -38  152.31    8.43
   0   2 -38  138.54   10.67
   0  -2  38  126.71    7.37
   0   2  39    1.40    1.87
   0   2 -39   -0.34    2.13
   0  -2 -39    0.31    1.24
   0  -2 -39    0.12    0.88
   0  -2  39    1.34    1.33
   0  -2  39    1.07    1.28
   0   2 -40   -0.01    3.75
   0  -2 -40    6.76    3.74
   0  -2  40    6.78    3.70
   0   2  40   12.77    2.32
   0  -2  40   11.99    1.69
   0  -2 -40   10.28    1.78
   0  -2  41   61.83    5.20
   0  -2  41   70.50    5.39
   0  -2 -41   62.13    9.04
   0   2  41   62.11    4.99
   0  -2 -41   70.97    5.61
   0   2 -41   54.57    7.35
   0  -2  42   48.48    4.63
   0   2  42   49.98    4.32
   0  -2 -42   40.06    3.05
   0   2 -42   39.82    6.45
   0  -2  42   45.08    2.93
   0  -2  43   -1.19    1.45
   0   2 -43    0.00    4.19
   0   2  43    0.75    2.11
   0  -2  44   31.77    4.42
   0   2 -44   52.61    8.31
   0   2  44   49.80    4.12
   0   2 -45   -0.01    3.79
   0   2  45    1.71    1.79
   0   2 -45    4.92    2.03
   0   2  46    6.31    2.08
   0   2 -46    4.92    2.49
   0   2 -46    0.01    8.33
   0   3   0    0.22    0.39
   0  -3   0   -0.31    0.73
   0  -3   0    0.26    0.32
   0   3   0   -0.08    0.52
   0   3  -1    0.00    0.33
   0   3   1    0.10    0.37
   0   3   1    0.04    0.23
   0   3   1   -0.45    0.29
   0  -3   1   -0.03    0.33
   0  -3  -1    0.12    0.44
   0   3   2    0.40    0.30
   0   3  -2    0.64    0.57
   0  -3   2    0.48    0.43
   0   3   2    0.17    0.48
   0  -3  -2    0.05    0.54
   0   3   2    0.07    0.25
   0  -3   2    0.76    0.40
   0   3  -2   -0.07    0.41
   0   3  -3    0.30    0.42
   0   3   3    0.41    0.37
   0   3   3    0.27    0.47
   0  -3   3    0.33    0.40
   0   3  -3   -0.11    0.32
   0  -3   3   -0.13    0.40
   0   3   3    0.22    0.25
   0   3   4    0.39    0.23
   0   3  -4   -0.40    0.50
   0   3  -4    0.03    0.46
   0  -3  -4    0.50    0.90
   0  -3   4    0.15    0.44
   0  -3   4    0.78    0.39
   0   3   4    0.25    0.47
   0   3   4   -0.26    0.34
   0   3  -5    0.17    0.44
   0   3   5    0.17    0.15
   0   3   5    0.25    0.18
   0  -3  -5   -0.09    0.54
   0   3  -5   -0.26    0.25
   0  -3   5   -0.63    0.40
   0   3   5    0.15    0.66
   0  -3   5    0.02    0.34
   0   3  -6   -0.82    0.84
   0  -3   6   -0.08    0.38
   0  -3   6   -0.98    0.80
   0   3   6    0.08    0.50
   0   3   6   -0.27    0.17
   0   3  -7    0.30    0.60
   0  -3   7    0.42    0.52
   0   3   7    0.25    0.21
   0  -3   7    0.41    0.53
   0   3   7    0.08    0.22
   0   3   7    1.98    0.88
   0   3  -8    0.71    0.56
   0  -3   8   -0.35    0.48
   0   3   8    0.01    0.14
   0   3   8   -0.17    0.49
   0   3   8    0.13    0.13
   0  -3   8    0.52    0.49
   0   3   9    0.00    0.44
   0   3  -9   -0.02    0.52
   0   3   9   -0.02    0.08
   0   3   9    0.01    0.07
   0  -3   9   -0.32    0.44
   0  -3   9    0.78    0.40
   0   3 -10    1.11    0.74
   0  -3  10   -0.08    0.63
   0  -3  10    0.53    0.34
   0   3  10   -0.06    0.60
   0   3  11    0.43    0.53
   0  -3  11   -0.11    0.28
   0   3 -11    0.01    0.61
   0  -3  11    0.38    0.52
   0  -3  12    0.61    0.34
   0   3  12    0.05    0.65
   0   3 -12   -0.20    0.75
   0  -3  12    0.33    0.67
   0  -3  13   -0.33    0.46
   0   3  13    0.35    0.93
   0  -3  13    0.04    0.61
   0   3 -13    0.00    0.71
   0  -3  14    1.25    0.56
   0   3 -14    0.69    0.92
   0  -3  14    0.88    0.81
   0   3  14   -0.37    0.78
   0  -3  15    0.33    0.31
   0   3 -15   -0.55    1.18
   0  -3  15   -0.71    0.66
   0   3  15    0.42    0.65
   0   3  16    0.03    0.68
   0   3 -16    0.06    0.84
   0  -3  16    0.97    0.70
   0   3  17    1.25    0.78
   0   3 -17   -0.14    0.99
   0  -3  17    0.80    0.82
   0   3 -18    0.59    0.74
   0  -3 -18    0.00    0.09
   0   3  18    0.84    0.57
   0  -3  18   -0.49    0.61
   0  -3 -19    0.09    0.13
   0   3 -19   -0.09    1.32
   0   3  19   -0.04    0.10
   0  -3  19    0.43    0.62
   0   3  19    0.55    0.61
   0  -3 -20   -0.09    0.11
   0   3 -20   -0.43    0.91
   0   3  20    0.24    0.13
   0  -3  20   -0.13    0.68
   0   3  20    0.95    0.66
   0  -3 -21    0.18    0.24
   0   3  21   -0.15    0.63
   0  -3  21   -0.62    0.68
   0   3  21    0.01    0.14
   0   3 -21   -0.28    0.92
   0   3 -22    2.37    1.07
   0  -3  22    0.08    1.25
   0  -3 -22   -0.17    0.29
   0   3  22    0.15    0.18
   0   3  22    0.49    0.74
   0  -3  23   -0.76    1.27
   0   3  23   -0.02    0.20
   0   3 -23    1.92    1.68
   0  -3 -23    0.37    0.33
   0   3  23   -0.44    0.72
   0   3  24   -0.99    0.79
   0   3  24   -0.17    0.23
   0  -3  24   -0.28    0.85
   0  -3 -24    0.08    0.23
   0   3 -24   -0.54    1.14
   0  -3 -25    0.19    0.50
   0   3 -25    0.36    1.34
   0   3  25    1.01    0.93
   0  -3  25    0.65    1.00
   0  -3 -26   -0.07    0.27
   0  -3 -26    0.01    0.23
   0   3 -26   -2.10    1.16
   0   3  26    0.00    0.76
   0  -3  26   -0.44    0.79
   0  -3 -27    0.37    0.44
   0  -3 -27   -0.18    0.37
   0   3 -27    0.26    1.88
   0   3  27   -0.23    0.69
   0  -3  27    0.08    0.75
   0  -3 -28    0.13    0.47
   0  -3  28    1.35    0.96
   0  -3 -28   -0.07    0.55
   0   3  28   -0.13    0.82
   0   3 -28    0.45    1.46
   0  -3 -29    0.14    0.39
   0  -3 -29    0.27    0.54
   0   3 -29   -0.21    1.47
   0   3  29    0.19    0.85
   0  -3  29    0.12    1.53
   0  -3 -30    0.60    0.39
   0   3 -30    2.13    2.71
   0  -3 -30    0.13    0.43
   0   3  30   -0.33    0.94
   0  -3  30    0.26    1.03
   0  -3 -31    0.48    0.48
   0  -3 -31    0.90    0.69
   0   3 -31   -0.20    1.81
   0   3  31   -0.50    1.64
   0  -3  31   -0.05    1.10
   0   3 -32   -0.48    1.88
   0  -3  32    0.36    1.15
   0   3  32   -0.36    1.73
   0  -3 -32   -0.80    0.78
   0   3  33    2.84    1.08
   0  -3 -33   -0.02    0.42
   0  -3  33    1.51    1.14
   0   3 -33   -0.52    1.92
   0  -3 -33    0.10    0.85
   0   3 -34   -0.88    3.09
   0  -3 -34    0.38    0.44
   0   3  34    0.06    1.11
   0  -3 -34    0.24    0.55
   0  -3  34    2.51    1.84
   0  -3 -35   -0.44    0.64
   0  -3  35    0.06    1.07
   0   3 -35    0.58    1.68
   0  -3 -35   -0.38    0.70
   0   3  35   -0.38    1.09
   0  -3 -36    0.16    0.54
   0  -3 -36   -0.18    0.59
   0   3 -36   -0.66    1.71
   0   3  36    0.74    1.05
   0  -3  36    0.45    1.00
   0   3 -37   -1.06    1.60
   0  -3  37    0.54    0.93
   0   3  37   -0.11    0.98
   0   3 -38    1.15    3.64
   0   3  38    1.88    2.13
   0  -3  38    0.05    0.71
   0  -3  38    1.99    1.28
   0   3  39    0.90    1.23
   0   3 -39    0.26    2.34
   0  -3  39   -0.14    2.04
   0   3  40    1.72    1.34
   0   3 -40    1.66    2.59
   0  -3  40   -0.33    1.49
   0  -3  41   -1.13    1.43
   0   3 -41   -1.13    3.94
   0   3  41   -0.09    1.34
   0   3  42    2.01    1.31
   0  -3  42   -0.57    1.42
   0   3 -42   -0.84    2.39
   0   3  43    1.23    2.68
   0  -3  43    1.26    1.56
   0   3 -43    0.01    2.66
   0   3 -44    0.00    2.73
   0   3 -44    0.18    1.61
   0   3  44   -2.66    2.18
   0   3 -45   -0.44    1.67
   0   3  45   -1.03    1.93
   0   3 -45    0.00    5.61
   0   4   0 1166.34   45.88
   0   4   0 1230.16   50.43
   0  -4   0 1199.91   51.75
   0   4   0 1182.75   48.59
   0  -4  -1  365.47   14.97
   0  -4   1  346.92   14.03
   0   4  -1  354.79   13.25
   0   4   1  370.08   13.08
   0   4  -1  337.32   12.40
   0   4   1  344.80   13.18
   0   4   1  344.47   11.48
   0  -4   2 3011.98  151.85
   0  -4  -2 2820.08  150.55
   0   4  -2 2847.48  142.78
   0   4  -2 2773.65  143.84
   0   4   2 2938.11  145.90
   0  -4   2 2764.87  149.33
   0   4   2 2921.70  140.78
   0   4   2 2722.58  142.43
   0   4   3 1528.03   69.06
   0  -4   3 1642.74   74.43
   0   4  -3 1664.93   72.16
   0   4   3 1740.07   73.69
   0  -4  -3 1676.99   83.14
   0  -4   3 1556.43   71.86
   0   4   3 1690.16   69.03
   0   4  -3 1622.17   74.56
   0   4  -4   27.33    2.24
   0   4  -4   29.49    1.70
   0  -4   4   25.07    2.92
   0   4   4   30.20    1.40
   0   4   4   26.17    1.63
   0  -4  -4   27.66    2.60
   0  -4   4   25.15    1.87
   0   4   4   25.31    2.13
   0   4   5   30.99    1.87
   0   4  -5   28.28    2.46
   0  -4   5   29.29    1.90
   0  -4   5   29.88    2.84
   0   4   5   28.88    3.34
   0   4  -5   30.47    2.28
   0   4   5   30.51    1.55
   0   4  -6  889.45   32.92
   0  -4   6  857.96   33.86
   0   4  -6  895.72   40.32
   0  -4   6  873.99   33.83
   0   4   6  871.65   35.01
   0   4   6  863.77   29.61
   0   4   6  849.58   29.16
   0  -4   7   12.76    1.78
   0   4   7   10.37    0.90
   0   4  -7   15.22    2.62
   0  -4   7   10.62    1.45
   0   4   7   12.18    2.50
   0   4   7   10.69    0.54
   0  -4   8  101.16    3.73
   0   4   8  100.65    4.48
   0   4   8  105.94    2.79
   0   4  -8  102.90    4.93
   0  -4   8  102.76    4.44
   0   4   8  100.37    2.44
   0   4   9  535.23   15.37
   0   4  -9  510.93   21.22
   0  -4   9  538.38   18.76
   0  -4   9  529.80   20.22
   0   4   9  517.03   19.94
   0   4   9  549.28   15.52
   0  -4  10    5.80    2.02
   0   4  10    6.56    1.34
   0  -4  10    5.81    0.86
   0   4 -10    5.47    1.49
   0   4  10    5.58    0.32
   0   4  10    5.41    0.29
   0   4  11  373.83   14.29
   0  -4  11  408.27   14.48
   0  -4  11  404.56   15.48
   0   4 -11  379.46   15.93
   0   4 -12    5.22    1.47
   0  -4  12    5.95    1.18
   0  -4  12    5.22    0.72
   0   4  12    6.16    1.25
   0   4 -13   31.22    3.88
   0  -4  13   32.67    1.50
   0   4  13   33.62    3.49
   0  -4  13   29.61    2.26
   0   4 -14   45.88    3.53
   0  -4  14   50.78    2.94
   0  -4  14   47.89    2.49
   0   4  14   46.80    2.89
   0   4  15    3.49    1.17
   0   4 -15    1.79    1.52
   0  -4  15    4.02    1.18
   0  -4  16  171.26    7.30
   0  -4  16  171.58    5.34
   0   4  16  163.48    7.17
   0   4 -16  165.59    8.42
   0  -4  17   20.45    1.20
   0   4 -17   19.48    2.84
   0   4  17   19.95    2.22
   0  -4  17   23.43    2.31
   0  -4  18   14.61    2.02
   0  -4  18   14.43    1.45
   0   4 -18   18.61    4.07
   0   4  18   13.21    2.01
   0  -4  19   51.25    1.97
   0   4 -19   56.63    4.68
   0  -4  19   55.31    3.71
   0   4  19   53.66    3.57
   0   4 -20  217.64   11.80
   0  -4  20  217.48    6.97
   0   4  20  212.50    9.33
   0  -4  20  231.87   10.28
   0  -4  21   33.04    3.30
   0  -4  21   32.89    2.22
   0   4  21   31.99    4.66
   0   4 -21   35.68    4.25
   0  -4  22    2.59    0.67
   0  -4  22    3.37    2.30
   0   4  22    0.77    2.29
   0   4 -22    1.25    3.25
   0  -4  23  176.75   11.03
   0   4 -23  172.06   10.89
   0  -4  23  191.82    7.30
   0   4  23  170.32   10.62
   0  -4  24  201.71    9.57
   0   4  24  186.76   11.38
   0   4 -24  209.10   12.56
   0  -4  24  213.56    7.01
   0   4 -25   19.90    3.77
   0  -4  25   22.15    1.89
   0   4  25   19.10    3.73
   0   4  25   20.20    3.84
   0  -4  25   16.36    2.58
   0   4 -26   28.06    4.44
   0  -4  26   26.82    3.04
   0  -4  26   30.00    1.72
   0   4  26   26.74    4.20
   0   4  27   91.90    7.66
   0  -4  27  103.81    6.05
   0   4 -27  102.24    8.66
   0  -4  27  115.19    4.18
   0  -4  28   15.83    2.57
   0   4  28   17.57    2.41
   0   4 -28   13.93    4.05
   0  -4  29   23.17    2.95
   0   4  29   20.18    2.80
   0   4 -29   23.55    4.81
   0   4 -30  109.51    9.68
   0  -4  30  104.18    9.00
   0   4  30   97.57    6.14
   0   4  31  148.41    7.94
   0  -4  31  139.68   10.70
   0   4 -31  169.98   17.24
   0  -4  32    3.62    1.81
   0   4 -32   -2.44    3.43
   0   4  32    4.06    1.74
   0   4 -33  178.66   14.45
   0   4  33  149.77    8.25
   0  -4  33  150.58    8.40
   0  -4  34    8.17    2.42
   0   4 -34   11.78    4.60
   0   4  34    9.45    2.29
   0   4  35   11.80    2.42
   0  -4  35   10.96    2.52
   0   4 -35    9.92    6.47
   0   4 -36   16.40    5.16
   0  -4  36   17.40    4.64
   0   4  36   23.83    4.58
   0   4  37    1.67    4.04
   0  -4  37   12.41    3.91
   0   4 -37    9.49    4.00
   0  -4  38   -0.22    1.07
   0   4  38    0.35    1.18
   0   4 -38   -0.06    2.90
   0   4 -39    9.33    4.37
   0   4  39    7.98    2.80
   0  -4  39    7.96    2.72
   0   4 -40    9.06    5.03
   0  -4  40   12.70    3.16
   0   4  40   12.36    3.49
   0   4 -41   -1.31    2.74
   0   4  41    2.01    1.77
   0  -4  41   -0.10    1.51
   0   4 -42    9.40    2.74
   0  -4  42    0.21    2.42
   0   4  42   10.62    3.01
   0   4  43   27.09    7.49
   0   4 -43   30.52    4.51
   0   4 -43   14.79    6.95
   0  -5   0    0.42    0.82
   0   5   0    0.54    0.87
   0   5   0    0.92    1.02
   0   5   0    0.33    0.46
   0   5   1   -0.48    0.79
   0   5  -1   -0.61    0.61
   0   5  -1   -0.52    0.48
   0   5  -1    0.54    0.96
   0  -5   1   -0.39    0.80
   0   5   1   -0.44    0.70
   0   5   1   -0.31    0.64
   0  -5  -1   -0.03    1.33
   0   5   2    0.67    0.58
   0   5   2   -0.82    0.41
   0  -5   2    0.13    0.64
   0  -5  -2    1.56    0.74
   0   5   2   -0.48    0.61
   0   5  -2    0.03    0.66
   0   5  -2    0.03    0.47
   0   5  -2   -0.55    0.86
   0   5   3   -0.09    0.38
   0   5  -3   -0.88    0.96
   0  -5   3    0.01    0.64
   0   5  -3    0.08    0.43
   0  -5  -3   -0.24    0.78
   0   5  -3   -0.23    0.50
   0   5   3    0.23    0.96
   0  -5   4    0.45    0.97
   0   5  -4   -0.96    0.46
   0   5  -4    0.35    0.44
   0   5   4   -0.12    0.35
   0   5   4    1.14    0.60
   0   5  -4   -1.01    0.96
   0   5   4   -0.10    0.54
   0   5   5   -0.02    0.63
   0  -5   5    0.36    0.59
   0   5   5    0.07    0.31
   0   5  -5    0.28    0.50
   0   5   5    0.10    0.58
   0  -5   5    1.35    0.66
   0   5  -5   -0.04    1.15
   0   5   6   -0.18    0.31
   0   5  -6   -0.09    1.03
   0   5   6   -0.36    0.40
   0  -5   6   -0.21    0.55
   0   5   6   -0.32    0.58
   0  -5   6   -0.04    0.90
   0   5  -6    0.86    0.49
   0  -5   7    0.46    0.57
   0   5   7   -0.06    0.36
   0   5   7    0.13    0.46
   0   5  -7    0.94    1.07
   0  -5   7   -0.30    0.55
   0   5   7    0.00    0.61
   0   5  -8   -0.36    0.60
   0  -5   8   -0.85    0.75
   0   5   8    0.62    0.54
   0   5   8   -0.02    0.18
   0   5   8   -0.05    0.32
   0  -5   8    0.80    0.73
   0  -5   9   -0.07    0.53
   0   5   9    0.30    0.28
   0   5  -9    0.27    0.74
   0  -5   9    0.11    0.57
   0   5   9   -0.21    0.32
   0   5   9   -0.44    1.03
   0  -5  10   -0.11    0.51
   0   5 -10    0.09    0.90
   0  -5  10   -0.82    0.65
   0   5  10   -0.66    0.74
   0   5  10   -0.15    0.24
   0   5  10   -0.10    0.26
   0   5  10   -0.22    0.25
   0   5 -11    0.96    1.03
   0  -5  11    0.19    0.64
   0  -5  11    0.23    0.75
   0   5  11    0.87    0.85
   0  -5  12   -0.48    0.65
   0   5  12    0.83    0.72
   0  -5  12   -0.33    0.47
   0   5 -12    0.23    0.90
   0   5 -13   -0.39    1.14
   0   5  13   -1.05    1.40
   0  -5  13    0.38    0.84
   0  -5  13   -1.15    0.81
   0  -5  14   -0.07    0.43
   0   5  14    0.56    0.76
   0   5 -14   -0.62    1.60
   0  -5  14   -1.48    1.12
   0   5  15   -0.02    0.80
   0   5 -15    0.19    1.07
   0  -5  15    0.95    1.21
   0  -5  15   -0.02    0.72
   0  -5  16    0.56    1.20
   0  -5  16   -0.38    0.41
   0   5 -16    1.59    1.03
   0   5  16   -0.02    0.76
   0  -5  17   -0.52    0.81
   0   5 -17    0.94    1.36
   0   5  17   -1.08    0.90
   0  -5  17   -1.02    1.53
   0  -5  18    0.01    0.42
   0   5  18   -0.79    1.28
   0  -5  18   -0.93    1.30
   0   5 -18    0.28    1.17
   0   5  19    0.91    1.35
   0   5 -19    0.00    1.19
   0  -5  19   -0.19    0.42
   0  -5  19   -0.18    1.31
   0  -5  20    0.36    1.39
   0   5  20   -0.13    0.92
   0  -5  20   -0.25    0.65
   0  -5  21   -1.01    1.26
   0   5  21   -0.44    0.86
   0   5 -21   -0.06    1.28
   0  -5  21    0.23    0.38
   0  -5  22   -0.26    1.38
   0  -5  22    0.20    0.62
   0   5  22    0.06    0.93
   0   5 -22    0.07    1.40
   0  -5  23   -1.26    0.87
   0   5  23    0.64    0.91
   0   5 -23   -0.58    1.37
   0  -5  23    0.25    0.38
   0   5 -24   -0.03    1.41
   0  -5  24    0.17    0.39
   0   5  24   -0.38    0.92
   0  -5  24    0.01    0.87
   0   5 -25   -0.50    2.07
   0  -5  25    1.10    0.82
   0  -5  25    0.03    0.56
   0   5  25   -1.21    0.89
   0  -5  26   -0.07    0.66
   0   5 -26    1.00    1.81
   0   5  26    0.61    1.13
   0  -5  26   -1.97    1.03
   0  -5  27    1.08    1.04
   0  -5  27   -0.37    0.41
   0   5 -27   -0.33    1.87
   0   5  27   -0.50    1.11
   0  -5  28   -0.08    0.35
   0  -5  28    0.65    1.07
   0   5  28    2.65    1.12
   0   5 -28   -0.49    1.92
   0  -5  29   -0.27    0.58
   0  -5  29    0.50    1.02
   0   5 -29   -2.67    2.04
   0   5  29    0.50    1.07
   0  -5  30   -0.98    1.20
   0   5  30    0.18    1.41
   0   5 -30   -2.73    3.94
   0   5  31    0.12    1.19
   0   5 -31   -1.37    2.19
   0  -5  31    1.22    1.77
   0   5 -32    0.25    2.52
   0   5  32   -0.39    1.32
   0  -5  32   -0.59    2.10
   0  -5  33   -0.80    0.93
   0   5 -33    1.15    1.88
   0   5  33    1.48    1.57
   0   5 -34    5.18    5.58
   0   5  34    2.18    2.95
   0  -5  34    1.27    1.72
   0  -5  35   -0.77    1.35
   0   5 -35    1.24    2.26
   0   5  35   -0.44    2.07
   0   5  36   -0.98    1.66
   0   5 -36    3.24    2.53
   0  -5  36    0.97    1.61
   0  -5  37    1.57    1.71
   0   5 -37    0.67    2.72
   0   5  37   -0.34    1.71
   0   5 -38   -0.15    3.74
   0   5  38    1.04    1.49
   0  -5  38   -0.61    1.46
   0   5 -39   -0.77    1.66
   0   5  39   -0.26    1.71
   0   5 -39   -0.25    2.83
   0   5 -40    0.55    3.17
   0   5  40    1.70    1.86
   0   5 -40   -0.47    2.25
   0   6   0   20.67    1.84
   0   6   0   17.54    1.82
   0  -6   0   19.99    2.58
   0   6   0   20.62    2.25
   0   6   1   57.50    3.31
   0   6  -1   63.24    2.96
   0   6   1   56.97    4.11
   0  -6   1   58.89    3.92
   0   6  -1   53.94    2.95
   0   6  -1   55.89    3.29
   0   6   1   55.48    2.53
   0   6   2   37.77    3.35
   0   6  -2   37.18    2.78
   0   6   2   36.23    1.89
   0  -6   2   37.60    3.07
   0   6   2   37.24    3.87
   0   6  -2   39.99    3.18
   0   6  -2   35.96    2.42
   0   6  -3   10.63    1.50
   0   6   3    8.84    1.04
   0   6  -3    7.02    1.75
   0   6   3   10.34    1.62
   0   6  -3    9.47    1.30
   0   6   3    8.72    1.29
   0  -6   3    9.97    2.94
   0   6  -4  272.46   10.53
   0   6   4  257.81   12.80
   0   6   4  250.87    8.21
   0  -6   4  264.60   11.60
   0   6   4  268.88    9.56
   0   6  -4  272.34   11.99
   0   6  -4  254.78   11.38
   0   6  -5  135.15    5.79
   0   6  -5  132.74    7.19
   0  -6   5  136.49    6.57
   0   6   5  140.97    4.56
   0   6  -5  146.96    7.94
   0   6   5  136.76    6.27
   0   6   5  121.03    6.10
   0   6  -6   16.14    2.60
   0   6   6   17.91    1.39
   0  -6   6   19.80    3.32
   0   6   6   17.75    3.52
   0   6  -6   18.16    1.88
   0   6   6   17.98    1.68
   0   6  -6   18.67    1.84
   0   6  -7   25.76    3.28
   0   6   7   23.99    2.90
   0   6  -7   21.55    3.51
   0  -6   7   23.45    2.65
   0   6   7   27.41    1.31
   0   6   7   27.76    2.30
   0  -6   8  641.46   27.50
   0   6  -8  658.76   31.68
   0   6  -8  634.76   27.12
   0   6   8  672.50   29.11
   0   6   8  680.35   22.90
   0   6   8  660.47   24.15
   0   6   9   51.22    2.24
   0  -6   9   47.76    4.61
   0   6  -9   54.99    4.89
   0   6   9   51.35    2.48
   0   6   9   50.98    4.04
   0   6  -9   44.19    3.51
   0  -6  10    0.50    1.46
   0   6  10    2.03    1.22
   0   6  10    0.80    0.44
   0   6 -10    1.27    0.98
   0  -6  10    0.33    1.04
   0   6 -10   -0.70    1.50
   0   6  10    0.60    0.52
   0   6  11  277.64    7.30
   0  -6  11  276.78   10.93
   0   6 -11  276.13   14.10
   0  -6  11  245.27   10.90
   0   6  11  279.56    7.38
   0   6  11  259.19   11.49
   0  -6  12   12.43    2.00
   0   6 -12   12.44    2.81
   0  -6  12   13.37    1.60
   0   6  12   15.07    3.24
   0   6 -13    1.24    1.83
   0   6  13    1.68    1.26
   0  -6  13    3.22    1.20
   0  -6  13    0.65    1.50
   0   6 -14  174.44   13.34
   0  -6  14  167.12    7.90
   0  -6  14  179.34    8.46
   0   6  14  152.57    7.67
   0  -6  15    5.87    1.15
   0  -6  15    3.36    1.66
   0   6  15    3.52    1.67
   0   6 -16  108.27   11.16
   0  -6  16  110.09    4.68
   0  -6  16   96.92    5.87
   0   6  16   97.10    7.88
   0   6  17   44.25    3.78
   0   6 -17   46.20    5.30
   0  -6  17   48.94    3.77
   0  -6  17   44.39    3.92
   0   6 -18   -0.35    2.07
   0  -6  18   -0.04    1.29
   0  -6  18    3.23    1.45
   0   6  18    2.37    1.41
   0   6 -19  120.07    9.17
   0   6  19  116.03    6.63
   0  -6  19  112.96    6.50
   0  -6  19  110.21    4.22
   0  -6  20    4.98    0.87
   0   6 -20    3.25    2.86
   0   6  20    4.49    1.88
   0  -6  20    5.69    1.87
   0  -6  21   30.52    3.51
   0   6 -21   33.05    5.21
   0  -6  21   34.59    1.84
   0   6  21   31.96    3.41
   0   6 -22   34.48    8.03
   0  -6  22   28.30    3.26
   0   6  22   30.74    3.25
   0  -6  22   26.85    1.62
   0  -6  23   10.57    2.42
   0   6  23   17.48    2.35
   0  -6  23    9.85    1.60
   0   6 -23   11.33    4.11
   0  -6  24   14.52    2.76
   0   6  24   17.83    2.82
   0   6 -24   18.56    4.78
   0  -6  24   17.99    1.77
   0   6 -25    2.98    3.28
   0   6  25    3.23    1.75
   0  -6  25    2.74    1.71
   0  -6  26   -0.13    1.38
   0   6 -26   -0.03    2.55
   0   6  26    1.46    1.34
   0   6  27  112.74   10.08
   0   6 -27  131.15   17.48
   0  -6  27  113.91    7.32
   0  -6  28   30.66    3.88
   0   6 -28   25.17    6.83
   0   6  28   25.99    5.64
   0   6 -29    1.55    2.89
   0  -6  29    0.55    1.50
   0   6  29    0.68    1.49
   0  -6  30   11.58    2.90
   0   6 -30   14.03    5.55
   0   6  30   12.74    2.84
   0  -6  31    7.00    2.45
   0   6 -31    7.66    4.93
   0   6  31    5.75    2.36
   0   6  32   20.82    3.62
   0   6 -32   18.44   10.14
   0  -6  32   11.20    3.54
   0   6  33   41.21    4.79
   0   6 -33   28.68    4.58
   0   6 -33   33.54    7.15
   0   6 -34    1.07    2.72
   0   6  34    0.82    1.85
   0   6 -34    0.28    1.74
   0   6  35   54.90    6.12
   0   6 -35   49.22    5.70
   0   6 -35   49.68    8.54
   0   6 -36   -0.82    2.38
   0   6 -36    2.58    3.58
   0   6  36    6.40    2.48
   0   6 -37    2.88    2.34
   0   6  37    3.00    2.54
   0   7   0    0.00    0.73
   0   7   0    0.00    0.51
   0   7   0   -0.27    0.66
   0   7  -1    0.79    1.06
   0   7  -1   -0.30    1.03
   0   7  -1    1.77    1.43
   0   7   1    0.02    1.28
   0   7   1    0.36    0.86
   0   7   1    1.01    0.65
   0   7  -2   -0.01    1.40
   0   7  -2   -0.39    0.56
   0   7   2    1.05    1.08
   0   7   2    0.57    0.46
   0   7  -2   -1.27    0.70
   0   7   2   -0.54    0.67
   0   7   3    1.79    1.21
   0   7  -3    0.80    0.72
   0   7  -3    0.21    0.94
   0   7   3   -0.67    0.68
   0   7  -3   -2.49    1.43
   0   7   3   -0.89    0.73
   0   7   4   -0.57    0.71
   0   7  -4   -0.46    0.70
   0   7  -4   -0.69    0.83
   0   7  -4   -0.18    0.61
   0   7   4    0.58    0.62
   0   7   4    0.92    0.60
   0   7  -5    1.50    0.79
   0   7   5    0.45    0.96
   0   7  -5    0.13    0.82
   0   7  -5   -1.05    1.09
   0   7   5    1.43    1.46
   0   7   5    0.13    0.76
   0   7  -6    0.92    1.06
   0   7   6    0.04    0.52
   0   7   6    0.61    0.90
   0   7  -6    0.55    1.11
   0   7   6    0.26    0.42
   0   7  -7   -0.65    1.12
   0   7   7   -0.08    0.48
   0   7   7   -1.03    0.88
   0   7  -7    0.15    0.73
   0  -7   7    0.11    0.96
   0   7   7   -0.63    0.63
   0   7   8   -0.16    0.38
   0   7  -8   -0.26    0.66
   0   7   8    0.41    0.33
   0   7   8    0.10    0.74
   0   7  -8   -1.26    0.99
   0  -7   8    0.19    0.79
   0   7  -9    0.08    1.10
   0   7   9    0.87    0.80
   0  -7   9    0.44    0.86
   0   7   9   -0.29    0.50
   0   7  -9   -0.47    1.12
   0   7   9    0.24    0.38
   0   7 -10    1.02    1.22
   0   7  10   -0.11    0.38
   0   7  10    0.00    0.42
   0   7 -10    0.89    0.80
   0   7  10    0.95    0.84
   0  -7  10    0.14    1.23
   0  -7  11    0.48    1.25
   0   7 -11    1.21    0.82
   0   7 -11    0.21    1.24
   0   7  11   -0.25    0.23
   0   7  11   -0.12    0.30
   0   7  11   -0.76    0.96
   0  -7  12    0.29    1.45
   0   7 -12   -0.28    1.52
   0   7  12   -0.12    1.10
   0   7 -12    1.57    1.01
   0   7  13    1.16    1.22
   0   7 -13    2.08    2.63
   0   7 -13    1.25    1.10
   0  -7  13    0.12    0.94
   0   7 -14    0.62    2.01
   0  -7  14   -0.11    0.60
   0   7  14    0.50    0.91
   0   7 -14   -0.47    1.33
   0  -7  15   -0.39    0.81
   0   7 -15   -0.91    2.74
   0   7 -15    0.18    1.49
   0   7  15   -0.87    1.82
   0  -7  16    1.17    0.85
   0   7  16   -0.01    1.25
   0   7 -16    0.87    3.09
   0   7 -16    0.02    1.67
   0  -7  17    0.18    0.74
   0   7  17    0.52    1.14
   0   7 -17    0.12    1.26
   0   7 -17    0.06    1.74
   0   7 -18    0.59    1.76
   0  -7  18   -0.08    0.68
   0   7  18   -0.45    1.11
   0   7 -18   -0.34    0.91
   0   7 -19    0.22    1.53
   0  -7  19    0.14    0.56
   0   7  19   -1.11    0.98
   0   7 -19    0.33    0.82
   0   7 -20   -0.42    0.85
   0   7  20   -0.48    1.01
   0   7 -20   -0.07    1.70
   0  -7  20    0.39    0.55
   0   7 -21    0.00    0.96
   0   7 -21    0.02    1.94
   0   7  21    0.65    1.81
   0   7 -22    0.44    1.65
   0   7 -22    0.06    0.83
   0   7  22   -0.46    1.44
   0   7 -23    0.19    4.02
   0   7 -23    0.21    1.20
   0   7  23   -1.55    1.34
   0   7 -24   -2.65    2.10
   0   7  24    1.05    1.09
   0   7 -24   -0.11    1.03
   0   7 -25    0.10    1.34
   0   7 -25    0.88    2.91
   0   7  25    1.66    1.47
   0   7 -26    1.32    2.91
   0   7 -26    0.02    1.33
   0   7  26    1.21    1.43
   0   7  27   -0.35    1.32
   0   7 -27    3.24    2.49
   0   7 -27   -0.16    1.22
   0   7  28    1.72    1.67
   0   7 -28    0.07    1.65
   0   7 -28    2.11    3.31
   0   7 -29    4.51    5.07
   0   7 -29    0.17    2.22
   0   7  29    0.31    1.64
   0   7  30   -1.30    1.63
   0   7 -30    0.82    2.81
   0   7 -30   -0.06    2.48
   0   7 -31   -0.49    2.76
   0   7 -31   -0.26    2.61
   0   7  31   -0.32    1.55
   0   7 -32   -0.12    2.32
   0   7  32    0.70    1.38
   0   7 -32   -0.64    1.57
   0   7 -33   -2.10    3.12
   0   7 -33    0.35    2.05
   0   7  33    2.04    1.82
   0   8   0    1.48    0.78
   0   8   0   -1.06    1.88
   0   8   0    0.64    1.15
   0   8   1   16.59    2.28
   0   8   1   15.05    1.54
   0   8  -1   23.22    4.39
   0   8  -1   17.80    2.41
   0   8  -1   17.42    2.92
   0   8   1   19.34    2.47
   0   8   2    6.37    1.75
   0   8   2    8.57    1.94
   0   8   2    9.36    2.75
   0   8  -2    9.90    3.32
   0   8  -2   11.70    2.44
   0   8  -2   12.45    1.66
   0   8   3    1.03    0.83
   0   8  -3   -1.23    1.05
   0   8  -3   -0.79    1.05
   0   8  -3    0.17    0.87
   0   8   3   -0.19    0.75
   0   8   3    0.32    0.67
   0   8  -4   19.89    2.18
   0   8  -4   20.84    3.21
   0   8   4   19.76    3.42
   0   8   4   19.78    2.07
   0   8   4   21.95    2.70
   0   8   5   33.53    2.38
   0   8  -5   33.95    4.08
   0   8   5   34.13    3.21
   0   8  -5   34.36    4.16
   0   8   5   30.32    2.83
   0   8   6   24.24    3.70
   0   8   6   19.94    2.71
   0   8  -6   18.42    2.25
   0   8  -6   26.85    3.73
   0   8  -7   39.98    4.82
   0   8   7   36.04    3.52
   0   8  -7   31.56    2.92
   0   8  -8    1.06    2.40
   0   8  -8    1.54    3.46
   0   8   8    2.70    1.60
   0   8  -9    2.42    1.63
   0   8   9    1.74    2.59
   0   8  -9    2.30    3.64
   0   8 -10  113.83    7.35
   0   8 -10  106.67   12.59
   0   8  10  105.14    7.06
   0   8 -11   20.99    7.17
   0   8 -11   26.26    3.46
   0   8  11   22.55    3.36
   0   8 -12    0.00    3.49
   0   8 -12    0.39    2.28
   0   8  12   -1.56    1.47
   0   8 -13   -0.11    1.66
   0   8 -13   -0.08    2.84
   0   8  14   37.52    4.04
   0   8 -14   44.41    6.48
   0   8 -14   42.04    3.94
   0   8 -15   73.62    5.69
   0   8 -15   95.71    9.64
   0   8  15   79.94    5.87
   0   8  16    0.59    1.28
   0   8 -16    0.08    1.21
   0   8 -16    0.30    2.29
   0   8 -17   38.36    4.04
   0   8 -17   52.36    7.29
   0   8  17   39.19    4.09
   0   8 -18    0.10    2.48
   0   8 -18    0.24    1.30
   0   8  18    1.92    2.44
   0   8 -19   -0.21    1.27
   0   8  19    1.47    1.50
   0   8 -19    0.21    2.49
   0   8 -20    0.04    1.55
   0   8 -20   -0.08    1.94
   0   8  21   -0.64    1.48
   0   8 -21    0.00    2.38
   0   8 -21    0.21    1.75
   0   8 -22    0.27    3.07
   0   8 -22    0.11    2.22
   0   8  22   -2.28    1.88
   0   8 -23   -0.14    2.65
   0   8 -23    0.02    5.67
   0   8  23    3.73    2.19
   0   8 -24    6.88    5.93
   0   8 -24    0.44    3.21
   0   8  24    6.84    2.76
   0   8  25    2.79    2.34
   0   8 -25   -0.08    2.80
   0   8 -25    2.76    3.25
   0   8  26    4.11    2.49
   0   8 -26    4.06    3.56
   0   8 -26   -0.05    3.06
   0   8 -27   -0.16    1.69
   0   8 -27   -0.53    2.03
   0   8  27    0.39    1.40
   0   8  28    3.16    3.36
   0   8 -28   -0.83    3.01
   0   9   0    0.64    0.93
   0   9   0   -0.09    1.25
   0   9   0    3.48    1.49
   0   9  -1   -0.11    1.47
   0   9  -1   -3.44    1.64
   0   9   1   -0.32    1.37
   0   9  -1   -0.14    2.20
   0   9  -2   -0.36    1.61
   0   9   2    0.80    1.30
   0   9  -2    0.68    0.87
   0   9  -3   -1.53    1.76
   0   9   3   -0.31    2.16
   0   9  -3   -0.51    1.61
   0   9  -4    0.34    1.28
   0   9  -4   -0.40    0.79
   0   9   4    0.23    1.08
   0   9   5   -1.76    2.63
   0   9  -5    0.22    3.14
   0   9  -5   -3.25    2.23
   0   9  -6    1.98    1.22
   0   9   6   -0.50    1.21
   0   9  -6    0.54    2.62
   0   9  -7   -1.81    1.58
   0   9   7   -0.11    0.96
   0   9  -7    1.17    1.33
   0   9  -8    1.53    1.67
   0   9   8    1.16    1.75
   0   9  -8   -0.29    1.17
   0   9  -9   -2.14    1.20
   0   9   9    1.51    1.09
   0   9  -9   -1.52    1.65
   0   9 -10   -2.67    2.22
   0   9 -10    2.47    1.40
   0   9  10    1.07    1.29
   0   9 -11    0.08    1.58
   0   9 -11    0.02    1.33
   0   9  11    0.01    1.40
   0   9 -12   -0.01    1.07
   0   9 -12   -0.23    2.01
   0   9  12    1.18    1.29
   0   9 -13   -0.20    1.16
   0   9 -13   -0.07    1.44
   0   9  13    1.77    1.23
   0   9  14    0.18    1.00
   0   9 -14    0.01    0.96
   0   9 -14   -0.08    1.79
   0   9  15   -0.13    1.17
   0   9 -15   -0.20    1.08
   0   9 -15   -0.07    1.98
   0   9 -16   -0.07    1.95
   0   9 -16    0.10    1.66
   0   9  16    0.29    1.95
   0   9 -17    0.03    2.25
   0   9  17   -0.47    1.43
   0   9  18   -0.26    1.30
   0   9 -18   -0.01    1.38
   0   9  19   -0.20    1.33
   0   9 -19   -0.04    2.16
   0   9  20   -0.78    1.66
   0   9 -20   -0.30    2.61
  -1   0   5    0.49    0.20
  -1   0  -5    0.61    0.30
   1   0  -5    1.50    0.45
   1   0   5    0.20    0.31
   1   0  -5    1.21    0.38
   1   0  -5    0.76    0.36
   1   0  -6   17.29    0.70
  -1   0  -6   18.40    0.85
   1   0  -6   20.42    1.19
   1   0   6   19.85    0.86
  -1   0   6   18.47    0.65
  -1   0   7    0.32    0.31
   1   0   7    0.52    0.36
  -1   0  -7    1.19    0.39
  -1   0   7    0.61    0.36
  -1   0  -8   25.34    1.28
   1   0   8   23.91    1.09
   1   0  -8   23.54    1.50
  -1   0   8   24.33    0.96
  -1   0   8   24.12    1.08
   1   0  -9    0.10    0.53
  -1   0   9   -0.37    0.50
   1   0   9    0.11    0.36
  -1   0   9   -0.43    0.47
  -1   0  10   78.89    2.34
   1   0 -10   78.72    3.26
  -1   0 -10   88.32    3.78
  -1   0  10   76.19    2.43
  -1   0  11    0.21    0.33
   1   0  11    0.05    0.33
   1   0 -11    0.04    0.38
  -1   0 -12 1656.45   70.07
   1   0 -12 1707.24   71.96
  -1   0  12 1616.47   67.78
   1   0  12 1610.94   65.97
  -1   0  13   13.23    0.97
   1   0  13    9.64    1.49
  -1   0 -13   10.93    1.18
   1   0 -14 1481.61   62.54
  -1   0  14 1509.57   61.99
  -1   0 -14 1525.20   64.46
   1   0  14 1580.88   64.77
   1   0 -15   23.64    1.61
  -1   0 -15   21.64    1.67
  -1   0  16 2357.98  110.29
   1   0 -16 2368.95  116.72
  -1   0 -16 2228.52  108.40
   1   0  16 2636.94  123.58
   1   0 -17   18.81    1.67
   1   0  17   28.06    2.07
   1   0  18 1018.08   39.53
  -1   0  18 1054.99   40.91
  -1   0 -18 1012.74   41.44
   1   0 -18 1030.98   41.79
  -1   0  19   -0.45    0.49
   1   0 -19   -0.06    0.54
   1   0  19    0.40    0.74
  -1   0 -19    0.07    0.60
  -1   0 -20   22.89    1.81
   1   0  20   22.78    1.54
   1   0 -20   22.51    1.69
  -1   0  20   22.90    2.11
  -1   0 -21   -0.09    1.23
  -1   0  21    0.78    0.96
   1   0  21    1.38    0.62
   1   0 -21   -0.22    0.75
  -1   0  22  134.80    4.91
   1   0  22  140.95    5.18
  -1   0  22  130.01    4.60
   1   0 -22  131.27    5.60
  -1   0 -22  138.67    7.43
  -1   0  23   25.79    1.66
   1   0 -23   15.55    3.16
   1   0  23   24.23    1.83
  -1   0  24  608.72   22.62
  -1   0  24  612.98   23.36
   1   0 -24  595.93   25.12
  -1   0 -24  599.03   25.45
   1   0  24  631.87   25.80
   1   0  25   38.35    2.46
  -1   0  25   33.60    2.25
  -1   0  25   43.01    2.48
  -1   0 -26  651.84   28.86
   1   0 -26  670.28   31.80
   1   0  26  684.31   27.00
  -1   0  26  689.99   27.16
  -1   0  26  677.36   27.75
  -1   0  27   31.48    3.06
  -1   0 -27   17.22    4.06
  -1   0  27   27.14    2.97
   1   0  27   27.43    3.03
   1   0  28  501.92   19.73
  -1   0 -28  538.08   26.62
  -1   0  28  496.05   19.31
  -1   0  28  532.18   20.15
   1   0 -28  507.75   22.31
   1   0 -29    4.92    1.89
  -1   0  29    5.44    1.22
  -1   0  29    8.51    1.33
  -1   0 -29    5.38    1.99
  -1   0 -30  239.65   11.49
   1   0 -30  239.32   11.49
   1   0  30  242.46    9.64
  -1   0  30  221.33    8.80
  -1   0  30  223.74    8.49
  -1   0 -31    3.11    1.65
   1   0  31    3.35    1.20
   1   0 -31    1.19    2.50
  -1   0  31    2.38    1.51
  -1   0  31    2.80    1.08
  -1   0  32   93.66    5.77
   1   0  32   93.90    4.77
   1   0 -32   90.09    5.48
  -1   0  32   90.70    3.90
  -1   0 -32   93.41    8.34
  -1   0 -33    0.20    1.29
  -1   0  33    0.21    0.86
   1   0 -33    0.24    1.17
   1   0  33    1.96    0.93
  -1   0  33    0.48    0.70
  -1   0 -34    2.23    1.47
   1   0 -34    1.98    2.14
   1   0  34    2.47    1.05
  -1   0  34    0.92    0.83
  -1   0  34    0.27    1.00
  -1   0  35   -0.38    0.88
   1   0 -35    0.98    1.21
  -1   0 -35    0.54    1.23
   1   0  35    1.41    0.90
  -1   0  35   -0.52    1.17
   1   0  36   -0.20    0.85
   1   0 -36    0.43    1.11
  -1   0  36   -0.31    0.71
  -1   0 -36    1.06    1.86
  -1   0  36   -0.39    0.79
   1   0 -37    0.86    0.89
  -1   0  37    2.11    0.95
   1   0  37    0.77    1.18
  -1   0 -37   -0.49    1.51
   1   0 -37   -0.20    2.57
   1   0 -38    2.18    1.81
   1   0 -38    0.52    1.06
   1   0  38    1.74    2.19
  -1   0 -38    2.90    1.78
  -1   0  38    2.32    1.04
   1   0  39    0.90    1.08
  -1   0  39   -0.84    1.42
   1   0  39   -0.06    0.89
  -1   0 -39   -0.67    1.45
   1   0 -39   -1.80    0.84
   1   0 -39    0.98    1.47
   1   0 -40    4.99    2.18
  -1   0  40    5.59    1.49
   1   0  40    5.44    1.69
  -1   0 -40    2.25    3.68
   1   0  40    4.67    1.53
   1   0 -40    4.39    4.42
  -1   0  41   -1.11    0.97
  -1   0 -41   -1.17    2.01
   1   0 -41    0.77    1.03
   1   0  41    0.08    1.73
   1   0  41   -0.89    1.02
   1   0 -41    0.59    1.80
  -1   0 -42    0.00    1.84
   1   0  42   -0.07    0.86
   1   0 -42    0.00    1.67
   1   0  42   -0.23    0.92
   1   0 -42    0.07    0.93
  -1   0  42   -0.59    1.40
   1   0  43   -0.06    0.85
  -1   0 -43    0.00    1.79
  -1   0  43   -0.11    0.77
   1   0 -43    0.69    0.94
   1   0 -43   -0.41    2.31
   1   0  43   -0.49    1.38
   1   0 -44   24.84    5.39
  -1   0 -44   27.87   10.00
  -1   0  44   27.75    2.73
   1   0  44   29.55    4.96
   1   0 -44   25.24    4.42
   1   0  44   28.30    2.75
   1   0  45   -0.13    0.82
   1   0 -45   -1.16    1.71
   1   0 -45   -0.35    0.88
   1   0  45    0.00    1.03
  -1   0 -45    2.65    2.06
  -1   0  45    0.42    1.28
  -1   0  46   -0.04    1.24
   1   0  46   -0.53    1.69
   1   0  46    0.02    1.34
  -1   0 -46    3.76    2.73
   1   0 -46    1.68    1.82
   1   0  47    0.05    1.21
   1   0 -47   -0.02    1.61
   1   0  47   -0.08    1.13
  -1   0  47   -0.09    1.12
  -1   0 -47   -0.59    4.08
   1   0 -47    1.85    1.68
  -1  -1   0  238.97    5.93
  -1   1   0  238.32    6.78
   1   1   0  229.56    6.09
   1  -1   0  239.99    5.65
  -1   1   0  234.53    6.00
   1  -1   0  244.84    6.44
   1   1   1 1328.24   47.42
  -1   1  -1 1500.96   54.58
   1  -1  -1 1369.81   51.31
  -1  -1   1 1388.63   51.11
   1  -1  -1 1497.63   52.23
  -1   1  -1 1379.84   50.60
   1  -1   1 1346.45   49.39
  -1  -1  -1 1394.01   50.32
  -1   1   1 1415.27   51.68
   1   1  -1 1362.43   49.00
   1  -1   1 1345.63   48.00
  -1   1   1 1313.07   45.47
  -1  -1   2   17.95    0.78
  -1   1  -2   17.17    0.76
   1  -1  -2   16.42    0.39
   1  -1  -2   17.50    0.92
   1   1   2   15.95    0.80
  -1   1   2   17.52    0.83
   1   1  -2   17.11    0.54
   1  -1   2   15.28    0.72
  -1   1   2   16.41    0.56
   1   1  -2   17.85    0.74
  -1  -1  -2   16.84    0.55
  -1   1  -3  348.57    9.68
   1  -1  -3  334.15    7.50
   1   1   3  339.57    8.44
   1  -1  -3  333.78    9.57
   1   1  -3  343.43    7.76
  -1   1   3  344.97    8.05
   1   1  -3  358.52   10.36
   1  -1   3  367.12   10.14
  -1   1   3  319.89    9.06
  -1  -1  -3  363.27    9.61
   1   1  -3  332.36    9.23
   1   1   4  418.34   11.29
   1  -1  -4  435.08   14.08
   1  -1  -4  415.81    9.84
  -1   1  -4  419.98   12.38
   1   1  -4  419.52   12.43
  -1   1   4  463.97   11.26
   1   1  -4  435.08   13.33
  -1  -1  -4  458.26   12.20
  -1   1   4  443.18   13.25
   1  -1   4  418.46   13.24
  -1   1  -5    3.50    0.63
  -1  -1   5    3.55    0.64
   1   1   5    3.47    0.54
   1  -1  -5    3.88    0.15
   1  -1  -5    3.88    0.69
   1   1  -5    4.39    0.68
  -1  -1  -5    4.14    0.37
  -1   1   5    4.27    0.17
   1  -1   5    3.94    0.59
  -1   1   5    4.49    0.62
   1   1   6 1199.08   41.20
   1  -1  -6 1225.93   40.21
  -1  -1   6 1246.83   46.70
  -1   1  -6 1149.92   45.06
   1  -1  -6 1290.70   48.82
   1  -1   6 1167.37   43.39
   1   1  -6 1278.44   48.96
  -1  -1  -6 1247.20   43.42
  -1   1   6 1231.15   45.75
   1  -1  -7  127.86    2.64
  -1  -1   7  137.62    4.29
   1  -1  -7  147.35    4.63
  -1   1  -7  141.85    4.55
   1   1   7  128.50    3.56
   1  -1   7  129.73    3.94
  -1   1   7  132.57    4.19
  -1  -1  -7  138.32    3.92
   1   1  -7  134.97    4.26
   1   1   8 1799.75   70.09
  -1  -1   8 1738.93   72.81
  -1   1  -8 1716.00   73.20
   1  -1  -8 1666.91   62.99
   1  -1  -8 1866.55   71.62
   1  -1  -8 1753.71   74.48
  -1   1   8 1731.91   71.97
  -1  -1  -8 1751.54   70.06
   1  -1   8 1780.15   74.17
   1   1  -8 1793.59   77.08
  -1   1  -9    3.09    0.81
   1  -1  -9    3.19    0.25
  -1  -1   9    3.28    0.76
   1   1   9    3.19    0.42
   1  -1  -9    3.00    0.30
   1   1  -9    1.53    1.31
   1  -1   9    3.55    0.70
  -1   1   9    3.02    1.08
  -1  -1  -9    2.43    0.38
   1  -1 -10 1902.66   76.11
  -1  -1  10 1881.93   81.09
  -1   1 -10 1755.36   77.73
   1  -1 -10 1792.86   70.84
   1   1  10 1946.12   79.41
   1  -1  10 1886.66   82.11
   1   1 -10 1750.26   77.25
  -1  -1 -10 1802.73   73.34
  -1   1  10 1877.69   79.35
  -1   1 -11   -0.57    0.54
  -1  -1  11    0.05    0.78
   1  -1 -11   -0.15    0.25
  -1   1  11   -1.00    0.70
  -1  -1 -11   -0.25    0.26
   1  -1  11    0.23    0.47
   1   1 -11    0.49    0.50
  -1   1  11    0.31    0.21
  -1   1 -12   79.99    3.38
   1  -1 -12   84.56    2.36
  -1  -1  12   83.82    3.26
   1   1  12   82.77    2.32
  -1   1  12   88.74    3.33
   1  -1  12   93.13    3.65
   1   1 -12   88.18    3.72
  -1   1  12   95.43    3.00
  -1   1 -13 1471.86   64.53
   1  -1 -13 1566.07   63.03
  -1  -1  13 1567.95   66.39
   1   1  13 1653.74   65.26
  -1   1  13 1540.88   60.20
  -1  -1 -13 1530.18   62.87
  -1   1  13 1624.84   67.70
   1  -1  13 1548.25   66.72
   1   1 -13 1540.69   67.53
  -1  -1  14   18.22    1.45
   1   1  14   18.35    0.90
  -1   1 -14   16.09    2.32
   1  -1 -14   16.81    0.88
   1  -1  14   13.65    1.32
  -1  -1 -14   18.96    1.01
  -1   1  14   14.73    1.16
   1   1 -14   16.83    2.41
  -1   1  14   20.43    1.44
   1  -1 -15    2.55    0.72
   1   1  15    1.26    0.43
  -1   1 -15    2.09    1.26
  -1  -1  15    2.60    0.70
   1   1 -15    2.38    0.81
  -1   1  15    2.48    0.65
  -1   1  15    1.41    1.16
  -1  -1 -15    2.39    0.85
   1  -1  15    2.40    0.71
   1  -1 -16    4.27    0.58
  -1   1 -16    4.22    1.05
  -1  -1  16    3.98    0.84
   1   1  16    3.88    0.56
  -1  -1 -16    4.00    0.68
  -1   1  16    4.09    1.27
   1   1 -16    4.31    1.01
  -1   1  16    2.97    0.78
   1  -1  16    4.67    1.38
   1  -1 -17    7.80    1.12
  -1  -1  17    7.16    1.04
  -1   1 -17    5.19    1.20
   1   1  17    7.29    1.08
  -1  -1 -17    7.03    0.81
  -1   1  17    5.70    0.62
   1   1 -17    7.73    1.32
   1  -1  17    6.51    1.02
  -1   1  17    5.75    1.43
  -1  -1  18    5.16    1.05
   1  -1 -18    6.50    0.80
  -1   1 -18    6.01    1.28
  -1   1  18    4.95    0.95
  -1  -1 -18    4.76    0.84
   1  -1  18    6.79    1.05
   1   1 -18    5.45    1.26
  -1  -1  19  130.73    5.15
   1  -1 -19  139.69    4.68
  -1   1 -19  128.78    5.74
   1   1  19  138.43    4.41
  -1   1  19  129.50    4.81
  -1  -1 -19  134.12    4.68
   1  -1  19  141.20    6.52
  -1   1  19  137.14    4.24
   1   1 -19  129.77    5.81
  -1   1 -20   62.97    3.61
   1   1  20   69.77    2.52
   1  -1 -20   68.47    2.70
  -1  -1  20   69.38    3.10
  -1   1  20   64.05    2.98
  -1   1  20   64.89    3.85
  -1  -1 -20   63.21    2.70
   1   1 -20   62.34    3.51
   1  -1  20   67.94    3.14
   1   1  21    5.30    0.80
  -1   1 -21    4.67    2.04
   1  -1 -21    5.96    0.89
  -1  -1  21    5.75    1.73
   1  -1  21    4.58    1.14
   1   1 -21    5.04    2.05
  -1   1  21    6.08    1.52
  -1   1  21    4.73    1.11
  -1  -1 -21    4.73    0.91
   1   1  22   33.41    1.76
  -1  -1  22   38.05    3.35
   1  -1 -22   34.09    2.68
  -1   1 -22   33.93    2.63
  -1   1  22   33.02    2.17
  -1  -1 -22   33.55    1.98
   1   1 -22   30.87    2.56
  -1   1  22   32.10    3.00
   1  -1  22   37.66    3.34
  -1  -1  23   69.14    3.41
   1  -1 -23   63.96    2.90
  -1   1 -23   66.19    3.92
   1   1  23   72.58    2.85
  -1   1  23   67.95    2.61
  -1  -1 -23   68.52    3.24
   1   1 -23   66.76    3.87
   1  -1  23   62.30    3.20
  -1   1  23   70.16    4.29
   1   1  24   32.32    1.81
  -1  -1  24   29.64    2.13
   1  -1 -24   32.20    2.10
  -1   1 -24   27.77    2.70
   1  -1  24   28.18    2.12
  -1   1  24   24.81    3.04
   1   1 -24   31.27    2.73
  -1   1  24   31.13    1.65
  -1  -1 -24   30.43    2.12
  -1  -1  25   34.10    2.40
   1   1  25   38.22    1.97
   1  -1 -25   37.50    3.24
  -1   1 -25   35.02    3.20
  -1   1  25   35.87    2.17
   1  -1  25   37.39    3.46
  -1   1  25   36.09    1.87
  -1  -1 -25   36.81    2.36
   1   1 -25   32.08    3.08
   1  -1 -26    3.29    1.04
  -1  -1  26    2.56    1.11
   1   1  26    4.34    0.85
  -1   1 -26    1.89    2.55
   1   1 -26    2.59    1.52
  -1   1  26    3.04    0.77
  -1  -1 -26    2.65    1.05
  -1   1  26    2.15    0.95
   1  -1  26    2.82    1.04
  -1  -1  27   22.30    2.16
   1  -1 -27   21.82    1.99
  -1   1 -27   24.26    3.03
   1   1  27   24.90    2.52
  -1   1  27   19.84    1.83
   1  -1  27   20.66    2.04
  -1   1  27   23.63    2.34
   1   1 -27   22.48    2.92
  -1  -1 -27   22.89    2.05
   1  -1 -28   71.52    5.01
  -1  -1  28   65.09    4.99
  -1   1 -28   64.02    4.85
   1   1  28   67.97    3.13
   1   1 -28   66.48    4.85
  -1   1  28   65.68    3.31
  -1  -1 -28   63.11    3.56
  -1   1  28   74.15    4.13
   1  -1  28   69.34    3.70
   1  -1 -29    7.22    1.53
  -1  -1  29    8.86    2.36
  -1  -1  29   10.57    1.13
   1   1  29    8.37    1.90
  -1   1 -29    7.93    2.23
  -1   1  29    9.90    1.25
  -1   1  29    7.94    1.36
   1  -1  29    7.89    2.58
   1   1 -29    8.11    3.43
  -1  -1 -29    6.94    2.41
  -1  -1  30   42.80    3.00
  -1  -1  30   50.42    2.40
   1  -1 -30   45.08    3.10
  -1   1 -30   44.60    6.18
   1   1  30   49.35    2.68
  -1   1  30   42.65    3.93
   1  -1  30   55.69    3.37
   1   1 -30   48.29    4.56
  -1  -1 -30   48.37    4.93
  -1   1  30   53.51    2.67
  -1  -1  31    0.89    0.86
   1  -1 -31   -0.51    1.35
   1   1  31    0.43    0.73
  -1   1 -31    0.23    1.29
  -1  -1  31    0.57    0.98
  -1   1  31    0.01    1.36
  -1  -1 -31    1.09    1.12
  -1   1  31    1.23    0.72
   1   1 -31    0.75    1.50
   1  -1  31    0.23    1.05
   1  -1 -32    4.98    1.36
  -1   1 -32    4.95    2.07
   1   1  32    4.66    1.83
  -1  -1  32    4.54    1.05
  -1  -1  32    4.74    1.41
   1  -1  32    5.65    2.26
  -1   1  32    3.67    1.11
  -1  -1 -32    4.64    1.73
   1   1 -32    4.75    3.45
  -1   1  32    6.68    1.30
  -1  -1  33   65.29    3.05
   1  -1 -33   60.25    3.03
   1   1  33   64.99    3.44
  -1   1 -33   60.09    5.20
   1  -1 -33   69.90    4.26
  -1  -1  33   60.24    5.25
   1   1 -33   70.42    5.78
  -1  -1 -33   68.38    4.75
   1  -1  33   60.91    3.87
  -1   1  33   66.21    3.70
   1   1  34   43.37    2.72
  -1  -1  34   41.11    3.42
  -1   1 -34   41.42    6.72
  -1  -1  34   43.61    4.52
   1  -1 -34   37.28    2.35
   1   1  34   42.84    2.93
   1  -1 -34   45.75    5.38
  -1   1  34   38.34    2.71
   1   1 -34   48.56    5.00
  -1  -1 -34   45.21    3.96
   1  -1  34   44.19    3.40
   1  -1 -35   -0.30    1.14
  -1  -1  35    1.12    0.96
   1   1  35   -0.08    0.85
  -1   1 -35    1.81    1.58
  -1  -1  35    0.40    0.63
   1  -1 -35    0.29    0.66
   1   1  35    0.26    0.86
  -1  -1 -35    0.05    1.79
  -1   1  35    0.63    0.74
   1   1 -35   -0.36    2.35
   1  -1  35   -1.16    1.48
   1  -1 -36    8.06    2.17
  -1   1 -36   10.00    3.38
  -1  -1  36   12.33    1.42
   1   1  36   12.57    1.86
   1   1  36   11.11    1.82
   1  -1 -36   14.98    2.44
  -1  -1  36   13.50    1.99
  -1  -1 -36    9.92    2.54
   1  -1  36   12.64    2.21
   1   1 -36    7.86    2.83
  -1   1  36   10.72    2.62
   1  -1 -37    4.15    1.25
   1  -1 -37    5.53    2.98
  -1  -1  37    3.61    1.60
  -1   1 -37    6.49    2.78
  -1  -1  37    6.78    1.73
   1   1  37    4.95    2.27
   1   1  37    6.22    2.30
  -1  -1 -37    4.02    2.13
   1  -1  37    6.69    1.84
   1   1 -37    4.00    2.40
  -1   1  37    4.50    1.43
   1   1  38    7.56    1.72
  -1  -1  38   10.66    1.44
  -1  -1  38    2.98    1.85
  -1   1 -38    8.35    5.02
   1   1  38   10.95    1.73
   1  -1 -38    7.76    2.33
   1  -1 -38    6.85    1.56
  -1  -1 -38    7.36    2.63
   1  -1  38    9.07    2.23
  -1   1  38   10.44    1.69
   1   1 -38    5.90    4.68
   1   1  39    0.30    1.02
  -1   1 -39    0.00    1.81
   1  -1 -39    0.45    1.40
   1  -1 -39    1.17    0.90
  -1  -1  39    0.52    0.84
   1   1  39    0.30    1.00
   1  -1  39    0.78    1.59
   1   1 -39   -0.23    1.49
  -1  -1 -39   -0.07    2.13
  -1   1  39   -0.25    0.89
   1   1 -39   -0.29    0.80
   1   1  40   17.76    3.33
   1   1  40   19.15    2.42
   1  -1 -40   11.09    4.29
   1  -1 -40   15.87    2.88
  -1  -1  40   18.53    2.95
  -1  -1 -40   17.96    5.57
   1   1 -40   18.83    2.34
  -1   1  40   17.74    3.67
   1  -1  40   17.24    2.81
  -1   1 -41   -0.01    2.76
   1  -1 -41    1.97    1.87
   1   1  41    1.45    2.08
  -1  -1  41    3.68    1.19
   1  -1 -41    1.93    1.14
   1   1  41    3.05    1.33
   1   1 -41    0.00    4.02
  -1   1  41    2.89    1.49
  -1  -1 -41    5.64    2.46
   1  -1  41    2.29    1.88
   1   1 -41    4.61    1.49
   1  -1  41    5.17    1.43
   1  -1 -42   20.22    2.21
  -1   1 -42   -0.01    7.59
   1  -1 -42   19.71    3.52
   1   1  42   24.55    3.75
   1   1  42   24.62    2.69
   1  -1  42   30.53    4.41
  -1   1  42   17.31    2.61
  -1  -1 -42   23.62    4.15
   1   1 -42   23.27    4.81
   1   1 -42   25.00    4.58
   1  -1  42   20.11    2.43
   1  -1 -43    0.49    1.24
  -1   1 -43    0.00    1.63
  -1  -1  43    1.88    1.50
   1   1  43   -0.73    0.95
   1   1  43   -0.10    0.97
   1  -1 -43    3.04    3.07
   1   1 -43   -0.01    2.38
  -1  -1 -43    2.50    3.30
   1  -1  43    0.20    1.21
   1   1 -43    1.46    1.56
  -1   1  43    1.41    1.29
   1  -1  43    2.26    1.40
   1  -1 -44    6.03    4.29
   1  -1 -44    9.89    2.42
   1   1  44    7.48    3.61
  -1   1 -44   -0.01    3.73
  -1  -1  44   11.38    1.84
  -1   1  44   -0.30    2.55
  -1  -1 -44    4.54    2.63
   1  -1  44    4.20    1.55
   1   1 -44   -0.01    5.73
  -1  -1  45    0.44    1.01
  -1   1 -45    0.00    3.27
   1  -1 -45    0.68    1.35
   1   1  45    0.82    1.34
   1  -1 -45    0.51    3.88
   1   1  45    0.05    1.16
   1   1 -45    0.25    1.33
  -1  -1 -45    0.86    1.91
  -1   1  45   -0.31    1.23
   1  -1  45    1.87    2.36
   1   1 -45    0.00    2.50
   1  -1  45    0.05    1.59
   1  -1 -46   44.42    6.48
  -1   1 -46    0.01   13.74
   1  -1 -46   37.81    7.35
   1  -1  46   27.03    2.89
  -1  -1 -46   34.23    5.96
   1   1 -46   38.68    7.69
   1   1 -46   34.83    5.59
   1  -1  46   39.15    3.97
  -1  -1 -46   27.26    3.16
  -1   1  46   45.23    4.36
  -1   1 -47    0.01    3.78
   1   1  47    0.57    2.43
   1  -1 -47    1.71    2.91
   1  -1 -47    1.08    1.12
   1   1 -47    0.77    1.28
   1   1 -47    0.00    4.23
  -1  -1 -47    1.35    1.68
   1  -1  47    0.13    1.18
  -1  -1 -47    5.47    3.93
   1  -1  47    0.26    1.55
  -1   1  47   -0.28    1.48
   1   2   0    5.43    0.64
  -1   2   0    6.14    0.86
   1  -2   0    6.46    0.88
   1   2   0    5.23    0.63
   1  -2  -1 4537.69  245.64
   1  -2  -1 4813.94  270.76
  -1   2  -1 4843.84  267.07
  -1   2  -1 4552.05  250.42
   1   2   1 4814.83  263.48
   1   2   1 4957.35  267.64
   1  -2   1 4722.59  261.69
  -1   2   1 4647.54  254.53
  -1   2   1 4504.34  240.68
   1  -2   1 4504.22  242.99
   1   2  -1 4502.14  245.84
   1   2  -1 4539.56  252.54
   1   2  -1 4975.23  268.91
  -1  -2   2 1142.98   40.54
   1   2   2 1078.87   40.12
   1   2   2 1094.21   38.21
  -1   2  -2  985.76   36.38
   1  -2  -2 1032.79   39.89
   1  -2  -2 1099.16   37.71
  -1   2  -2 1048.13   39.45
  -1   2   2 1091.28   36.95
   1   2  -2 1043.76   41.44
   1  -2   2 1045.08   39.11
  -1   2   2 1029.32   40.86
   1   2  -2  999.02   38.28
   1   2  -2 1068.77   38.19
   1  -2   2  990.93   36.31
  -1  -2  -2 1056.19   37.13
   1  -2  -3 9114.68  608.80
   1   2   3 9478.67  653.21
  -1   2  -3 9192.41  639.87
   1   2   3 9211.53  621.57
  -1  -2   3 9402.06  635.98
   1  -2  -3 8802.91  617.69
   1   2  -3 8731.86  603.11
   1  -2   3 8804.56  603.06
  -1   2   3 9999.00  656.77
  -1  -2  -3 8913.37  598.15
   1   2  -3 8869.62  606.48
  -1   2   3 8707.00  594.80
   1   2  -3 8806.11  584.56
   1  -2   3 8746.20  594.31
   1   2   4 1591.34   61.27
   1  -2  -4 1562.88   57.81
   1   2   4 1580.70   65.07
  -1  -2   4 1659.94   64.44
  -1   2  -4 1550.04   65.54
   1  -2  -4 1525.18   65.36
  -1  -2  -4 1651.53   64.27
  -1   2   4 1705.49   62.30
   1  -2   4 1466.22   60.14
   1  -2   4 1539.11   62.67
   1   2  -4 1434.01   58.83
  -1   2   4 1586.06   65.82
   1   2  -4 1557.79   58.48
   1   2  -4 1553.56   66.10
   1   2   5  134.83    4.65
  -1  -2   5  136.27    3.60
  -1   2  -5  133.84    4.76
   1  -2  -5  130.82    4.84
  -1  -2   5  138.03    4.67
   1   2   5  128.84    3.08
  -1   2   5  140.51    4.73
   1  -2   5  132.35    4.05
   1   2  -5  135.98    3.53
  -1   2   5  125.11    2.51
   1   2  -5  125.60    4.42
   1  -2   5  123.82    4.13
  -1  -2  -5  138.77    3.79
   1   2   6  446.23   12.66
  -1  -2   6  489.19   16.30
  -1  -2   6  507.34   14.05
   1  -2  -6  474.21   16.59
  -1   2  -6  482.85   16.56
  -1   2   6  443.33   10.17
  -1   2   6  460.48   16.66
   1  -2   6  476.17   14.94
  -1  -2  -6  499.27   14.18
  -1   2   6  471.30   10.83
   1   2  -6  451.73   16.90
   1  -2   6  466.14   15.23
  -1  -2   7    4.56    0.85
   1  -2  -7    4.59    0.96
  -1  -2   7    3.84    0.23
  -1   2  -7    3.37    0.88
   1   2   7    4.11    0.44
  -1  -2  -7    4.24    0.46
   1  -2   7    4.78    1.22
  -1   2   7    3.80    0.83
   1   2  -7    3.92    0.95
  -1  -2   8   31.51    2.72
   1   2   8   35.19    1.11
  -1   2  -8   35.39    1.99
   1  -2  -8   36.50    2.05
   1   2  -8   35.43    2.00
   1  -2   8   34.57    2.66
  -1   2   8   36.01    1.88
  -1  -2  -8   35.28    0.90
  -1   2  -9   54.69    2.58
  -1  -2   9   53.91    2.47
   1   2   9   51.80    1.23
   1  -2  -9   53.28    2.63
   1   2  -9   52.40    2.58
   1  -2   9   55.04    2.47
  -1  -2  -9   49.65    1.44
  -1   2   9   54.70    3.32
  -1  -2  10  209.55    7.03
  -1   2 -10  201.67    7.19
   1   2  10  191.89    4.56
  -1  -2 -10  202.23    4.99
  -1   2  10  210.89    7.16
   1  -2  10  213.34    7.24
   1   2 -10  199.88    7.46
  -1   2 -11   98.71    4.22
  -1  -2  11   95.91    3.76
   1   2  11  104.52    2.72
   1   2 -11  100.95    4.14
  -1   2  11   94.78    3.60
  -1  -2 -11   96.37    2.28
   1  -2  11  100.95    3.76
  -1   2 -12   12.17    1.54
  -1  -2  12   12.35    1.25
   1   2  12   11.67    0.74
   1  -2  12   11.92    1.20
   1   2 -12   12.75    2.27
  -1   2  12   11.77    1.18
  -1  -2 -12   11.11    0.51
  -1  -2  13   10.00    1.15
   1   2  13    8.37    0.71
   1  -2 -13    8.32    0.35
  -1   2 -13    8.55    1.40
  -1   2  13    9.88    1.21
   1  -2  13   15.96    2.00
   1   2 -13    9.88    1.54
   1   2  14  166.86    4.20
   1  -2 -14  161.52    3.85
  -1   2 -14  170.12    6.96
  -1  -2  14  167.53    7.31
   1  -2  14  171.14    6.25
  -1  -2 -14  161.90    4.22
  -1   2  14  161.79    5.91
   1   2 -14  163.98    8.63
  -1  -2  15  348.96   14.02
  -1   2 -15  338.95   15.42
   1  -2 -15  351.08    9.61
   1  -2 -15  336.15    9.01
   1  -2  15  356.27   12.68
  -1  -2 -15  333.80    9.52
  -1   2  15  333.88   11.77
   1   2 -15  323.33   12.78
  -1  -2  16   89.70    5.19
   1   2  16   89.37    2.89
   1  -2 -16   86.60    2.39
   1  -2 -16   90.60    2.25
  -1   2 -16   86.26    5.98
  -1   2  16   87.80    4.96
   1   2 -16   83.27    4.32
  -1  -2 -16   85.64    2.47
   1  -2  16   93.35    4.06
  -1  -2  17  173.93    8.02
   1  -2 -17  170.42    4.46
   1  -2 -17  163.10    4.13
   1   2  17  172.53    5.41
  -1   2 -17  155.89    7.18
  -1  -2 -17  177.87    5.14
   1   2 -17  167.07    9.49
   1  -2  17  177.11    6.84
  -1   2  17  166.84    6.54
   1  -2 -18  218.40    5.96
  -1   2 -18  201.31    8.89
   1  -2 -18  199.79    5.75
  -1  -2  18  211.74    9.64
   1   2  18  232.10    7.23
  -1   2  18  218.77    8.18
  -1  -2 -18  216.96    7.18
   1   2 -18  213.69    9.51
   1  -2  18  210.79    9.46
  -1  -2  19  106.64    6.26
  -1   2 -19  105.67    5.61
   1   2  19  117.68    4.22
   1  -2 -19  110.42    3.20
   1   2 -19  113.79    5.70
   1  -2  19  107.83    4.77
  -1  -2 -19  110.56    3.47
  -1   2  19  100.23    4.63
  -1  -2  20  159.20    6.41
   1  -2 -20  161.41    4.96
   1   2  20  178.67    5.20
  -1   2 -20  160.74    7.85
   1  -2 -20  175.44    5.06
   1  -2  20  160.34    6.41
  -1   2  20  170.39    6.74
   1   2 -20  159.64    7.59
  -1  -2 -20  166.99    5.99
   1   2  21   93.29    3.19
   1  -2 -21   80.24    2.54
   1  -2 -21   85.91    2.86
  -1   2 -21   82.99    7.13
  -1  -2  21   83.04    4.29
   1   2 -21   78.28    5.05
  -1   2  21   82.05    4.13
   1  -2  21   82.86    4.03
  -1  -2 -21   85.53    3.14
   1   2  22  417.08   14.32
  -1  -2  22  363.28   14.51
   1  -2 -22  369.86   11.54
   1  -2 -22  404.03   13.95
  -1   2 -22  380.70   17.47
   1   2 -22  391.62   20.35
   1  -2  22  369.73   16.18
  -1  -2 -22  375.99   12.67
  -1   2  22  355.66   13.85
   1   2  23  146.67    5.08
  -1   2 -23  132.94    7.81
  -1  -2  23  128.75    6.10
   1  -2 -23  134.94    5.34
   1  -2 -23  124.23    4.01
  -1  -2 -23  134.26    4.72
   1   2 -23  134.53    7.53
   1  -2  23  128.87    5.98
  -1   2  23  129.61    5.88
   1  -2 -24  352.85   11.24
  -1  -2  24  351.95   14.27
   1   2  24  383.39   13.50
  -1   2 -24  362.60   17.35
   1  -2 -24  359.55   13.08
   1   2 -24  349.43   16.38
  -1  -2 -24  357.42   13.67
   1  -2  24  345.10   13.83
  -1   2  24  346.57   13.61
  -1   2 -25   -0.60    1.61
  -1  -2  25   -0.95    1.16
   1  -2 -25   -1.85    0.65
   1  -2 -25   -0.83    0.84
   1   2  25   -1.24    0.68
  -1   2  25   -0.65    1.12
  -1  -2 -25   -1.98    1.16
   1   2 -25   -0.40    2.46
   1  -2  25   -2.00    1.14
   1  -2 -26  355.32   12.63
  -1  -2  26  361.86   15.12
  -1   2 -26  344.09   20.26
   1   2  26  361.07   12.25
   1  -2 -26  367.77   13.18
  -1   2  26  358.17   14.43
   1   2 -26  352.51   17.57
  -1  -2 -26  348.77   14.10
   1  -2  26  347.32   16.56
   1   2  27  182.61    6.19
   1   2  27  183.85    8.11
   1  -2 -27  180.37    6.87
   1  -2 -27  184.03    6.64
  -1  -2  27  181.15   10.22
  -1   2 -27  172.99    9.81
  -1   2  27  181.72    7.93
   1   2 -27  183.56   10.45
  -1  -2 -27  182.84    8.59
   1  -2  27  185.33    8.48
  -1  -2  28   97.40    6.81
   1   2  28  108.38    4.78
   1   2  28   99.83    5.10
   1  -2 -28  101.69    4.27
   1  -2 -28   96.01    4.96
  -1   2 -28   89.10    6.44
  -1   2  28   93.99    6.56
   1  -2  28  106.72    5.44
   1   2 -28  104.78    9.38
  -1  -2 -28   98.50    5.64
   1  -2 -29    0.01    0.43
   1   2  29   -0.19    0.77
   1   2  29    0.60    0.50
  -1  -2  29    0.36    0.75
  -1   2 -29   -1.04    1.18
   1  -2 -29    0.03    0.82
  -1  -2 -29    0.81    0.94
   1  -2  29   -0.38    0.81
  -1   2  29   -0.18    1.22
   1   2 -29   -1.00    1.32
   1   2  30   40.71    2.80
  -1  -2  30   34.27    2.77
  -1   2 -30   34.75    6.25
   1  -2 -30   35.02    1.80
   1  -2 -30   35.56    2.12
   1   2  30   32.40    2.76
   1  -2  30   33.85    4.39
  -1   2  30   35.24    4.11
   1   2 -30   31.38    4.02
  -1  -2 -30   36.63    3.38
  -1  -2  31    9.78    1.91
   1   2  31   13.00    1.31
   1  -2 -31   12.28    1.13
  -1  -2  31   12.46    1.15
   1  -2 -31   11.28    1.39
   1   2  31   10.41    2.85
  -1   2 -31   10.84    3.03
   1   2 -31   14.16    4.56
  -1   2  31    9.98    1.79
  -1  -2 -31   13.59    2.36
   1  -2  31    9.65    1.98
  -1   2 -32   29.03    4.20
  -1  -2  32   24.61    2.69
   1   2  32   28.77    2.72
   1   2  32   30.98    2.77
   1  -2 -32   27.52    2.63
  -1  -2  32   27.51    1.78
   1  -2 -32   25.45    3.07
   1   2 -32   24.92    4.53
  -1  -2 -32   25.03    3.65
  -1   2  32   29.66    2.63
   1  -2  32   27.12    2.88
   1  -2 -33  118.66    7.45
   1   2  33  123.54    5.09
  -1  -2  33  127.30    5.80
   1   2  33  110.90    5.80
   1  -2 -33  113.66    5.46
  -1   2 -33  112.72    8.32
  -1  -2  33  101.97    7.54
  -1  -2 -33  122.12    7.86
  -1   2  33  108.23    5.65
   1   2 -33  113.13    8.87
   1  -2  33  108.70    6.02
   1   2  34    1.83    1.16
  -1  -2  34    0.48    0.62
   1   2  34    0.69    1.01
   1  -2 -34    0.14    0.57
  -1  -2  34    0.94    1.64
   1  -2 -34   -0.20    0.91
  -1   2 -34    1.04    2.58
   1   2 -34    0.49    2.44
  -1   2  34   -0.92    0.84
  -1  -2 -34    0.44    0.90
   1  -2  34    0.38    1.49
  -1  -2  35    1.62    1.31
   1  -2 -35    1.53    1.20
   1   2  35    1.17    1.24
   1   2  35    2.05    0.90
   1  -2 -35    2.48    0.75
  -1  -2  35    1.06    1.25
  -1   2 -35   -0.74    2.05
   1   2 -35    0.68    2.44
  -1  -2 -35    1.53    1.40
  -1   2  35    2.42    1.32
   1  -2  35    4.26    1.56
   1  -2 -36    3.69    2.41
   1   2  36    4.03    1.14
  -1  -2  36    1.38    1.64
  -1   2 -36    1.91    2.54
  -1  -2  36    5.31    0.94
   1  -2 -36    4.24    1.38
   1   2  36    4.76    2.49
   1  -2  36    6.49    1.81
  -1  -2 -36    4.39    1.81
  -1   2  36    1.79    2.16
   1   2 -36    0.01    2.85
  -1   2  36    3.48    2.31
   1  -2 -37   12.15    2.16
  -1  -2  37    9.17    2.23
   1  -2 -37   13.07    2.30
  -1  -2  37   13.61    1.34
   1   2  37   10.83    1.97
  -1   2 -37    9.00    3.37
   1   2  37   11.02    2.23
  -1   2  37   12.16    1.92
   1  -2  37   11.95    2.55
   1   2 -37    0.09    6.14
  -1  -2 -37   14.50    2.63
  -1  -2  38    5.11    1.61
   1  -2 -38    3.70    1.21
  -1   2 -38    0.00    4.00
   1  -2 -38    4.02    1.84
   1   2  38    2.84    1.45
  -1  -2  38    1.80    1.69
   1   2  38    3.67    1.15
  -1  -2 -38    3.59    2.62
   1   2 -38   -0.25    2.12
   1  -2  38    1.47    2.39
  -1   2  38    1.79    1.21
   1  -2 -39    6.57    3.49
   1   2  39    5.62    1.73
  -1   2 -39    0.00    3.76
   1   2  39    8.31    2.16
   1  -2 -39    6.36    1.47
  -1   2  39    6.30    1.73
   1   2 -39   -0.09    3.19
  -1  -2 -39    6.62    3.54
   1   2 -39    7.72    1.82
   1  -2  39    6.98    2.11
   1   2  40    2.79    2.29
  -1  -2  40    2.05    1.64
   1  -2 -40    3.91    1.88
  -1   2 -40    0.00    3.19
   1   2  40    2.84    1.20
   1  -2 -40    1.71    1.68
   1  -2  40    3.10    1.91
   1   2 -40    4.79    1.62
  -1   2  40    1.93    1.50
   1   2 -40    0.11    4.39
  -1  -2 -40    3.87    2.03
   1   2  41   -0.05    0.81
   1   2  41   -1.03    1.05
   1  -2 -41    0.49    0.75
   1  -2 -41   -0.79    1.14
  -1   2 -41    0.01    2.13
  -1   2  41   -0.41    1.45
   1  -2  41   -0.33    1.21
  -1  -2 -41   -1.19    1.28
   1   2 -41    0.19    1.83
   1   2 -41    1.38    0.98
  -1   2 -42    0.00    3.89
   1   2  42    0.32    0.88
   1  -2  42   19.93    2.32
  -1   2  42   19.29    2.89
  -1  -2 -42   14.86    5.38
  -1  -2 -42   18.46    2.11
   1   2 -42   15.12    2.70
   1  -2  42   14.15    4.62
   1   2  43   15.78    2.58
  -1   2 -43    0.00    4.85
   1  -2  43   17.24    2.32
   1  -2  43   17.08    3.01
   1   2 -43   17.93    4.97
  -1   2  43   18.88    3.25
   1   2  44    4.52    2.81
  -1   2 -44   -0.01    3.48
  -1   2  44    3.07    2.02
   1  -2  44    2.86    1.63
   1  -2  44    2.90    2.31
   1   2 -44    4.88    2.10
   1   2 -44   -0.01    2.98
   1   2  45   20.47    3.48
  -1   2 -45    0.00    5.42
   1   2 -45   26.05    4.12
   1  -2  45   10.63    4.25
  -1   2  45   15.53    5.26
   1   2  46   11.36    3.13
  -1   2 -46    0.00    6.96
   1   2 -46    8.05    3.10
  -1   2  46    6.40    3.50
   1  -2  46    7.25    2.20
   1   2 -46   -0.01    6.81
   1  -3   0  122.73    4.55
  -1   3   0  133.16    3.97
   1   3   0  131.75    4.31
  -1   3   0  131.20    4.41
   1   3   0  124.26    4.20
   1   3   0  125.15    3.85
   1  -3   0  132.25    4.51
   1   3   1    3.18    0.71
   1   3   1    3.49    0.62
   1  -3  -1    2.89    0.43
   1   3   1    3.53    0.96
  -1   3  -1    3.39    0.72
  -1  -3   1    2.57    0.67
   1  -3  -1    3.54    0.83
  -1   3  -1    3.89    0.60
   1   3  -1    2.98    0.85
  -1   3   1    3.26    0.75
   1  -3   1    3.60    0.80
  -1   3   1    3.43    0.74
   1   3  -1    3.17    0.61
   1   3  -1    2.56    0.84
   1  -3   1    3.07    0.58
  -1   3  -2   56.65    2.92
   1   3   2   52.61    1.67
  -1   3  -2   53.66    2.19
  -1  -3   2   60.38    2.88
   1   3   2   55.99    1.96
   1   3   2   58.12    2.97
   1  -3  -2   52.96    2.58
   1  -3  -2   54.44    1.67
   1  -3   2   55.57    2.48
   1  -3   2   57.79    2.10
  -1   3   2   52.45    1.60
   1   3  -2   50.11    2.15
  -1   3   2   55.23    2.36
   1   3  -2   55.99    2.63
   1   3   3   15.11    1.19
   1   3   3   15.26    1.06
  -1   3  -3   17.29    1.68
   1   3   3   17.19    0.90
  -1  -3   3   16.93    1.01
   1  -3  -3   16.56    2.22
  -1   3  -3   13.20    1.03
   1  -3  -3   15.64    0.70
   1  -3   3   15.23    1.58
   1   3  -3   14.87    0.80
   1   3  -3   16.75    1.28
   1  -3   3   13.69    1.12
  -1   3   3   15.42    0.66
   1   3  -3   16.77    1.04
  -1   3   3   16.71    1.31
   1   3   4   12.21    0.91
  -1  -3   4   15.34    0.91
   1   3   4   11.53    1.10
  -1   3  -4   13.09    1.12
   1   3   4   13.54    1.17
   1  -3  -4   13.31    1.44
   1  -3  -4   13.79    0.57
  -1   3  -4   15.10    0.99
   1  -3   4   13.64    1.10
   1   3  -4   13.98    1.00
   1  -3   4   12.69    1.04
   1   3  -4   13.17    1.24
  -1   3   4   12.67    0.55
   1   3  -4   13.17    0.71
  -1   3   4   11.94    1.09
   1  -3  -5  128.76    3.01
  -1  -3   5  130.36    4.27
   1   3   5  124.92    3.42
   1   3   5  134.98    5.74
  -1   3  -5  123.52    4.47
   1  -3  -5  128.21    5.08
   1   3  -5  125.84    3.38
  -1   3   5  132.33    3.32
   1  -3   5  128.54    4.38
   1   3  -5  125.87    5.79
  -1   3   5  115.39    5.17
   1  -3   5  123.78    4.41
   1   3   6   32.74    1.10
  -1   3  -6   30.17    1.80
   1  -3  -6   31.44    2.18
   1   3   6   34.10    1.32
  -1  -3   6   31.89    1.77
  -1  -3   6   32.70    1.60
   1   3   6   34.04    1.78
  -1   3   6   33.23    0.94
   1   3  -6   30.81    1.05
   1  -3   6   32.51    1.75
  -1   3   6   33.33    0.91
  -1   3   6   31.65    1.91
   1   3  -6   32.49    1.96
   1  -3   6   33.60    1.61
   1   3   7  162.00    4.33
   1  -3  -7  160.90    8.22
  -1  -3   7  159.27    5.66
   1   3   7  151.81    5.44
  -1   3  -7  149.33    5.57
  -1  -3   7  163.96    4.91
   1   3  -7  154.75    5.94
  -1   3   7  162.39    5.88
  -1   3   7  163.35    3.43
  -1   3   7  161.73    3.39
  -1  -3  -7  158.76    4.01
   1  -3   7  162.37    5.36
   1  -3   7  156.42    5.46
  -1  -3   8  243.22    9.80
   1   3   8  245.31    8.59
  -1  -3   8  253.00    7.31
   1  -3  -8  251.55    9.73
  -1   3  -8  231.45    8.51
  -1  -3  -8  244.27    6.65
  -1   3   8  244.96    8.71
   1  -3   8  243.23    8.31
   1  -3   8  255.76    8.27
   1   3  -8  255.03    9.70
  -1  -3   9  100.02    3.91
   1  -3  -9  107.44    4.83
  -1   3  -9   97.74    4.32
   1   3   9  100.27    4.07
   1   3   9  102.42    2.59
  -1  -3   9   99.25    2.58
  -1  -3  -9  104.73    2.76
   1   3  -9  108.54    4.72
  -1   3   9   99.47    4.03
   1  -3   9  105.97    3.63
   1  -3   9   99.38    3.93
  -1  -3  10  219.56    5.71
   1   3  10  210.48    5.02
   1  -3 -10  220.31    8.83
  -1  -3  10  211.37    7.58
   1   3  10  212.16    7.64
  -1   3 -10  204.42    9.52
   1  -3  10  213.27    7.58
   1   3 -10  216.62   10.31
  -1   3  10  210.81    7.57
   1  -3  10  222.26    7.15
  -1  -3 -10  225.58    5.53
   1   3  11   -0.26    0.93
   1   3  11    0.12    0.23
  -1  -3  11    0.30    0.29
  -1  -3  11   -0.36    0.57
  -1   3 -11    0.68    1.06
   1  -3  11    1.23    0.66
   1   3 -11    0.31    0.81
   1  -3  11    0.37    0.45
  -1  -3 -11    0.52    0.27
  -1   3  11    0.07    1.08
  -1   3 -12   54.70    3.16
   1   3  12   56.80    1.44
  -1  -3  12   57.19    1.49
  -1  -3  12   51.89    3.82
   1   3  12   55.50    2.81
   1  -3  12   59.10    2.29
   1   3 -12   56.20    3.34
  -1   3  12   53.20    2.78
  -1  -3 -12   55.85    1.48
   1  -3  12   52.46    2.71
  -1   3 -13   65.33    3.66
   1   3  13   69.16    1.73
  -1  -3  13   66.25    2.00
   1   3  13   67.02    3.27
  -1  -3  13   67.34    4.43
  -1  -3 -13   68.25    1.75
  -1   3  13   65.39    3.25
   1   3 -13   61.44    5.03
   1  -3  13   66.47    3.12
  -1  -3  14   65.13    3.24
  -1  -3  14   67.32    1.72
  -1   3 -14   62.05    3.81
   1   3  14   67.19    3.38
   1   3  14   68.07    1.53
   1   3 -14   63.54    3.73
   1  -3  14   66.38    3.23
  -1   3  14   66.91    3.28
  -1  -3 -14   66.25    1.74
  -1  -3  15    1.94    0.98
   1   3  15    1.56    1.00
  -1   3 -15    1.62    1.19
  -1  -3  15    2.36    0.46
  -1  -3 -15    2.03    0.25
  -1   3  15    4.17    1.57
   1  -3  15    1.38    1.48
   1   3 -15    1.64    1.17
   1   3  16  110.72    2.56
  -1  -3  16  106.71    2.73
  -1  -3  16   98.66    4.41
   1   3  16   98.41    4.43
  -1   3 -16   99.33    5.32
  -1   3  16  100.07    4.28
   1  -3  16  103.78    4.36
  -1  -3 -16  105.42    2.55
   1   3 -16   99.42    7.27
  -1  -3  17   -0.13    0.53
  -1  -3  17    0.52    0.28
  -1   3 -17   -0.93    0.72
   1   3  17    0.11    0.55
   1   3  17   -0.29    0.24
   1   3 -17    0.18    0.83
  -1  -3 -17    0.14    0.25
  -1   3  17   -0.79    0.57
   1  -3  17    0.29    0.60
   1   3  18   95.25    4.50
  -1  -3  18   98.08    4.52
  -1   3 -18  107.05    7.96
  -1  -3 -18  108.11    2.73
  -1   3  18   96.39    4.46
   1  -3  18   99.47    4.56
   1   3 -18  104.48    6.14
  -1  -3  19    4.71    1.34
  -1   3 -19    5.69    1.88
   1   3  19    5.88    1.30
  -1   3  19    4.08    1.23
  -1  -3 -19    5.31    0.65
   1   3 -19    6.35    2.89
   1  -3  19    4.02    1.26
   1   3  20    0.36    0.40
   1   3  20    0.80    0.86
  -1   3 -20    1.61    1.22
  -1  -3  20    0.29    0.85
  -1   3  20    1.02    0.82
   1  -3  20    0.95    0.84
  -1  -3 -20    0.29    0.42
   1   3 -20    1.22    1.18
   1   3  21   -0.44    0.61
  -1   3 -21    0.22    0.88
   1  -3 -21   -0.01    0.09
   1   3  21    0.08    0.19
  -1  -3  21   -0.30    0.61
   1   3 -21    1.94    1.07
   1  -3  21    0.12    0.75
  -1   3  21    0.38    0.74
  -1  -3 -21   -0.14    0.39
   1  -3 -22    0.05    0.15
  -1   3 -22   -0.70    0.92
   1   3  22    0.03    0.20
   1  -3 -22   -0.03    0.12
  -1  -3  22   -0.72    0.63
   1   3  22    0.70    0.63
   1  -3  22   -0.30    1.30
   1   3 -22   -0.26    1.80
  -1   3  22    0.66    0.77
  -1  -3 -22    0.11    0.48
  -1  -3  23   85.27    6.38
  -1   3 -23   88.52    8.70
   1  -3 -23   83.69    2.20
   1   3  23   89.87    2.98
   1   3  23   85.21    4.63
  -1  -3 -23   84.34    2.54
   1  -3  23   83.93    4.69
   1   3 -23   86.36    5.87
  -1   3  23   83.66    4.39
   1   3  24    2.62    1.15
  -1  -3  24    1.39    1.74
  -1   3 -24    0.98    1.62
   1  -3 -24    1.22    0.24
   1  -3 -24    0.93    0.43
   1   3  24    1.50    0.60
   1  -3  24    0.99    1.23
  -1  -3 -24    2.69    0.79
   1   3 -24    0.97    1.72
  -1   3  24    1.57    1.18
   1  -3 -25   23.35    1.05
  -1   3 -25   25.96    3.62
   1   3  25   22.06    2.51
   1   3  25   26.71    1.13
  -1  -3  25   21.83    2.29
   1  -3 -25   23.75    0.89
   1  -3  25   24.93    2.36
  -1   3  25   21.36    2.33
   1   3 -25   17.34    3.39
  -1  -3 -25   22.50    1.17
   1   3  26    9.23    1.77
  -1   3 -26    8.35    2.82
   1  -3 -26   10.05    0.56
  -1  -3  26    7.97    1.71
   1  -3 -26   10.00    0.94
  -1  -3 -26   10.26    1.31
   1  -3  26   11.91    1.88
   1   3 -26    7.57    2.72
  -1   3  26    9.94    1.70
  -1  -3  27    3.99    1.32
   1  -3 -27    3.05    0.72
   1   3  27    3.53    2.08
  -1   3 -27    1.90    2.21
   1  -3 -27    3.13    0.41
   1   3  27    2.69    0.58
  -1   3  27    3.89    1.26
   1  -3  27    3.56    2.26
  -1  -3 -27    3.20    0.64
   1   3 -27    2.98    2.07
  -1  -3  28    2.29    1.20
   1   3  28    2.54    1.83
  -1   3 -28    3.25    3.29
   1  -3 -28    2.01    0.62
   1   3  28    2.11    0.89
   1  -3 -28    1.66    0.45
   1  -3  28    2.88    1.34
  -1   3  28    2.40    1.24
  -1  -3 -28    2.86    0.64
   1   3 -28    2.25    2.22
   1  -3 -29   19.63    1.40
  -1  -3  29   23.58    2.32
   1   3  29   17.51    2.27
  -1   3 -29   19.36    3.65
   1  -3 -29   19.37    1.13
   1   3  29   24.10    1.32
   1   3 -29   20.46    5.50
   1  -3  29   20.66    2.43
  -1   3  29   16.51    2.16
  -1  -3 -29   18.65    1.86
   1   3  30    1.49    1.16
   1  -3 -30    1.19    0.70
   1   3  30    1.82    0.86
   1  -3 -30    1.23    0.51
  -1  -3  30    2.62    1.18
  -1   3 -30    1.81    1.91
  -1  -3 -30    1.00    0.89
   1  -3  30    1.45    1.17
  -1   3  30    0.51    1.07
   1   3 -30    0.68    1.81
  -1  -3  31    3.06    2.46
   1  -3 -31    4.05    0.69
   1   3  31    2.59    1.51
   1   3  31    4.10    0.72
  -1   3 -31    4.28    2.48
   1  -3 -31    4.62    0.94
  -1   3  31    4.34    1.51
  -1  -3 -31    3.72    1.24
   1  -3  31    3.40    1.65
   1   3 -31    5.89    2.55
   1  -3 -32   45.78    2.23
   1   3  32   38.34    3.42
  -1  -3  32   50.57    1.99
  -1  -3  32   41.80    5.46
  -1   3 -32   43.46    8.06
   1   3  32   45.51    2.66
   1  -3 -32   45.62    2.65
   1   3 -32   45.13    8.42
  -1  -3 -32   47.39    3.49
  -1   3  32   44.17    3.46
   1  -3  32   51.89    6.04
  -1  -3  33    0.57    0.86
   1  -3 -33    0.35    0.57
   1   3  33    1.99    1.14
  -1   3 -33    1.44    1.98
  -1  -3  33    0.71    1.25
   1  -3 -33    0.80    0.52
   1   3  33    1.35    0.58
  -1  -3 -33    0.23    0.70
  -1   3  33    1.98    1.13
   1  -3  33    0.02    1.37
   1   3 -33    3.93    2.12
   1   3  34    2.79    1.22
   1   3  34    2.31    2.31
  -1  -3  34    4.89    1.65
  -1  -3  34    3.16    0.76
   1  -3 -34    2.41    0.80
  -1   3 -34    3.74    2.54
   1   3 -34    6.36    2.99
  -1   3  34    3.62    1.54
  -1  -3 -34    3.43    1.02
   1  -3  34    4.20    1.89
  -1   3 -35    2.98    2.52
  -1  -3  35    2.23    1.02
   1  -3 -35    2.85    0.64
   1  -3 -35    2.39    0.78
   1   3  35    1.56    0.81
  -1  -3  35    2.27    1.58
   1   3  35    2.83    1.63
  -1   3  35    3.71    2.48
   1   3 -35    4.74    4.82
   1  -3  35    4.60    1.99
  -1  -3 -35    3.37    1.05
  -1  -3  36    5.90    2.12
   1   3  36    4.12    1.08
  -1   3 -36    7.34    3.52
   1   3  36    9.14    2.13
  -1  -3  36    8.09    0.90
   1   3 -36    7.77    3.90
  -1   3  36    9.23    3.22
  -1  -3 -36    4.34    1.93
   1  -3  36    5.50    3.66
  -1  -3  37   58.34    4.87
  -1   3 -37   75.54   11.29
   1   3  37   68.06    5.03
   1  -3  37   67.75    5.34
   1   3 -37   80.08    9.24
  -1   3  37   69.18    5.24
   1   3  38   13.90    2.57
  -1   3 -38    7.53    4.30
   1   3 -38    9.24    2.28
   1   3 -38    9.68    4.71
  -1   3  38    9.13    2.46
   1  -3  38   10.95    2.51
   1   3  39   11.23    3.74
  -1   3 -39    7.12    4.02
   1  -3  39   11.27    2.60
   1   3 -39    5.99    2.37
   1   3 -39    7.44    6.35
  -1   3  39   13.12    2.58
   1   3  40   12.17    4.19
  -1   3 -40   10.45    4.30
  -1   3  40   16.95    2.82
   1  -3  40   11.31    4.58
   1   3 -40   10.86    4.44
   1   3 -40   10.55    2.63
   1   3  41    1.74    1.97
  -1   3 -41    3.89    5.50
   1  -3  41    2.25    1.59
   1   3 -41    1.35    1.62
   1   3 -41    1.03    2.83
  -1   3  41    2.41    1.78
  -1   3 -42    1.09    3.33
   1   3  42    1.39    1.99
   1   3 -42   -0.01    4.08
   1  -3  42   -1.29    1.40
  -1   3  42   -0.45    2.17
   1   3 -42    0.70    2.43
   1   3  43    3.61    2.54
  -1   3 -43    4.37    4.69
   1  -3  43    1.52    1.89
   1   3 -43    4.11    2.45
   1   3 -43    0.28    3.46
  -1   3  43    4.60    2.11
  -1   3 -44    0.00   13.20
   1   3  44   36.06    7.10
   1   3 -44   31.43    5.12
   1  -3  44   31.30    5.81
  -1   3  44   33.67    4.54
  -1   3 -45    0.00    5.47
   1   3  45    9.47    2.78
  -1   3  45    8.74    2.91
   1   3 -45   -0.41    8.02
   1   3 -45   10.29    3.40
   1  -3  45    8.88    2.73
   1   3 -45   -0.01    7.71
  -1   4   0    0.73    0.49
  -1   4   0   -0.19    0.96
   1   4   0   -0.09    0.78
   1  -4   0   -0.41    0.73
   1  -4   0    0.54    0.77
   1   4   0    1.08    0.45
  -1   4  -1   30.57    1.87
   1   4   1   33.82    1.47
   1   4   1   34.67    1.87
   1  -4  -1   34.34    1.50
   1  -4  -1   33.58    3.65
   1   4   1   35.99    2.43
   1  -4   1   35.53    2.41
   1   4  -1   33.96    1.85
   1   4  -1   37.91    1.67
  -1   4   1   34.14    2.93
  -1   4   1   33.61    2.22
   1   4  -1   35.93    2.44
   1  -4   1   35.55    1.74
  -1   4  -2   12.77    1.23
   1  -4  -2   12.68    0.86
   1   4   2   12.39    1.28
  -1   4  -2   11.47    1.24
   1   4   2   14.63    1.67
   1  -4  -2   11.12    1.66
  -1  -4   2   10.35    1.27
   1   4   2   12.58    0.92
   1  -4   2   13.03    1.80
   1   4  -2   13.69    1.55
  -1   4   2   13.43    0.92
  -1   4   2   10.10    1.28
   1  -4   2   13.44    1.54
   1   4  -2   10.29    1.05
   1   4   3   18.11    1.25
   1  -4  -3   18.72    2.13
   1   4   3   16.93    0.97
  -1   4  -3   16.78    1.51
  -1  -4   3   18.00    1.44
  -1   4  -3   18.55    1.38
   1  -4  -3   16.42    0.97
   1   4   3   15.89    1.51
   1   4  -3   16.80    1.18
   1   4  -3   15.30    1.62
   1   4  -3   16.24    2.01
  -1   4   3   17.90    1.63
  -1   4   3   19.65    1.48
   1  -4   3   17.75    1.38
   1  -4   3   16.38    1.61
   1   4   4  636.11   23.96
  -1  -4   4  681.09   25.16
  -1   4  -4  642.01   27.09
   1  -4  -4  663.83   27.57
   1   4   4  677.67   23.92
  -1   4  -4  636.48   25.33
   1   4   4  644.54   22.72
  -1   4   4  673.97   23.43
   1  -4   4  647.39   25.84
  -1   4   4  651.42   27.47
   1   4  -4  688.55   27.71
   1   4  -4  648.13   22.75
  -1   4   4  630.57   20.38
   1  -4   4  667.51   24.94
   1   4  -4  638.07   23.89
   1   4   5 1408.16   59.03
   1   4   5 1366.80   59.71
   1   4   5 1388.13   54.19
  -1  -4   5 1428.87   59.95
   1  -4  -5 1370.80   64.28
  -1   4  -5 1405.80   66.33
   1   4  -5 1332.21   59.72
  -1   4   5 1394.61   53.53
  -1   4   5 1400.30   53.83
   1  -4   5 1400.27   62.84
   1   4  -5 1352.57   54.63
  -1   4   5 1367.45   59.87
   1   4  -5 1408.26   64.10
   1  -4   5 1352.99   59.76
  -1  -4   6  323.63   10.91
   1   4   6  305.52    8.96
   1   4   6  309.10   10.63
  -1   4  -6  313.69   14.99
   1  -4  -6  308.89   16.23
   1   4   6  300.79   11.77
   1   4  -6  313.90   15.55
   1  -4   6  295.42   12.82
  -1   4   6  324.04    9.65
   1   4  -6  309.92    9.84
   1   4  -6  294.54   11.17
  -1   4   6  331.23    9.56
   1  -4   6  315.51   11.95
  -1   4   6  289.84   11.33
  -1   4  -7   96.73    6.46
   1   4   7   99.54    2.72
   1   4   7   98.82    4.37
  -1  -4   7  106.16    4.56
   1   4   7   99.95    2.99
   1  -4  -7   99.25    5.46
   1   4  -7   97.11    3.82
   1  -4   7   95.17    3.95
  -1   4   7  108.02    2.87
  -1   4   7   99.60    4.49
   1  -4   7   93.71    4.17
   1   4  -7   97.35    5.01
   1   4  -7   96.88    4.10
  -1   4   7  105.97    2.55
   1   4   8  131.09    3.81
   1  -4  -8  131.31    8.58
  -1  -4   8  138.91    4.36
   1   4   8  132.68    3.67
  -1  -4   8  120.66    5.20
  -1   4  -8  137.57    7.72
   1   4   8  135.28    5.51
  -1   4   8  138.17    5.87
   1  -4   8  117.01    6.00
  -1   4   8  142.03    3.36
   1  -4   8  135.61    5.43
  -1   4   8  139.69    3.24
   1   4  -8  132.99    6.23
  -1  -4   9  197.99    7.77
   1   4   9  206.93    6.11
  -1   4  -9  187.89   10.10
   1   4   9  191.21    7.49
  -1  -4   9  196.29    6.82
   1  -4  -9  187.77    8.84
   1   4   9  199.00    5.59
  -1   4   9  199.02    7.98
   1  -4   9  192.09    7.41
   1  -4   9  194.23    7.02
  -1   4   9  199.40    4.30
   1   4  -9  189.64    8.41
   1   4  10   24.53    2.08
  -1   4 -10   22.57    2.38
   1   4  10   22.95    1.00
  -1  -4  10   22.73    2.09
   1   4  10   25.71    1.21
  -1  -4  10   23.94    1.19
  -1   4  10   25.21    3.30
   1  -4  10   23.65    1.62
   1   4 -10   22.00    3.51
   1  -4  10   22.87    2.01
   1   4  11  196.70    7.73
   1   4  11  209.71    5.41
  -1  -4  11  211.16    6.24
  -1  -4  11  213.09    8.48
   1   4  11  223.56    5.65
  -1   4 -11  190.41    8.61
   1  -4  11  192.26    7.83
   1   4 -11  191.24    8.50
   1  -4  11  208.20    7.91
  -1   4  11  196.14    7.67
  -1  -4  12   38.36    3.63
   1   4  12   39.09    2.50
  -1  -4  12   38.53    2.01
  -1   4 -12   35.99    3.00
   1  -4  12   39.26    2.40
   1  -4  12   38.73    1.95
  -1   4  12   38.46    2.63
   1   4 -12   39.23    3.04
  -1   4 -13  234.78   10.86
   1   4  13  240.70    9.49
  -1  -4  13  240.97   11.28
   1   4  13  267.50    6.54
  -1  -4  13  271.64    7.82
  -1   4  13  235.91   11.33
   1  -4  13  248.25    8.44
   1  -4  13  248.08    9.40
   1   4 -13  225.54   10.30
  -1  -4  14  203.86    8.46
   1   4  14  246.00    5.90
   1   4  14  220.83   10.75
   1   4  14  238.22    5.51
  -1   4 -14  221.61   10.76
  -1  -4  14  222.34    6.39
   1   4 -14  232.18   13.30
  -1   4  14  202.59    8.23
   1  -4  14  206.95    8.27
   1  -4  14  215.45    8.52
  -1   4 -15   72.51    4.86
   1   4  15   67.48    3.71
   1   4  15   75.05    1.45
  -1  -4  15   69.18    3.68
  -1  -4  15   72.81    2.65
   1   4  15   70.93    1.50
   1  -4  15   64.12    2.70
   1  -4  15   71.38    3.71
   1   4 -15   74.70    4.91
  -1   4  15   68.92    3.69
  -1   4 -16   -0.44    1.08
  -1  -4  16    0.98    0.77
   1   4  16    0.37    0.80
  -1  -4  16    0.15    0.42
  -1   4  16    1.61    0.85
   1  -4  16    0.33    0.53
   1   4 -16    1.31    1.17
   1  -4  16   -0.62    0.83
  -1   4 -17    3.44    2.21
  -1  -4  17    2.24    0.99
  -1  -4  17    1.13    0.34
   1   4  17    1.23    1.07
   1   4 -17    0.54    2.44
   1  -4  17    1.44    1.08
  -1   4  17    1.64    1.10
   1  -4  17    2.51    1.08
  -1  -4  18   53.23    1.58
  -1   4 -18   54.50    6.55
   1   4  18   52.27    3.52
  -1  -4  18   48.30    3.42
   1   4 -18   52.49    4.51
   1  -4  18   52.89    2.41
  -1   4  18   51.27    4.79
   1  -4  18   52.65    3.42
  -1   4 -19  191.40   10.66
  -1  -4  19  183.36    8.32
  -1  -4  19  198.10    5.90
   1   4  19  178.73    8.23
   1  -4  19  194.66   10.56
  -1   4  19  197.00   10.70
   1  -4  19  182.64    7.68
   1   4 -19  177.78   10.08
   1   4  20  107.68    5.75
  -1   4 -20  110.09    7.45
  -1  -4  20  103.02    5.48
  -1  -4  20  108.18    3.40
   1   4 -20  103.41    7.04
   1  -4  20  107.06    4.18
   1  -4  20  118.50    7.91
  -1   4  20  107.62    5.81
  -1  -4  21  116.65    6.05
  -1   4 -21  122.63    8.28
  -1  -4  21  123.82    3.82
   1   4  21  119.70    6.31
   1   4 -21  122.14   11.02
   1  -4  21  121.00    6.48
   1  -4  21  133.32    6.25
  -1   4  21  117.44    6.37
  -1   4 -22  192.16   11.36
  -1  -4  22  175.17    8.33
  -1  -4  22  191.37    5.20
   1   4  22  184.04    8.67
   1  -4  22  190.15    8.89
  -1   4  22  183.65    8.77
   1  -4  22  197.72    7.29
   1   4 -22  179.62   10.96
  -1   4 -23   40.92    7.34
  -1  -4  23   38.77    1.70
  -1  -4  23   36.83    3.23
   1   4  23   38.30    3.27
  -1   4  23   32.41    3.13
   1  -4  23   34.53    3.19
   1   4 -23   33.46    4.56
  -1   4 -24  186.85   15.09
   1   4  24  165.91    7.97
  -1  -4  24  161.02    7.93
  -1  -4  24  181.29    5.49
   1  -4  24  169.76    8.23
  -1   4  24  174.76    8.25
   1   4 -24  176.53   11.04
  -1   4 -25    7.22    2.88
   1   4  25    5.32    1.76
  -1  -4  25    6.39    0.51
  -1  -4  25    4.83    1.71
   1  -4  25    6.78    1.82
   1   4 -25    5.85    4.34
  -1   4  25    5.93    1.80
  -1  -4  26    0.17    1.64
   1   4  26    0.23    1.05
  -1   4 -26    0.24    1.76
  -1  -4  26    0.56    0.48
   1  -4  26   -0.31    1.15
   1   4 -26    0.75    1.77
  -1   4  26    1.44    1.12
  -1  -4  27   47.62    5.46
  -1   4 -27   47.37    5.75
  -1  -4  27   44.64    1.48
   1   4  27   44.98    3.60
   1   4 -27   44.85    5.62
   1  -4  27   49.17    5.65
  -1   4  27   47.02    3.72
   1   4  28    8.69    2.01
  -1   4 -28    6.89    3.29
  -1  -4  28    9.37    1.04
  -1  -4  28    7.89    2.04
   1  -4  28    9.58    2.18
  -1   4  28    9.09    2.04
  -1  -4 -28    8.07    0.48
   1   4 -28    5.50    5.04
  -1  -4  29   17.65    2.63
   1   4  29   17.14    2.58
  -1   4 -29   18.04    5.82
  -1   4  29   21.23    2.78
   1  -4  29   16.99    3.01
  -1  -4 -29   19.62    0.81
   1   4 -29   21.89    4.08
  -1   4 -30    4.49    2.41
   1   4  30    2.62    2.53
  -1  -4  30    2.53    0.83
  -1  -4  30    3.22    1.64
   1  -4  30    1.89    1.81
  -1  -4 -30    2.96    0.39
  -1   4  30    3.86    1.64
   1   4 -30    2.33    2.55
  -1  -4  31    9.39    2.38
  -1   4 -31    9.74    3.57
  -1  -4  31   10.11    1.23
   1   4  31    9.61    3.74
  -1  -4  31   10.15    0.74
  -1  -4 -31    7.12    0.41
   1   4 -31    7.07    3.32
  -1   4  31    7.72    2.21
   1  -4  31    9.91    2.45
  -1   4 -32   65.39    7.73
  -1  -4  32   70.28    5.16
   1   4  32   70.10    5.31
   1  -4  32   72.81    5.80
   1   4 -32   83.84   13.04
  -1   4  32   72.57    5.34
  -1   4 -33   30.51    8.82
   1   4  33   35.88    3.79
  -1  -4  33   32.02    3.61
  -1   4  33   29.09    3.65
   1  -4  33   31.46    5.69
   1   4 -33   34.38    6.44
   1   4  34    4.43    2.04
  -1  -4  34    5.41    2.06
  -1   4 -34    3.23    3.41
   1   4 -34    7.46    3.55
  -1   4  34    3.59    3.12
   1  -4  34    2.25    1.99
  -1   4 -35   20.10    5.11
   1   4  35   18.24    3.01
  -1   4  35   11.96    4.28
   1   4 -35   16.95    5.23
   1  -4  35   15.47    2.94
  -1   4 -36   -1.55    2.53
   1   4  36   -0.69    1.50
   1   4 -36    0.85    1.18
   1   4 -36   -1.47    2.55
   1  -4  36   -0.41    1.33
  -1   4  36    0.78    1.22
   1   4  37    4.31    2.09
  -1   4 -37    2.53    3.48
  -1   4  37    4.11    1.87
   1   4 -37    5.28    3.80
   1   4 -37    1.74    1.79
   1  -4  37    2.03    3.18
  -1   4 -38   18.45    8.09
   1   4  38   17.12    5.17
   1   4 -38   20.30    3.11
   1   4 -38   17.66    6.53
  -1   4  38   21.41    3.21
   1  -4  38   15.83    4.90
  -1   4 -39   15.77    5.51
   1   4  39   23.01    3.71
   1   4 -39   13.10   10.52
   1  -4  39   19.11    3.61
  -1   4  39   21.42    3.31
   1   4 -39   20.34    3.65
  -1   4 -40    5.69    4.15
   1   4  40    7.68    2.65
   1  -4  40    8.63    2.70
  -1   4  40    8.82    2.80
   1   4 -40    6.58    4.31
   1   4 -40    8.55    4.45
   1   4  41    0.97    1.39
  -1   4 -41   -3.46    2.33
   1  -4  41   -0.80    1.20
   1   4 -41    0.58    2.26
  -1   4  41    0.52    1.33
   1   4 -41    0.08    2.53
  -1   4 -42   -0.30    5.36
   1   4  42   -0.62    1.66
   1  -4  42    1.73    2.39
  -1   4  42   -0.77    2.62
   1   4 -42    0.41    2.00
  -1   4 -43    2.99    4.46
   1   4  43    0.90    3.21
   1   4 -43    2.84    4.28
  -1   4  43    6.18    3.63
   1   4 -43    1.71    2.80
   1  -4  43    3.54    2.18
  -1   5   0   54.62    2.56
  -1   5   0   54.49    2.78
   1   5   0   55.95    3.75
   1   5   0   57.86    2.35
   1   5   0   57.00    2.88
   1  -5   0   53.21    2.33
   1  -5   0   53.90    3.56
   1   5   1   27.34    1.94
  -1   5  -1   29.07    2.01
   1  -5  -1   28.59    2.64
  -1   5  -1   30.53    1.99
   1   5   1   30.24    1.98
   1   5   1   28.93    2.15
   1   5  -1   26.33    1.69
  -1   5   1   29.42    2.35
   1  -5   1   25.17    1.56
   1  -5   1   28.88    2.52
   1   5  -1   29.34    1.63
   1   5  -1   27.75    2.04
   1   5   2   11.07    1.30
   1   5   2    8.84    1.13
  -1   5  -2   11.26    1.32
   1  -5  -2    9.81    1.81
   1   5   2    9.77    1.45
  -1   5  -2    9.85    2.02
  -1   5   2    9.81    0.83
  -1   5   2   10.43    1.44
   1  -5   2    9.97    1.68
  -1   5   2    8.57    0.97
   1   5  -2   11.95    1.08
   1   5  -2    9.64    1.11
   1   5  -2    8.45    2.21
   1  -5   2    7.48    1.05
   1   5   3   89.31    3.78
   1   5   3   88.41    5.25
   1   5   3   89.09    3.46
  -1   5  -3   86.23    4.88
   1  -5  -3   82.66    4.84
  -1   5  -3   89.31    5.40
   1  -5   3   87.21    4.49
   1   5  -3   86.53    3.51
   1  -5   3   89.98    4.48
  -1   5   3   91.15    2.93
   1   5  -3   89.37    3.34
  -1   5   3   86.36    3.10
  -1   5   3   87.20    3.90
  -1   5  -4    1.19    0.94
   1  -5  -4    1.33    1.94
  -1   5  -4    2.49    1.23
   1   5   4    1.74    0.63
   1   5   4    1.22    0.92
   1   5   4    1.95    0.83
  -1   5   4    1.49    0.50
   1   5  -4    0.76    0.95
  -1   5   4    1.91    0.44
   1   5  -4    2.41    0.72
   1  -5   4    1.24    0.98
   1  -5   4    0.45    0.75
  -1   5   4    1.29    0.84
   1   5  -4    0.82    0.59
  -1  -5   5    1.52    0.88
  -1   5  -5    3.38    1.01
   1  -5  -5    3.34    1.38
   1   5   5    1.16    1.55
  -1   5  -5    2.08    0.83
   1   5   5    1.56    0.50
   1   5   5    2.24    0.62
   1   5  -5    2.62    1.05
  -1   5   5    1.71    0.70
  -1   5   5    2.07    0.92
   1  -5   5    2.83    1.06
   1   5  -5    2.52    0.81
   1  -5   5    2.06    0.83
  -1   5   5    1.58    0.79
  -1   5  -6   22.25    2.22
   1   5   6   24.07    1.92
   1  -5  -6   25.43    4.27
   1   5   6   25.59    1.59
  -1  -5   6   22.83    1.62
   1   5   6   25.63    1.34
  -1   5   6   23.94    0.94
  -1   5   6   23.39    1.93
   1   5  -6   24.85    1.80
   1   5  -6   21.80    2.19
   1   5  -6   21.96    1.36
   1  -5   6   22.06    2.61
   1  -5   6   23.84    2.13
   1   5   7   19.68    0.95
   1   5   7   19.93    1.13
   1  -5  -7   24.79    2.80
   1   5   7   20.76    2.81
  -1  -5   7   19.20    2.16
  -1   5  -7   22.33    2.17
  -1   5   7   23.85    1.31
   1  -5   7   19.42    1.87
   1  -5   7   22.40    1.82
   1   5  -7   22.43    1.93
   1   5  -7   21.73    2.21
  -1   5   7   22.25    1.96
   1   5  -7   19.31    1.67
   1   5   8    0.60    0.77
  -1  -5   8    0.49    0.57
   1  -5  -8    1.25    1.26
   1   5   8    0.83    0.34
   1   5   8    0.46    0.65
  -1   5  -8    0.90    0.95
   1   5  -8    0.15    0.68
   1  -5   8    0.68    0.71
  -1   5   8    1.19    0.80
   1  -5   8    1.05    0.69
   1   5  -8    0.45    0.91
  -1   5   8    0.40    0.39
  -1   5   8    0.32    0.33
  -1  -5   9    3.54    0.75
   1   5   9    2.42    0.82
  -1   5  -9    3.49    1.34
   1   5   9    3.34    1.10
   1   5   9    3.42    0.65
  -1   5   9    3.90    0.43
  -1   5   9    3.20    0.38
   1   5  -9    2.32    1.56
   1   5  -9    3.82    2.36
   1  -5   9    3.53    1.07
   1  -5   9    4.73    1.71
  -1   5   9    2.40    1.17
   1   5  10    0.47    1.37
  -1   5 -10    1.04    1.02
  -1  -5  10    0.39    0.85
   1   5  10    0.33    0.52
   1   5  10    0.71    0.30
   1  -5  10    0.41    0.90
   1   5 -10    1.51    0.85
  -1   5  10    1.32    0.99
   1   5 -10    1.00    1.32
   1  -5  10    1.44    0.87
   1   5  11  146.92    3.69
  -1  -5  11  160.01    5.30
   1   5  11  166.28    6.98
  -1   5 -11  155.45    8.07
   1   5  11  161.28    4.60
   1   5 -11  160.79    8.36
  -1   5  11  146.56    6.60
   1  -5  11  168.20    8.11
   1  -5  11  161.78    6.84
   1   5 -11  147.15    6.21
   1   5  12   24.15    2.37
  -1  -5  12   25.39    1.37
  -1   5 -12   26.39    2.96
   1   5  12   25.54    0.95
   1   5  12   23.55    0.76
   1  -5  12   25.89    2.28
   1  -5  12   27.12    1.99
   1   5 -12   25.33    3.06
  -1   5  12   24.07    2.43
   1   5 -12   21.75    2.12
  -1  -5  13   61.15    3.08
   1   5  13   66.54    1.61
   1   5  13   62.75    3.81
   1   5  13   61.85    1.56
  -1   5 -13   60.86    6.55
  -1   5  13   55.09    3.60
   1   5 -13   63.37    4.70
   1  -5  13   59.89    3.55
   1   5 -13   57.76    3.27
   1  -5  13   59.59    4.17
   1   5  14   13.44    2.04
  -1   5 -14   17.92    4.00
  -1  -5  14   10.34    1.91
  -1  -5  14   16.39    1.04
   1  -5  14   12.44    1.94
   1   5 -14   12.99    4.00
   1  -5  14   15.59    1.57
  -1   5  14   16.07    2.03
  -1   5 -15   28.60    5.20
   1   5  15   27.59    3.82
  -1  -5  15   25.92    2.48
  -1  -5  15   28.50    1.34
   1  -5  15   28.47    2.56
  -1   5  15   25.25    4.00
   1  -5  15   28.43    2.84
   1   5 -15   25.08    3.28
  -1   5 -16    0.74    1.46
  -1  -5  16    1.02    0.68
  -1  -5  16    0.73    1.03
   1   5  16    0.59    1.05
  -1   5  16    1.25    1.82
   1  -5  16    1.75    0.81
   1  -5  16    1.34    1.14
   1   5 -16    0.93    1.55
  -1  -5  17   17.54    2.16
  -1  -5  17   19.87    1.45
  -1   5 -17   18.46    3.19
   1   5  17   14.92    2.12
  -1   5  17   15.35    2.21
   1  -5  17   18.00    2.27
   1  -5  17   16.98    2.39
   1   5 -17   18.95    3.03
  -1   5 -18   36.69    4.09
   1   5  18   29.71    2.80
  -1  -5  18   29.90    2.85
  -1  -5  18   34.83    1.34
   1  -5  18   32.04    2.00
   1  -5  18   33.78    2.97
  -1   5  18   33.60    2.86
   1   5 -18   29.77    5.85
  -1  -5  19   -0.01    0.50
  -1  -5  19    1.57    0.92
  -1   5 -19    0.85    1.47
   1   5  19   -0.34    0.88
   1   5 -19   -0.47    1.54
   1  -5  19    0.09    0.62
  -1   5  19    0.07    1.01
   1  -5  19    2.20    1.02
   1   5  20    1.35    1.30
  -1  -5  20    1.83    0.66
  -1   5 -20    3.16    2.21
  -1  -5  20    4.83    1.33
   1  -5  20    3.42    1.51
   1   5 -20    3.14    2.25
   1  -5  20    2.93    1.44
  -1   5  20    2.79    1.49
  -1  -5  21   66.69    2.42
  -1  -5  21   68.93    4.34
   1   5  21   59.81    4.15
  -1   5 -21   68.24    6.60
  -1   5  21   61.23    4.30
   1  -5  21   64.89    3.04
   1  -5  21   65.61    4.53
   1   5 -21   63.33    6.34
  -1  -5  22   23.30    2.83
   1   5  22   21.74    2.76
  -1  -5  22   23.99    0.92
  -1   5 -22   20.67    6.83
   1  -5  22   24.54    2.97
  -1   5  22   24.68    2.82
   1   5 -22   24.20    4.40
   1  -5  22   24.51    2.67
  -1   5 -23    0.99    1.79
  -1  -5  23    0.17    1.16
  -1  -5  23    0.61    0.27
   1   5  23    1.02    1.17
   1   5 -23   -1.44    2.88
   1  -5  23   -0.62    1.27
  -1   5  23    1.24    1.74
   1  -5  23    0.77    0.67
  -1  -5  24    6.46    0.62
   1   5  24    8.63    1.85
  -1   5 -24    5.02    3.18
  -1  -5  24    6.75    1.90
   1  -5  24    8.38    2.05
   1  -5  24    5.90    1.14
  -1   5  24    5.33    2.89
   1   5 -24    6.72    3.09
  -1   5 -25    0.69    1.72
  -1  -5  25    1.58    1.04
   1   5  25    0.07    0.98
  -1  -5  25    0.09    0.26
   1   5 -25   -2.92    2.06
   1  -5  25    2.31    1.38
  -1   5  25    0.99    1.85
   1  -5  25    0.80    1.13
  -1   5 -26   -2.49    2.04
   1   5  26    0.69    1.17
  -1  -5  26   -1.49    1.26
   1  -5  26   -0.54    1.01
   1   5 -26   -0.48    1.99
   1  -5  26   -2.04    2.18
  -1   5  26    0.06    1.90
  -1  -5  27    5.54    1.92
  -1   5 -27    6.05    3.21
   1   5  27    4.77    1.85
   1  -5  27    5.01    1.02
   1  -5  27    5.58    3.06
  -1   5  27    6.52    2.87
   1   5 -27    7.80    4.73
  -1   5 -28    7.22    4.59
  -1  -5  28    5.03    1.99
   1   5  28    5.92    1.86
   1  -5  28    6.39    1.97
  -1   5  28    7.76    3.01
   1   5 -28    7.39    3.07
   1  -5  28    4.30    0.99
  -1  -5  29    0.29    1.36
  -1   5 -29    2.55    2.30
   1   5  29    0.74    1.29
   1   5 -29    2.17    2.53
  -1   5  29    1.12    2.25
   1  -5  29    0.30    1.18
   1  -5  29    2.81    1.54
   1   5  30    6.74    1.95
  -1   5 -30    3.35    3.50
   1  -5  30    2.30    1.53
   1  -5  30    4.13    2.06
   1   5 -30    5.80    1.81
   1   5 -30    8.74    3.34
  -1   5  30    4.75    3.02
  -1   5 -31    4.26    3.58
   1   5  31    6.38    2.04
   1  -5  31    3.66    1.65
   1  -5  31    5.82    2.13
   1   5 -31    4.62    6.27
   1   5 -31    6.46    1.86
  -1   5  31    2.75    3.14
   1   5  32   -0.03    1.17
  -1   5 -32   -0.89    2.03
   1  -5  32   -0.97    1.49
   1   5 -32    0.95    2.74
   1   5 -32   -1.03    1.29
  -1   5  32    0.50    2.15
   1   5  33    0.38    1.29
  -1   5 -33    1.72    3.82
   1  -5  33    1.01    2.53
   1   5 -33    0.20    1.24
  -1   5  33    1.10    2.13
   1   5 -33   -0.04    2.62
  -1   5 -34    2.38    3.50
   1   5  34    3.00    1.83
  -1   5  34    3.07    1.83
   1   5 -34    2.54    3.67
   1  -5  34    2.31    1.79
   1   5 -34    1.75    1.69
   1   5  35   24.66    5.14
  -1   5 -35   22.36    6.31
   1  -5  35   28.39    3.79
   1   5 -35   24.85   10.92
  -1   5  35   18.56    3.47
   1   5 -35   23.20    3.67
   1   5  36   10.99    5.07
  -1   5 -36    6.51    4.79
   1   5 -36    6.57    4.71
   1  -5  36    9.32    2.78
   1   5 -36   10.69    5.56
  -1   5  36   10.09    2.88
   1   5  37    5.78    2.99
  -1   5 -37    6.55    6.86
   1  -5  37    1.39    2.00
   1   5 -37    4.69    4.19
  -1   5  37    2.76    2.06
   1   5 -37   -0.06    3.91
   1   5  38    6.64    3.30
  -1   5 -38   10.92    6.77
   1   5 -38    8.63    3.37
   1  -5  38    6.69    2.78
   1   5 -38    7.03    5.81
  -1   5  38    7.72    2.97
   1   5  39    6.81    3.06
  -1   5 -39    4.09    4.32
   1   5 -39    3.96    2.94
   1  -5  39    6.38    4.12
  -1   5  39    4.90    2.64
   1   5 -39    2.73    4.11
  -1   5 -40   -1.03    2.61
   1   5  40    0.99    1.77
   1  -5  40   -0.24    1.85
   1   5 -40    2.14    2.12
  -1   5  40    0.26    1.92
   1   5 -40    2.06    2.98
  -1   6   0    0.98    0.74
  -1   6   0    0.40    0.54
   1   6   0    1.59    0.68
   1   6   0   -0.14    0.61
   1  -6   0    0.34    1.05
   1   6   0   -0.35    0.74
  -1   6   0   -1.29    0.70
   1  -6  -1   30.39    3.31
  -1   6  -1   24.80    2.31
  -1   6  -1   26.70    2.37
   1   6   1   26.88    2.49
  -1   6  -1   28.57    2.72
   1   6   1   20.89    3.17
   1   6   1   25.79    2.18
   1   6  -1   26.53    2.02
  -1   6   1   26.50    2.97
   1   6  -1   29.02    2.34
  -1   6   1   23.63    1.58
   1   6  -1   27.65    1.89
   1  -6   1   24.76    3.03
  -1   6   1   24.76    3.41
  -1   6  -2  102.95    6.52
   1   6   2  100.20    4.74
   1   6   2   99.22    4.68
  -1   6  -2  106.22    5.15
   1   6   2  105.36    6.07
   1  -6  -2  104.11    6.53
  -1   6  -2  102.21    4.32
  -1   6   2  101.04    4.57
   1   6  -2   96.04    5.04
  -1   6   2   98.29    4.10
   1  -6   2  103.86    7.92
   1   6  -2   99.42    5.62
   1   6  -2  108.84    5.69
  -1   6   2   93.26    4.66
   1   6   3  130.89    5.62
  -1   6  -3  131.81    8.23
  -1   6  -3  133.69    5.85
   1   6   3  137.31    7.85
   1   6   3  134.66    7.07
   1  -6  -3  131.12   10.51
   1   6  -3  126.88    6.38
   1   6  -3  124.81    5.17
  -1   6   3  139.79    5.64
   1  -6   3  134.70    7.08
  -1   6   3  125.45    7.80
  -1   6   3  128.83    5.78
   1   6  -3  126.25    6.26
  -1   6  -4  112.32    7.90
   1  -6  -4  113.28    7.22
   1   6   4  114.41    6.02
  -1   6  -4  125.59    5.59
   1   6   4  111.84    5.51
   1   6   4  116.41    5.03
  -1   6   4  111.43    4.54
   1   6  -4  111.87    4.59
   1   6  -4  106.02    6.09
  -1   6   4  112.46    5.54
   1  -6   4  106.41    6.04
  -1   6   4  116.26    4.30
   1   6  -4  112.24    7.81
   1  -6   4  106.54    4.82
   1   6   5  203.12    7.71
   1   6   5  201.79    8.61
   1   6   5  198.75   10.52
   1  -6  -5  207.38   11.13
  -1   6  -5  206.11    9.55
   1   6  -5  218.12    8.08
   1   6  -5  211.07   12.70
  -1   6   5  202.71   11.12
   1  -6   5  201.32   11.79
   1  -6   5  192.85    8.04
  -1   6   5  222.03    7.86
   1   6  -5  210.49    8.70
  -1   6   5  213.25    8.34
   1   6   6    2.53    1.16
   1   6   6    1.25    0.71
  -1   6  -6    2.71    1.40
   1   6   6    1.15    0.58
   1   6  -6    1.00    1.04
   1  -6   6    0.66    1.52
  -1   6   6    1.41    0.48
   1   6  -6    1.62    0.78
  -1   6   6    1.18    0.90
   1   6  -6    1.48    2.10
  -1   6   6    1.32    1.22
   1  -6   6    2.32    1.22
  -1   6  -7  151.31    8.11
   1   6   7  136.39    8.75
   1   6   7  155.01    5.73
   1   6   7  147.65    5.15
  -1   6   7  162.13    5.86
  -1   6   7  152.82    4.99
   1   6  -7  140.49    7.82
   1   6  -7  161.40    6.00
   1  -6   7  135.13    6.07
   1   6  -7  144.85    6.36
  -1   6   7  140.80    8.99
   1  -6   7  144.87    7.13
   1   6   8    1.67    0.86
  -1   6  -8    0.10    1.40
   1   6   8    0.92    0.47
   1   6   8    0.81    1.10
  -1   6   8    0.43    0.85
   1   6  -8    0.45    0.71
   1   6  -8   -1.07    1.05
   1  -6   8   -0.75    1.28
  -1   6   8    0.39    0.43
   1  -6   8   -0.04    0.71
  -1   6   8   -0.37    0.30
  -1   6  -9   38.48    3.74
   1   6   9   34.26    1.53
   1   6   9   33.69    2.97
   1   6   9   33.35    1.34
   1  -6   9   34.34    2.60
  -1   6   9   36.95    1.60
   1   6  -9   31.12    3.61
  -1   6   9   32.60    1.03
  -1   6   9   32.28    2.80
   1   6  -9   35.81    2.57
   1  -6   9   32.36    2.72
   1   6  10   41.60    1.48
  -1   6 -10   40.88    4.17
   1   6  10   43.98    2.18
   1   6  10   39.41    4.87
   1   6 -10   38.63    4.52
  -1   6  10   41.87    4.80
  -1   6  10   44.68    1.39
   1  -6  10   40.84    2.97
   1  -6  10   39.42    2.93
   1   6 -10   42.28    4.12
   1   6  11   61.71    2.32
   1   6  11   59.14    3.77
   1   6  11   67.99    2.54
  -1   6 -11   61.33    5.15
   1   6 -11   58.12    3.78
   1  -6  11   65.57    5.05
   1   6 -11   57.63    4.90
  -1   6  11   56.49    3.92
   1  -6  11   59.82    3.65
   1   6  12   13.12    0.87
   1   6  12   13.65    0.65
   1   6  12   11.69    2.01
  -1   6 -12   11.75    2.80
  -1  -6  12   14.27    1.41
  -1   6  12   12.34    2.03
   1   6 -12    8.91    1.94
   1  -6  12   14.09    1.78
   1  -6  12    9.59    2.88
   1   6 -12   13.83    2.63
   1   6  13   12.40    0.57
   1   6  13   12.51    0.58
   1   6  13   13.19    2.01
  -1   6 -13   11.66    2.82
  -1  -6  13   12.98    1.25
   1   6 -13   15.11    4.32
   1   6 -13   15.37    1.97
   1  -6  13   15.05    1.77
   1  -6  13   11.46    3.06
  -1   6  13    9.38    3.31
  -1   6 -14    0.79    1.43
  -1  -6  14    0.38    0.54
   1   6  14    1.46    1.60
   1  -6  14    1.21    1.32
   1   6 -14   -0.68    0.81
  -1   6  14    0.16    0.87
   1  -6  14   -0.03    1.11
   1   6 -14    1.08    1.20
   1   6  15    0.83    1.35
  -1   6 -15   -0.29    1.24
  -1  -6  15    0.07    0.43
   1   6 -15   -0.02    1.14
   1   6 -15   -0.14    0.69
   1  -6  15   -0.34    0.97
  -1   6  15   -0.05    0.75
   1  -6  15    0.26    0.55
   1   6  16    3.24    1.51
  -1  -6  16    3.84    0.74
  -1   6 -16    1.29    2.46
   1  -6  16    2.91    1.44
   1  -6  16    2.69    1.11
  -1   6  16    3.75    1.54
   1   6 -16    4.55    2.32
   1   6 -16    5.19    2.31
  -1  -6  17  122.47    4.18
  -1   6 -17  137.35   12.91
   1   6  17  112.51    6.26
   1   6 -17  131.87    9.16
   1   6 -17  112.91    7.99
  -1   6  17  120.49    6.50
   1  -6  17  120.58    6.78
   1  -6  17  120.02    6.50
  -1  -6  18   13.63    1.03
   1   6  18   10.81    2.29
  -1   6 -18   17.11    5.72
  -1   6  18   13.91    3.57
   1   6 -18    9.04    2.02
   1  -6  18    8.47    2.17
   1   6 -18   11.62    3.42
   1  -6  18   12.95    2.49
   1   6  19   -0.30    0.99
  -1  -6  19   -0.17    0.37
  -1   6 -19    0.44    1.66
   1   6 -19   -0.15    2.61
   1  -6  19   -0.07    0.72
   1  -6  19    0.78    1.01
   1   6 -19    0.16    0.92
  -1   6  19   -0.06    1.64
  -1  -6  20  118.86    3.74
  -1   6 -20  118.75    9.79
   1   6  20  111.84    6.46
   1   6 -20  116.09    9.44
   1  -6  20  113.54    5.11
   1   6 -20  104.36    5.93
  -1   6  20  108.04    6.39
   1  -6  20  111.67    6.47
   1   6  21    1.88    1.55
  -1   6 -21    2.95    2.57
   1   6 -21   -0.11    1.27
   1  -6  21    2.37    1.43
   1   6 -21    1.73    2.27
   1  -6  21    2.37    1.38
  -1   6  21    0.60    1.42
  -1   6 -22    1.11    2.18
   1   6  22    0.62    2.03
  -1   6  22   -0.18    0.92
   1  -6  22    0.32    1.52
   1   6 -22    0.76    1.57
   1  -6  22   -0.30    0.93
   1   6 -22    0.22    0.84
  -1   6 -23    1.40    2.74
   1   6  23    3.00    2.46
   1   6 -23    0.19    1.39
   1  -6  23    2.37    0.96
   1  -6  23    5.07    2.56
  -1   6  23    2.78    1.53
   1   6 -23    3.53    2.57
  -1   6 -24    1.34    1.92
   1   6  24   -1.39    1.72
   1  -6  24    0.01    0.69
  -1   6  24   -1.35    1.11
   1  -6  24    0.39    1.73
   1   6 -24   -0.16    1.03
   1   6  25    1.02    2.34
  -1   6 -25    0.84    4.17
   1   6 -25    4.49    2.31
   1  -6  25    0.61    0.79
  -1   6  25    0.24    1.32
   1  -6  25    3.01    2.09
   1   6 -25   -0.04    1.25
   1   6  26    7.44    3.77
  -1   6 -26    7.95    5.76
   1  -6  26    7.17    1.96
   1   6 -26    0.62    1.89
   1  -6  26    5.08    1.13
   1   6 -26    6.05    3.37
  -1   6  26    7.59    1.97
  -1   6 -27    2.51    3.18
   1   6  27    5.62    3.30
  -1   6  27    4.33    1.78
   1   6 -27    0.36    3.06
   1  -6  27    4.92    1.78
   1   6 -27    0.17    1.67
  -1   6 -28    2.02    2.61
   1   6  28    0.62    2.54
   1  -6  28    2.32    1.67
   1   6 -28    1.32    2.86
   1   6 -28    0.13    2.55
  -1   6  28    2.30    1.62
   1   6  29    7.05    4.15
  -1   6 -29   15.66    4.40
  -1   6  29   14.38    2.85
   1  -6  29   18.73    2.99
   1   6 -29   18.99    9.02
  -1   6 -30    1.30    2.53
   1   6  30    0.41    2.43
  -1   6  30    1.35    1.38
   1   6 -30    0.21    2.47
   1   6 -30   -0.02    3.01
   1  -6  30    0.27    1.40
   1   6  31    1.43    2.79
  -1   6 -31    1.59    4.52
   1   6 -31    0.32    1.61
   1  -6  31    0.11    1.44
  -1   6  31    1.35    1.44
   1   6 -31    0.76    3.03
  -1   6 -32    2.29    3.30
   1   6  32    2.06    2.01
   1  -6  32    0.36    1.66
  -1   6  32    1.39    1.71
   1   6 -32    0.46    3.17
   1   6 -32    0.37    1.89
  -1   6 -33    5.06    4.30
   1   6  33    6.88    2.82
  -1   6  33    1.62    1.75
   1   6 -33   -0.32    1.98
   1   6  34    7.17    2.92
  -1   6 -34    7.58    4.50
   1   6 -34    6.58    4.78
   1   6 -34    0.20    2.84
  -1   6  34    8.05    2.54
   1  -6  34    3.43    2.69
  -1   6 -35    9.84    5.16
   1   6  35   10.54    3.43
   1   6 -35   -0.08    3.73
   1  -6  35   12.66    3.38
  -1   6  35   13.25    3.13
   1   6 -35    9.66    6.02
  -1   6 -36    4.42    4.95
   1   6  36    0.42    2.12
   1   6 -36    4.28    2.37
   1  -6  36    0.12    2.26
  -1   6  36    1.61    2.10
   1   6 -36   -1.61    4.10
  -1   6 -37   12.68    8.61
   1   6  37   16.58    3.98
   1  -6  37   12.53    3.69
   1   6 -37   13.08    4.08
  -1   6  37   12.13    3.44
   1   7   0    3.15    2.12
   1   7   0    5.18    1.13
   1  -7   0    5.31    1.95
  -1   7   0    4.20    1.93
   1   7   0    3.53    0.97
  -1   7   0    4.63    1.02
  -1   7   0    6.76    1.44
  -1   7  -1    0.97    1.03
  -1   7  -1    1.60    1.18
   1   7   1    1.61    1.69
   1   7   1    2.39    0.77
  -1   7  -1    2.90    1.39
   1   7   1    2.06    1.03
   1  -7  -1    2.54    1.65
  -1   7   1    0.15    1.18
  -1   7   1    2.99    0.96
  -1   7   1    1.94    0.74
   1   7  -1    2.17    1.26
   1   7  -1    1.04    1.27
   1   7  -1    2.93    1.42
   1  -7   1    0.95    2.48
   1   7   2   18.40    3.06
  -1   7  -2   24.50    3.27
  -1   7  -2   17.78    1.60
   1   7   2   19.09    2.19
  -1   7  -2   19.87    2.25
   1   7   2   20.14    2.07
   1   7  -2   16.66    1.77
   1  -7   2   17.85    2.82
   1   7  -2   20.64    1.80
  -1   7   2   19.55    1.79
  -1   7   2   19.65    2.14
   1   7  -2   18.64    2.40
  -1   7   2   17.01    2.04
  -1   7  -3    1.62    0.77
   1   7   3    0.38    1.08
  -1   7  -3    0.41    1.11
   1   7   3    1.52    0.91
   1   7   3    1.17    0.95
  -1   7  -3    0.98    1.09
  -1   7   3    0.38    0.90
  -1   7   3   -0.61    1.47
  -1   7   3    0.52    0.73
   1   7  -3    0.78    1.18
   1   7  -3    1.84    1.13
   1   7  -3    0.81    0.79
   1  -7   3    0.82    1.29
  -1   7  -4    1.16    0.68
   1   7   4   -0.59    0.76
  -1   7  -4   -1.10    1.41
   1   7   4   -0.46    0.78
   1   7   4   -0.80    0.70
  -1   7   4    0.56    0.91
   1   7  -4    0.05    0.66
   1   7  -4   -0.23    1.01
   1   7  -4    0.65    1.05
  -1   7   4    0.40    0.77
  -1   7   4   -0.28    0.76
   1  -7   4    0.36    1.06
   1   7   5   29.13    2.40
  -1   7  -5   31.08    4.74
   1   7   5   29.32    3.11
   1   7   5   21.73    2.40
  -1   7  -5   26.63    2.23
   1   7  -5   23.86    3.10
  -1   7   5   22.34    2.24
  -1   7   5   28.97    1.91
  -1   7   5   25.86    1.90
   1   7  -5   29.22    3.05
   1   7  -5   24.66    3.23
   1  -7   5   23.86    4.64
  -1   7  -6   15.73    2.67
   1   7   6   15.50    1.15
   1   7   6   13.97    2.26
   1   7   6   11.40    1.94
  -1   7  -6   13.91    2.66
   1  -7   6   11.94    2.27
  -1   7   6   13.44    0.95
   1   7  -6   17.97    1.72
  -1   7   6   11.54    2.02
  -1   7   6   12.68    1.22
   1   7  -6   14.91    2.58
   1   7  -6   13.78    1.73
  -1   7  -7   29.31    2.30
   1   7   7   32.81    2.02
   1   7   7   29.97    1.62
   1   7   7   37.17    4.38
  -1   7  -7   32.75    3.57
   1  -7   7   27.89    2.97
   1   7  -7   27.66    3.47
  -1   7   7   29.27    1.48
  -1   7   7   30.96    1.96
  -1   7   7   27.58    2.74
   1   7  -7   26.80    2.42
   1   7   8    6.33    1.56
   1   7   8    8.54    1.74
  -1   7  -8    6.23    2.31
   1   7   8    7.72    1.26
  -1   7  -8    8.43    1.44
   1   7  -8    7.58    2.58
  -1   7   8    8.62    1.06
  -1   7   8    5.52    2.79
  -1   7   8    8.50    1.31
   1  -7   8    6.20    1.90
   1   7  -8    8.16    2.34
   1   7   9    8.89    1.22
  -1   7  -9    9.08    2.49
   1   7   9   11.26    1.59
  -1   7  -9    7.13    1.51
   1   7   9   10.87    1.92
   1  -7   9   10.38    3.00
  -1   7   9    9.46    0.87
   1   7  -9   10.07    1.79
  -1   7   9   12.08    1.87
  -1   7   9    8.66    0.68
   1   7  -9    7.45    3.88
  -1   7 -10    1.87    2.00
  -1   7 -10    3.99    1.19
   1   7  10    3.95    2.34
   1   7  10    3.80    1.08
   1   7  10    3.05    0.83
   1   7 -10    3.26    3.34
   1   7 -10    4.53    1.45
   1  -7  10    1.31    1.25
  -1   7  10    3.74    0.52
  -1   7  10    3.29    1.48
   1  -7  10    3.78    2.39
   1   7  11   -0.24    0.56
  -1   7 -11   -0.64    1.59
   1   7  11   -0.61    1.07
   1   7  11   -0.64    0.31
  -1   7  11   -1.22    1.77
   1   7 -11    0.15    2.58
   1  -7  11   -0.31    0.94
   1   7 -11   -0.67    1.06
   1  -7  11   -1.05    1.08
   1   7  12    5.75    1.73
  -1   7 -12    7.51    2.58
   1   7  12    5.17    0.65
   1  -7  12    4.59    1.50
  -1   7  12    4.03    1.61
   1   7 -12    4.37    2.51
   1  -7  12    6.35    1.64
   1   7 -12    6.03    2.31
   1   7  13    8.17    1.90
  -1   7 -13    6.25    2.93
  -1   7  13    6.73    1.78
   1  -7  13    5.79    1.80
   1  -7  13    7.65    1.66
   1   7 -13    5.64    2.82
   1   7 -13    6.20    1.62
   1   7  14   24.29    4.28
  -1   7 -14   25.44    4.35
   1   7 -14   30.33    4.31
   1  -7  14   27.41    4.04
   1   7 -14   17.53    2.38
   1  -7  14   21.08    2.56
  -1   7  14   21.44    2.69
   1   7  15   -1.14    1.16
  -1   7 -15    0.45    1.92
   1  -7  15    1.13    1.39
   1   7 -15   -0.03    1.66
   1   7 -15    0.10    0.90
   1  -7  15   -0.48    0.96
  -1   7  15    1.54    1.60
  -1   7 -16   -0.02    2.24
   1   7  16    1.93    1.35
  -1   7  16    1.61    2.11
   1   7 -16    3.67    2.01
   1   7 -16   -0.05    1.08
   1  -7  16   -0.19    1.17
   1  -7  16    1.39    1.03
   1   7  17   -1.58    1.35
  -1   7 -17    0.06    2.23
  -1   7  17    0.80    1.08
   1  -7  17    0.19    0.80
   1   7 -17   -0.25    0.88
   1  -7  17    0.85    0.97
   1   7 -17   -2.53    1.64
   1   7  18    2.08    1.41
  -1   7 -18    0.04    2.35
   1   7 -18    0.01    1.30
   1   7 -18    5.45    3.72
  -1   7  18    3.06    1.56
   1  -7  18    1.33    1.45
   1  -7  18    1.54    1.16
  -1   7 -19    1.20    2.82
   1   7  19   -0.59    1.63
   1   7 -19   -1.17    2.50
   1  -7  19    0.14    0.77
  -1   7  19    1.82    1.10
   1   7 -19   -0.18    1.47
   1  -7  19   -1.10    1.02
   1   7  20    1.07    2.41
  -1   7 -20    2.69    3.60
   1  -7  20    2.57    1.55
   1  -7  20    0.76    1.85
   1   7 -20    0.18    2.27
  -1   7  20    2.18    1.72
   1   7 -20    4.94    2.56
  -1   7 -21    1.27    3.76
   1   7  21    1.91    2.47
   1   7 -21    0.45    2.01
   1   7 -21   -0.06    1.97
   1  -7  21   -0.06    1.27
   1  -7  21    1.11    1.37
  -1   7  21    0.35    1.34
   1   7  22    2.47    1.81
  -1   7 -22    4.35    2.74
  -1   7  22    3.19    2.81
   1   7 -22    2.86    2.70
   1  -7  22    3.43    1.73
   1  -7  22    0.88    1.74
   1   7 -22    0.06    2.75
  -1   7 -23    0.08    1.57
   1   7  23   -0.09    1.06
   1  -7  23    0.48    1.32
  -1   7  23    2.42    2.22
   1   7 -23    0.46    2.14
   1   7 -23   -1.70    2.12
  -1   7 -24   -1.30    2.17
   1   7  24   -0.29    1.41
   1   7 -24   -0.11    2.47
  -1   7  24    1.20    1.60
   1  -7  24    0.76    1.47
   1   7 -24    1.58    2.56
   1   7  25    1.45    1.61
  -1   7 -25    0.60    2.54
  -1   7  25    2.67    1.90
   1   7 -25    4.18    5.31
   1   7 -25    0.29    2.93
   1  -7  25    2.12    1.73
  -1   7 -26   -1.35    2.18
   1   7  26    0.92    1.33
  -1   7  26    0.12    1.38
   1   7 -26   -0.38    1.97
   1  -7  26    0.57    1.18
   1   7 -26   -1.31    2.29
   1   7  27    1.51    1.59
  -1   7 -27   -1.62    2.40
   1  -7  27   -1.15    1.65
   1   7 -27   -0.08    2.54
  -1   7  27    1.20    1.74
   1   7 -27   -3.53    2.86
   1   7  28    2.54    2.08
  -1   7 -28    0.41    5.00
   1   7 -28    0.14    3.83
   1  -7  28    4.51    2.39
   1   7 -28    2.32    4.18
  -1   7  28    4.40    2.62
  -1   7 -29    0.10    2.69
   1   7  29   -0.70    2.07
   1   7 -29    1.21    2.88
   1  -7  29   -0.93    1.63
  -1   7  29   -1.06    1.80
   1   7 -29    0.75    2.27
  -1   7 -30    1.30    3.39
   1   7  30    1.29    1.96
   1  -7  30    0.35    1.44
   1   7 -30   -0.03    2.02
   1   7 -30    0.32    4.45
  -1   7  30   -0.72    1.58
   1   7  31    1.96    1.98
  -1   7 -31   -0.01    3.50
   1  -7  31    3.40    2.11
  -1   7  31    0.97    2.24
   1   7 -31    2.22    4.16
   1   7 -31   -0.06    1.82
   1   7  32   -0.56    2.02
  -1   7 -32   -2.58    3.31
   1  -7  32   -2.53    1.56
   1   7 -32    0.22    3.02
   1   7 -32    0.28    1.35
  -1   7  32    2.05    1.71
  -1   7 -33    0.28    1.46
  -1   7 -33   -1.82    2.77
   1   7  33   -0.26    1.63
   1   7 -33   -1.38    3.26
  -1   7  33    0.39    1.77
   1   7 -33    0.36    1.45
  -1   8   0    0.63    1.05
   1   8   0   -1.00    0.77
  -1   8   0   -1.36    1.23
   1   8   0   -0.15    1.47
  -1   8   0   -3.02    1.79
   1   8   0    0.40    1.85
  -1   8  -1    0.63    1.43
   1   8   1   -0.17    1.30
   1   8   1    2.25    1.08
   1   8   1    2.82    2.20
  -1   8  -1    1.34    0.90
  -1   8  -1    1.66    1.27
   1   8  -1    1.49    0.87
  -1   8   1    2.41    1.83
  -1   8   1    1.46    0.87
   1   8  -1    1.89    1.38
   1   8  -1    0.32    1.14
  -1   8   1    1.67    1.30
  -1   8  -2    0.65    1.68
   1   8   2    0.95    0.67
   1   8   2   -0.62    0.81
  -1   8  -2    0.02    1.09
   1   8   2    1.18    1.08
  -1   8  -2   -0.31    0.76
  -1   8   2   -0.51    0.52
  -1   8   2   -0.29    1.35
  -1   8   2    1.33    0.76
   1   8  -2   -0.43    0.94
   1   8  -2   -0.26    0.93
   1   8  -2    0.32    1.22
   1   8   3   26.66    2.84
   1   8   3   24.82    2.07
   1   8   3   23.30    2.37
  -1   8  -3   23.22    3.12
  -1   8  -3   23.18    2.15
   1   8  -3   25.32    3.19
  -1   8   3   24.17    2.65
  -1   8   3   28.19    3.68
   1   8  -3   20.54    2.26
   1   8  -3   27.52    2.59
  -1   8   3   25.60    2.98
  -1   8  -4   24.77    3.82
   1   8   4   20.67    3.79
  -1   8  -4   20.74    3.08
   1   8   4   20.01    1.88
   1   8   4   23.14    3.71
   1   8  -4   21.60    2.99
   1   8  -4   24.86    2.73
   1   8  -4   16.93    3.03
  -1   8   4   17.41    2.31
  -1   8   4   19.10    3.74
  -1   8   4   18.31    2.02
  -1   8  -5   25.10    3.40
  -1   8  -5   28.28    2.79
   1   8   5   26.72    2.61
   1   8   5   24.50    2.77
   1   8   5   25.47    1.95
  -1   8   5   21.06    1.86
  -1   8   5   24.26    1.77
   1   8  -5   26.07    3.53
  -1   8   5   23.30    2.76
   1   8  -5   25.66    2.62
  -1   8  -6   29.82    4.27
   1   8   6   32.12    3.75
  -1   8  -6   28.98    3.64
   1   8   6   27.64    4.48
   1   8   6   25.71    2.09
  -1   8   6   23.92    2.84
   1   8  -6   26.67    2.82
   1   8  -6   30.54    3.85
   1  -8   6   28.96    3.91
   1   8   7   71.06    3.75
   1   8   7   78.66    5.22
  -1   8  -7   78.89    4.59
  -1   8  -7   78.13    8.66
   1   8  -7   77.51    6.32
   1  -8   7   73.15    5.67
   1   8  -7   82.69    5.03
  -1   8   7   69.69    4.83
  -1   8  -8    0.76    0.93
  -1   8  -8    1.44    2.18
   1   8   8   -0.57    1.18
   1  -8   8   -0.20    1.06
   1   8  -8   -0.36    1.21
  -1   8   8    0.04    0.90
   1   8  -8    0.43    0.86
   1   8   9    3.66    2.24
  -1   8  -9    0.34    1.12
  -1   8  -9    1.82    2.66
   1  -8   9    2.11    1.45
  -1   8   9    1.16    1.13
   1   8  -9    0.05    1.74
   1   8  -9    0.14    1.19
  -1   8 -10    0.13    2.24
  -1   8 -10    3.51    2.17
   1   8  10    4.91    1.71
  -1   8  10    6.46    1.90
   1   8 -10   -0.07    2.53
   1   8 -10    3.95    2.43
   1  -8  10    6.91    3.14
  -1   8 -11   76.14    6.81
  -1   8 -11   86.38    5.93
   1   8  11   88.46    5.90
   1   8 -11   80.43    5.21
  -1   8  11   88.65    5.83
   1   8 -11   83.54    7.47
   1  -8  11   90.44    8.46
  -1   8 -12    0.11    1.05
  -1   8 -12    0.15    1.48
   1   8 -12    0.02    2.47
   1  -8  12    5.68    2.91
  -1   8  12    6.98    1.78
   1   8 -12    0.03    1.66
  -1   8 -13   14.19    2.67
   1   8  13   15.51    4.51
  -1   8  13   22.91    4.27
   1  -8  13   10.48    4.23
   1   8 -13   14.36    2.49
  -1   8 -14    0.37    1.68
   1   8  14    4.92    1.72
  -1   8 -14   -0.07    2.22
   1  -8  14    1.89    1.64
   1   8 -14    0.09    2.47
  -1   8  14    3.77    1.70
   1   8 -14    0.10    2.40
  -1   8 -15   -0.05    1.04
  -1   8 -15    0.11    1.42
   1   8 -15   -0.21    4.01
   1   8 -15   -0.03    3.45
   1  -8  15    9.95    2.27
  -1   8  15   10.98    2.41
   1   8  16    0.77    1.44
  -1   8 -16   -0.05    1.88
  -1   8 -16    0.30    1.37
  -1   8  16    1.94    1.53
   1  -8  16    0.81    1.38
   1   8 -16    0.09    1.68
   1   8 -16    0.08    3.61
  -1   8 -17    0.03    1.99
   1   8  17   -1.44    2.06
  -1   8 -17   -0.13    2.25
   1  -8  17   -0.07    1.27
   1   8 -17   -0.04    3.46
  -1   8  17    2.48    1.48
   1   8 -17    0.19    1.61
  -1   8 -18    0.07    1.98
  -1   8 -18    0.17    2.25
   1   8  18    1.16    2.30
  -1   8  18    0.31    1.89
   1   8 -18    0.01    1.32
   1   8 -18    0.21    3.20
   1   8  19    4.36    2.04
  -1   8 -19    0.23    2.71
  -1   8 -19    0.01    4.31
   1   8 -19   -0.07    2.80
  -1   8  19    3.31    2.37
   1   8 -19    0.28    1.86
  -1   8 -20   -0.13    1.60
  -1   8 -20    0.06    2.55
   1   8  20    0.11    1.18
  -1   8  20   -0.94    1.40
   1   8 -20   -0.02    1.52
   1   8 -20   -0.14    2.49
  -1   8 -21    0.00    1.87
   1   8  21   -0.56    1.47
  -1   8 -21    0.00    3.38
   1   8 -21   -0.24    1.56
  -1   8  21    1.32    1.43
   1   8 -21   -0.13    2.61
  -1   8 -22   -0.07    2.02
   1   8  22   -0.71    1.54
  -1   8 -22   -0.01    3.66
  -1   8  22   -1.55    1.54
   1   8 -22    0.03    2.88
   1   8 -22   -0.06    1.73
  -1   8 -23   -0.06    3.09
  -1   8 -23    0.07    2.69
   1   8  23    4.86    2.24
   1   8 -23   -0.46    2.11
   1   8 -23    1.49    3.48
  -1   8  23    3.44    1.85
  -1   8 -24    0.19    3.32
  -1   8 -24   11.28    4.09
  -1   8  24   14.31    2.73
   1   8 -24    0.11    3.21
   1   8 -24   12.23    8.66
   1   8  25    2.23    2.22
  -1   8 -25   -0.18    2.67
  -1   8 -25    2.08    3.30
   1   8 -25    3.01    6.34
   1   8 -25    0.00    2.19
  -1   8  25    2.89    1.91
  -1   8 -26   -0.73    3.16
  -1   8 -26    2.99    3.92
   1   8  26    6.20    2.69
   1   8 -26    5.06    4.96
  -1   8  26    7.27    2.32
   1   8 -26   -0.57    2.79
   1   8  27    0.20    1.76
  -1   8 -27   -1.05    2.67
  -1   8 -27   -0.32    2.11
   1   8 -27    0.98    3.77
   1   8 -27   -0.28    2.10
  -1   8  27    2.61    2.74
  -1   8 -28    0.74    2.55
   1   8  28   -0.54    1.72
   1   8 -28    0.16    3.69
   1   8 -28    0.12    2.08
  -1   8  28    1.94    2.65
   1   9   0    0.50    1.17
   1   9   0    0.11    1.73
   1   9   0    0.12    1.37
   1   9   1   -0.01    0.72
  -1   9  -1   -0.67    1.78
  -1   9  -1    0.28    0.68
   1   9   1   -0.68    0.91
   1   9   1    2.18    1.65
   1   9  -1    0.93    3.23
   1   9  -1   -0.64    1.14
   1   9  -1    7.67    2.47
  -1   9   1    1.77    1.61
  -1   9  -2    0.59    1.81
  -1   9  -2    0.03    1.65
   1   9   2    0.84    1.21
   1   9  -2   -1.99    1.60
  -1   9   2   -1.05    1.78
   1   9  -2   -1.11    2.26
   1   9   3   -0.35    1.62
  -1   9  -3    0.95    1.06
  -1   9  -3    0.15    1.82
  -1   9   3    1.67    1.40
   1   9  -3   -1.33    1.82
   1   9  -3    0.65    0.98
  -1   9  -4    0.88    2.56
   1   9   4   -0.02    0.89
  -1   9  -4    0.21    1.40
  -1   9   4    1.85    1.42
   1   9  -4   -1.08    1.87
   1   9  -4    0.39    0.87
   1   9   5    4.06    1.52
  -1   9  -5    2.39    1.49
  -1   9  -5    2.83    3.22
   1   9  -5    1.41    1.27
   1   9  -5    5.42    2.49
  -1   9   5    3.84    2.89
  -1   9  -6    0.63    1.90
  -1   9  -6    2.93    2.11
   1   9   6    1.95    1.27
   1   9  -6    2.47    2.07
   1   9  -6    2.74    2.48
  -1   9   6    1.80    1.76
  -1   9  -7    0.07    1.65
  -1   9  -7    0.73    1.09
   1   9   7    1.04    1.07
   1   9  -7    5.19    1.79
   1   9  -7   -1.18    0.95
  -1   9   7    0.12    1.28
  -1   9  -8    3.54    2.15
   1   9   8    0.26    2.21
  -1   9  -8    2.67    1.40
  -1   9   8   -0.78    1.81
   1   9  -8    3.81    3.06
   1   9  -8    0.13    1.64
  -1   9  -9    6.00    1.89
  -1   9  -9    8.18    2.78
   1   9   9    5.61    2.10
  -1   9   9    5.54    2.06
   1   9  -9    6.22    2.18
   1   9  -9    6.68    6.21
  -1   9 -10   12.27    3.71
  -1   9 -10    3.06    3.19
   1   9  10    4.99    2.11
  -1   9  10    3.75    1.97
   1   9 -10    5.36    1.93
   1   9 -10    5.55    5.93
  -1   9 -11   -0.18    1.22
   1   9  11    0.25    1.18
  -1   9 -11    2.06    2.85
  -1   9  11   -0.99    1.91
   1   9 -11   -0.12    3.75
   1   9 -11    0.77    1.18
  -1   9 -12    1.01    3.04
  -1   9 -12    0.14    1.31
   1   9  12    0.25    2.09
   1   9 -12   -0.24    3.80
   1   9 -12    0.32    1.89
  -1   9  12   -0.38    0.96
  -1   9 -13    0.20    1.63
  -1   9 -13    0.17    4.01
   1   9  13    2.03    1.58
   1   9 -13   -0.73    1.31
  -1   9  13   -0.69    1.09
   1   9 -13   -0.13    4.52
  -1   9 -14    0.06    1.08
  -1   9 -14    0.01    2.67
   1   9  14   -0.06    0.94
   1   9 -14    0.07    2.59
   1   9 -14    0.02    1.22
  -1   9  14    0.48    1.05
  -1   9 -15    0.05    2.34
   1   9  15   -0.63    1.49
  -1   9 -15   -0.01    3.63
   1   9 -15   -0.44    1.14
   1   9 -15    0.07    2.29
  -1   9  15    0.92    1.50
   1   9  16    0.89    2.21
  -1   9 -16    0.10    4.03
   1   9 -16    0.10    2.57
   1   9 -16   -0.70    1.19
  -1   9  16    1.21    1.95
  -1   9 -17   -0.11    3.51
   1   9  17    0.29    1.90
   1   9 -17    0.10    2.97
  -1   9  17    1.20    1.50
   1   9 -17    0.24    2.08
   1   9  18   -0.01    0.99
  -1   9 -18   -0.01    2.71
  -1   9  18    0.06    1.17
   1   9 -18    0.10    2.30
   1   9  19    2.50    1.78
  -1   9 -19   -0.03    5.35
   1   9 -19   -0.19    3.52
  -1   9  19    1.07    1.63
  -2   0   0 2968.76  136.15
   2   0   0 2966.34  135.96
  -2   0  -1    0.15    0.23
  -2   0   1    0.12    0.22
   2   0   1   -0.16    0.23
   2   0  -1    0.28    0.24
  -2   0   2  489.61   14.51
  -2   0  -2  469.64   14.23
   2   0  -2  449.96   12.58
   2   0   2  490.37   13.85
  -2   0  -3   -0.25    0.30
   2   0  -3    0.32    0.21
   2   0   3    0.22    0.28
   2   0  -3   -0.25    0.40
   2   0  -4  391.46   11.05
   2   0   4  359.47   10.16
   2   0  -4  374.11   10.28
  -2   0   4  374.30   10.45
  -2   0  -4  383.96   11.93
  -2   0   4  378.74   10.59
  -2   0   5    0.45    0.54
   2   0  -5    0.36    0.26
  -2   0  -5    0.48    0.40
  -2   0   5    0.53    0.26
   2   0  -5    0.06    0.32
   2   0   5    0.25    0.37
   2   0  -6  570.06   16.65
   2   0  -6  528.79   16.63
  -2   0  -6  497.02   16.66
  -2   0   6  517.49   16.62
  -2   0   6  528.23   15.24
   2   0   6  499.87   15.35
   2   0   7    0.04    0.67
  -2   0  -7    1.18    0.72
   2   0  -7    0.41    0.48
  -2   0   7    0.65    0.56
  -2   0   7    0.09    0.27
   2   0  -7    0.13    0.33
  -2   0   8 3444.65  170.60
   2   0  -8 3552.01  176.68
   2   0   8 3760.63  188.04
  -2   0   8 3406.34  172.02
   2   0  -8 3726.42  184.81
  -2   0  -8 3701.97  190.40
   2   0  -9    0.43    0.33
  -2   0  -9    0.43    0.42
  -2   0   9    0.02    0.29
   2   0  -9   -0.25    0.41
   2   0  -9    0.10    0.31
   2   0   9    0.76    0.43
  -2   0  10  920.79   31.35
   2   0  10  968.57   34.51
   2   0 -10  888.69   31.24
  -2   0 -10  905.22   33.21
   2   0 -10  991.87   36.30
   2   0 -11   -0.58    0.28
   2   0  11   -0.09    0.33
  -2   0  11    0.45    0.24
  -2   0 -11    0.01    0.38
   2   0 -11    0.12    0.34
  -2   0  12   47.09    2.05
   2   0 -12   45.66    1.67
   2   0 -12   50.31    2.14
   2   0  12   45.86    1.87
  -2   0 -12   48.43    2.13
  -2   0  13    0.25    0.31
   2   0 -13    0.02    0.42
  -2   0  14 2694.51  125.84
   2   0 -14 2587.11  123.00
   2   0 -14 2701.11  133.39
   2   0  14 2885.45  139.74
  -2   0 -14 2598.67  128.45
   2   0 -15    0.25    0.61
  -2   0 -15   -2.20    1.19
   2   0 -16  259.74    9.06
   2   0  16  249.02    8.06
  -2   0  16  255.20    7.77
  -2   0 -16  241.82    8.67
   2   0 -16  252.05    7.96
   2   0 -17   -1.03    0.43
  -2   0 -17   -0.28    0.63
  -2   0  17    0.29    0.69
   2   0 -17    0.69    0.98
   2   0  17   -0.74    0.82
  -2   0  18   86.50    2.88
  -2   0 -18   79.57    3.56
   2   0 -18   72.84    2.63
   2   0  18   78.29    2.94
   2   0 -18   77.77    3.38
  -2   0 -19   -0.40    0.57
   2   0  19    0.26    0.74
  -2   0  19    0.28    0.37
   2   0 -19    0.35    0.49
   2   0 -19   -0.09    0.36
  -2   0  20    0.88    0.49
  -2   0 -20    0.39    0.77
   2   0  20    0.35    0.59
   2   0 -20    0.67    0.70
  -2   0  21   -0.27    0.43
   2   0  21   -0.10    0.89
  -2   0 -21    1.10    0.68
   2   0 -21    0.48    0.45
  -2   0 -22    0.66    0.82
   2   0  22    0.55    0.69
   2   0 -22   -0.07    0.54
   2   0 -22    1.45    0.84
  -2   0  22    1.11    0.50
   2   0 -23    1.45    0.95
  -2   0 -23    1.27    0.98
   2   0  23    1.93    1.25
   2   0 -23    1.61    0.66
  -2   0  23    1.03    0.64
  -2   0  24   53.50    2.36
   2   0  24   54.51    2.79
   2   0 -24   53.11    3.18
  -2   0 -24   50.44    3.26
   2   0 -24   51.27    2.40
  -2   0 -25    4.97    1.54
   2   0 -25    3.35    1.03
  -2   0  25    7.62    1.04
   2   0 -25    5.08    1.44
   2   0 -26  270.38    9.96
   2   0 -26  292.48   12.16
  -2   0  26  289.66   10.23
   2   0  26  295.21   11.11
  -2   0 -26  274.48   14.29
   2   0  27   -1.03    0.79
   2   0 -27    1.22    1.00
   2   0 -27    1.61    0.65
  -2   0  27    0.09    1.16
  -2   0 -27    0.93    1.72
  -2   0 -28    2.02    1.16
   2   0 -28    0.53    1.08
  -2   0  28    1.60    1.14
   2   0  28    0.22    0.89
   2   0 -28    0.99    0.69
   2   0 -29    1.77    2.18
   2   0  29    3.28    1.12
  -2   0  29    1.82    1.45
  -2   0 -29    2.55    1.48
  -2   0  30  109.34    4.36
   2   0 -30   97.87    5.42
  -2   0 -30  103.43    6.10
   2   0 -30  108.85    6.06
   2   0  30  110.30    6.43
  -2   0 -31    1.53    1.05
   2   0 -31    0.31    1.09
  -2   0  31    0.10    0.65
   2   0  31    0.24    0.78
   2   0 -31   -0.82    1.65
   2   0 -32   14.54    2.68
  -2   0  32   17.23    1.64
   2   0 -32   14.67    1.73
   2   0  32   18.77    2.85
  -2   0 -32   15.56    2.49
   2   0  33    1.26    0.80
   2   0 -33   -1.19    1.25
   2   0 -33    0.61    0.74
  -2   0 -33   -0.48    1.76
  -2   0  33    0.04    0.70
  -2   0  34    7.06    1.94
  -2   0  34    4.42    2.08
  -2   0 -34    8.64    3.77
   2   0  34    6.65    1.39
   2   0 -34    7.53    2.21
   2   0 -34    8.25    1.36
  -2   0  35    0.56    0.74
   2   0  35    0.73    1.51
  -2   0 -35   -0.89    1.43
   2   0 -35    1.33    1.36
   2   0 -35    0.28    0.81
  -2   0  36    3.54    1.17
   2   0  36    5.21    1.52
  -2   0 -36    5.31    2.46
   2   0 -36    5.46    2.07
   2   0 -36    2.43    3.32
  -2   0 -37   -0.55    1.51
   2   0 -37    0.89    1.12
   2   0  37    0.05    0.96
   2   0 -37   -0.35    1.13
  -2   0  37    0.30    0.69
   2   0 -38    2.45    1.09
  -2   0  38    2.93    1.68
   2   0  38    2.56    1.39
   2   0 -38    2.66    1.92
  -2   0 -38   -2.61    3.86
   2   0  39    0.40    0.98
  -2   0  39   -0.41    1.33
  -2   0 -39    0.76    1.74
   2   0 -39   -0.91    1.47
   2   0 -39    0.55    0.79
   2   0  40    8.67    3.23
   2   0 -40    8.35    3.07
  -2   0  40   10.76    1.86
   2   0 -40   10.26    1.68
  -2   0 -40    6.84    3.59
   2   0 -41   -0.93    2.74
   2   0 -41    0.54    1.78
  -2   0  41    0.23    1.03
  -2   0 -41   -0.18    2.14
   2   0  41    1.74    1.32
  -2   0 -42   16.01    7.11
   2   0 -42   14.51    2.48
  -2   0  42   13.21    3.43
   2   0  42   15.73    2.75
   2   0 -42   13.01    3.43
  -2   0 -43   -2.09    2.84
   2   0 -43    2.09    1.09
   2   0  43   -0.50    0.94
  -2   0  43   -0.72    0.82
   2   0 -43   -0.16    1.48
   2   0  43   -0.48    1.60
   2   0  44   -1.34    1.25
   2   0 -44   -2.43    3.75
  -2   0  44   -0.10    1.10
   2   0  44    0.10    1.74
   2   0 -44   -2.39    1.48
  -2   0 -44    1.54    2.43
   2   0 -45    1.36    2.02
  -2   0 -45    1.06    2.74
   2   0  45    0.92    1.47
   2   0 -45    9.39    2.86
  -2   0  45    0.27    1.34
   2   0  45    0.14    1.69
   2   0  46  110.43    6.83
   2   0  46   96.01    6.63
   2   0 -46   81.65    6.13
  -2   0 -46  107.39   15.14
   2   0 -46  112.82   16.11
  -2   0  46  102.83    7.86
   2   0 -47   -0.72    0.88
   2   0  47   -0.04    1.02
   2   0  47    1.17    1.63
  -2   0 -47    6.13    2.85
   2   0 -47   -0.33    1.78
  -2   0  47   -0.04    0.81
   2  -1   0   -0.34    0.29
  -2  -1   0    0.66    0.34
   2   1   0    0.36    0.35
   2  -1   0    0.23    0.39
  -2   1   0    0.53    0.49
   2  -1  -1  831.30   28.37
  -2   1  -1  793.97   27.18
   2  -1  -1  772.55   24.38
   2   1   1  867.92   28.20
  -2  -1   1  817.91   27.34
   2  -1   1  799.08   25.62
   2   1  -1  781.33   25.54
  -2  -1  -1  793.86   26.10
  -2   1   1  808.01   26.81
  -2   1   1  818.69   25.96
   2  -1  -2  942.14   33.50
  -2   1  -2  925.65   32.02
   2   1   2  998.43   33.67
   2  -1  -2  976.45   31.77
  -2  -1   2  940.77   32.97
  -2  -1  -2  944.15   32.13
  -2   1   2  916.82   30.07
   2   1  -2  951.61   32.64
   2  -1   2  997.91   35.29
  -2   1   2  930.07   32.22
   2  -1  -3   24.64    0.83
  -2   1  -3   26.05    1.80
   2   1   3   25.91    1.15
   2  -1  -3   27.48    1.36
  -2  -1   3   26.53    1.35
   2   1  -3   26.60    1.19
  -2  -1  -3   24.54    1.05
  -2   1   3   25.43    1.97
  -2   1   3   24.08    1.20
   2  -1   3   25.01    1.16
  -2  -1   4   46.34    1.79
  -2   1  -4   40.78    2.41
   2  -1  -4   42.41    2.45
   2   1   4   43.07    1.50
   2  -1  -4   40.44    1.11
  -2   1   4   43.88    1.22
   2   1  -4   43.79    1.74
  -2  -1  -4   46.03    2.25
  -2   1   4   44.42    1.80
   2  -1   4   47.58    1.86
   2  -1  -5 1263.85   48.59
   2  -1  -5 1245.91   42.81
  -2  -1   5 1157.39   44.28
  -2   1  -5 1239.12   47.47
   2   1   5 1182.05   43.81
  -2   1   5 1223.04   42.01
   2   1  -5 1144.18   42.45
  -2  -1  -5 1137.56   42.37
   2  -1   5 1223.26   45.20
  -2   1   5 1182.26   45.49
   2   1   6  259.33    7.19
   2  -1  -6  261.51    8.11
  -2   1  -6  269.26    8.39
   2  -1  -6  253.62    6.27
  -2  -1   6  263.72    8.15
   2   1  -6  290.52    6.04
  -2  -1  -6  255.10    8.11
  -2   1   6  264.00    8.00
   2  -1   6  269.38    8.17
   2   1  -6  268.88    8.20
  -2   1   6  268.13    6.78
  -2   1  -7   27.90    2.39
   2  -1  -7   28.60    1.53
   2   1   7   26.90    1.09
   2  -1  -7   26.59    1.07
   2   1  -7   29.46    1.70
   2  -1   7   26.50    2.15
  -2   1   7   29.61    1.18
   2   1  -7   29.78    1.40
  -2  -1  -7   27.08    1.15
  -2   1   7   25.21    1.33
  -2  -1   8 1361.08   45.81
   2  -1  -8 1418.53   50.97
  -2   1  -8 1336.73   54.24
   2   1   8 1397.33   52.27
   2  -1  -8 1359.02   54.70
   2   1  -8 1399.45   57.60
   2  -1   8 1394.75   55.17
   2   1  -8 1387.55   54.78
  -2  -1  -8 1352.50   52.04
  -2   1   8 1449.91   57.01
  -2   1   8 1434.59   53.25
   2  -1  -9  380.95   12.46
   2   1   9  352.10   10.20
   2  -1  -9  367.27    9.85
  -2   1  -9  370.75   12.40
  -2  -1   9  369.49    8.98
  -2   1   9  373.22   11.87
   2   1  -9  380.97   13.03
   2  -1   9  390.30   12.52
  -2  -1  -9  372.45   11.23
   2   1  -9  380.45   13.38
  -2   1   9  369.93   10.15
   2  -1 -10  697.12   25.37
   2  -1 -10  680.47   21.27
  -2   1 -10  715.64   26.38
   2  -1 -10  727.91   24.04
   2   1  10  715.39   24.34
  -2  -1  10  715.09   20.97
  -2   1  10  681.46   24.88
  -2  -1 -10  684.97   22.90
   2  -1  10  741.30   25.87
   2   1 -10  678.62   24.93
   2   1 -10  662.23   23.04
  -2  -1  11  255.09    6.39
  -2   1 -11  272.17    9.56
   2  -1 -11  268.79    8.95
   2  -1 -11  264.31    7.31
   2  -1 -11  249.86    7.12
   2   1  11  262.40    7.49
   2  -1  11  286.86    9.41
  -2   1  11  253.09    8.08
   2   1 -11  252.55    8.19
  -2  -1 -11  275.34    8.34
   2   1 -11  275.91    9.68
   2  -1 -12  446.81   13.63
   2   1  12  476.60   15.59
   2  -1 -12  453.64   13.80
  -2   1 -12  487.47   17.55
   2  -1 -12  473.20   16.64
  -2  -1  12  472.97   12.97
  -2   1  12  470.34   15.59
   2   1 -12  454.36   15.19
   2  -1  12  482.58   16.32
  -2  -1 -12  474.56   15.14
   2   1 -12  444.57   15.97
  -2  -1  13   86.06    2.08
   2  -1 -13   90.17    2.68
  -2   1 -13   90.41    3.90
   2   1  13   86.74    2.71
  -2   1  13   81.00    2.99
  -2  -1 -13   82.21    2.77
   2   1 -13   80.17    3.05
   2  -1  13   82.40    3.07
   2   1 -13   79.91    4.52
   2   1  14  362.24   11.25
  -2  -1  14  371.57   10.74
  -2   1 -14  369.38   13.75
   2  -1 -14  357.07   10.48
   2  -1 -14  388.56   11.91
   2   1 -14  365.87   13.36
   2  -1  14  340.80   11.44
  -2  -1 -14  355.17   12.48
  -2   1  14  373.98   13.46
   2   1 -14  335.63   11.11
   2   1  15   82.32    2.73
   2  -1 -15   81.09    2.40
   2  -1 -15   87.94    2.91
  -2   1 -15   94.65    4.48
  -2  -1 -15   90.68    3.29
   2   1 -15   94.02    4.07
   2   1  16 1774.22   74.27
  -2   1 -16 1696.04   78.99
  -2  -1  16 1651.17   67.15
  -2  -1  16 1601.92   71.29
   2  -1 -16 1594.02   65.65
   2  -1 -16 1750.45   74.51
  -2   1  16 1587.87   68.47
  -2  -1 -16 1616.12   69.19
   2   1 -16 1628.40   77.58
   2  -1  16 1668.75   72.59
  -2  -1  17  300.75    8.67
   2   1  17  340.56   11.63
  -2   1 -17  299.89   12.37
   2  -1 -17  283.89    8.74
   2  -1 -17  313.99   10.14
  -2  -1  17  291.47   10.69
   2   1 -17  307.95   12.42
  -2  -1 -17  293.47   10.12
  -2   1  17  305.06   10.36
   2  -1  17  300.63   10.88
   2  -1 -18  111.28    3.44
  -2   1 -18  116.86    5.44
  -2  -1  18  116.97    3.33
  -2  -1  18  113.88    4.55
   2   1  18  128.45    4.99
   2  -1 -18  126.43    5.17
   2   1 -18  119.47    6.68
  -2   1  18  110.83    5.19
   2  -1  18  123.35    6.15
  -2  -1 -18  116.20    4.24
  -2   1 -19    7.19    1.42
   2  -1 -19    3.43    1.40
   2   1  19    5.79    0.74
   2  -1 -19    4.56    0.65
   2  -1  19   12.31    1.53
  -2   1  19   13.33    1.89
   2   1 -19   14.57    1.78
  -2   1 -20  275.95   11.53
   2  -1 -20  264.65    9.15
  -2  -1  20  271.47   10.06
   2   1  20  271.75    8.79
   2  -1 -20  278.99    9.52
  -2  -1  20  280.77    8.37
   2   1 -20  254.90   12.45
  -2   1  20  267.87    9.27
  -2  -1 -20  264.84   10.70
   2  -1  20  299.06   12.27
   2  -1 -21   -0.81    0.90
   2  -1 -21   -0.03    0.79
  -2   1 -21   -1.48    1.01
   2   1 -21    0.13    1.01
  -2  -1 -21    1.61    1.19
   2  -1 -22  247.21    8.87
   2  -1 -22  245.45    8.76
  -2  -1  22  269.25   10.18
  -2  -1  22  272.98    8.43
   2   1  22  273.71    9.26
  -2   1 -22  263.39   11.31
  -2  -1 -22  271.99   11.85
   2  -1  22  282.83   10.56
   2   1 -22  266.90   13.56
  -2   1  22  261.26    9.42
  -2   1 -23    2.20    1.21
   2  -1 -23    1.59    0.76
  -2  -1  23    1.69    0.96
   2  -1 -23    1.47    0.88
  -2  -1  23    0.80    0.56
  -2   1  23    3.03    0.92
  -2  -1 -23    2.06    0.99
   2   1 -23    1.84    1.32
   2  -1  23    0.55    1.53
  -2  -1  24  126.24    5.46
   2  -1 -24  139.11    5.52
  -2  -1  24  138.61    4.55
   2   1  24  146.22    5.30
  -2   1 -24  140.05    7.24
   2  -1 -24  132.55    4.55
  -2   1  24  132.13    5.29
   2   1 -24  131.74    8.76
  -2  -1 -24  134.45    5.75
   2  -1  24  134.18    5.65
   2  -1 -25   38.73    2.44
   2  -1 -25   37.56    2.54
  -2  -1  25   36.31    2.46
  -2  -1  25   38.42    2.30
   2   1  25   39.08    2.14
  -2   1 -25   40.83    5.25
  -2   1  25   34.22    2.33
  -2  -1 -25   39.04    2.62
   2  -1  25   37.14    2.56
   2   1 -25   37.22    3.31
   2  -1 -26   18.15    1.78
  -2  -1  26   16.85    1.75
  -2   1 -26   14.35    4.06
  -2  -1  26   16.02    1.84
   2   1  26   18.75    2.35
   2  -1 -26   17.62    1.91
  -2  -1 -26   16.67    1.87
   2  -1  26   14.14    1.83
   2   1 -26   16.75    2.41
  -2   1  26   13.66    1.55
  -2  -1  27    9.28    1.06
  -2   1 -27    8.62    2.39
   2  -1 -27    9.25    2.47
  -2  -1  27   12.37    1.62
   2  -1 -27   11.07    1.75
  -2  -1 -27   16.38    1.93
   2  -1  27   12.74    1.86
  -2   1  27   12.87    1.60
   2   1 -27   12.63    2.49
   2  -1 -28  165.61    7.13
  -2   1 -28  169.97    9.44
   2   1  28  190.98    8.63
  -2  -1  28  170.98    5.92
   2  -1 -28  174.34    7.66
  -2   1  28  157.57    8.06
   2  -1  28  178.31    9.37
   2   1 -28  164.43    8.88
  -2  -1 -28  172.60    9.75
   2  -1 -29    4.97    2.30
   2  -1 -29    4.79    1.56
  -2   1 -29    5.01    2.20
  -2  -1  29    6.28    0.99
   2   1 -29    6.56    3.12
   2  -1  29    3.82    1.44
   2   1 -29    4.30    1.27
  -2  -1 -29    9.05    2.40
  -2   1 -30  176.21   10.10
   2   1  30  196.35    8.98
   2  -1 -30  180.36    8.10
   2  -1 -30  176.31    6.62
  -2  -1  30  189.59    6.57
  -2   1  30  172.21    8.51
  -2  -1 -30  171.24    9.89
   2  -1  30  177.90    7.74
   2   1 -30  173.99    9.80
   2   1 -30  167.21    7.05
   2  -1 -31    5.49    0.97
  -2  -1  31    3.68    1.44
  -2   1 -31    3.75    3.38
   2  -1 -31    4.31    2.22
   2  -1  31    5.34    2.16
   2   1 -31    5.47    1.28
  -2   1  31    5.05    1.23
  -2  -1 -31    5.90    2.53
   2   1 -31    5.15    3.31
  -2   1 -32    7.21    3.56
   2  -1 -32    7.95    1.07
   2   1  32    5.14    1.94
  -2  -1  32    5.49    1.06
   2  -1 -32    5.63    1.46
   2   1 -32    5.38    1.26
  -2  -1 -32    5.12    1.76
   2  -1  32    6.49    1.38
  -2   1  32    6.67    1.30
   2   1 -32    5.96    2.17
   2  -1 -33    4.44    1.06
   2  -1 -33    4.95    1.57
  -2  -1  33    3.93    1.10
  -2   1 -33    5.67    2.35
   2   1 -33    5.72    1.36
   2   1 -33    5.78    2.22
  -2  -1 -33    5.72    1.86
   2   1  34  170.95    7.08
   2  -1 -34  168.75    8.17
   2  -1 -34  175.43   10.97
  -2  -1  34  185.16    6.83
  -2   1 -34  178.37   11.04
   2  -1  34  160.19    9.17
   2   1 -34  154.37    8.56
   2   1 -34  183.50   14.60
  -2  -1 -34  169.08    8.88
  -2   1  34  165.45    7.13
   2  -1 -35    6.00    2.27
  -2  -1  35    9.06    2.03
   2  -1 -35    6.60    2.04
   2   1  35   12.58    1.72
  -2   1 -35    9.93    2.95
   2  -1  35   13.21    2.17
   2   1 -35    8.50    3.16
  -2  -1 -35   10.32    2.32
   2   1 -35   10.39    2.74
  -2   1  35    9.79    1.52
   2   1  36   18.28    2.26
  -2  -1  36   17.36    1.61
  -2   1 -36   18.41    5.68
   2  -1 -36   17.58    2.00
   2  -1 -36   19.53    3.96
  -2  -1 -36   18.11    2.81
   2   1 -36   15.44    2.14
   2   1 -36   14.79    3.74
   2  -1  36   20.66    2.60
  -2   1  36   16.71    2.80
  -2   1 -37   -0.27    1.86
  -2  -1  37    0.96    0.84
   2  -1 -37    3.50    1.05
   2   1  37    1.03    1.74
   2  -1 -37    1.70    1.46
  -2  -1 -37    2.63    2.40
   2  -1  37    2.68    2.24
  -2   1  37    1.52    1.13
   2   1 -37    0.14    2.16
   2   1 -37    0.93    1.15
   2  -1 -38    0.22    1.10
  -2  -1  38   -0.64    1.03
   2  -1 -38   -0.19    0.81
  -2   1 -38    0.00    1.41
   2   1 -38    1.87    1.88
   2  -1  38   -0.14    1.17
  -2  -1 -38   -0.73    1.33
   2   1 -38    1.05    0.99
  -2   1  38    0.81    1.03
  -2   1 -39    0.00    1.93
  -2  -1  39    2.03    1.54
   2  -1 -39    1.82    1.81
   2   1  39    3.81    1.91
   2  -1 -39    1.90    2.76
   2   1  39    0.51    1.28
   2  -1  39    2.85    1.40
  -2  -1 -39    1.84    1.83
  -2   1  39    1.15    1.24
   2   1 -39    0.34    1.97
   2   1 -39   -0.27    3.68
   2  -1 -40    3.34    1.96
   2   1  40    5.01    1.65
  -2   1 -40    0.00    2.48
   2  -1 -40    5.06    2.34
  -2  -1  40    5.33    1.38
   2   1  40    4.95    1.85
   2   1 -40    3.28    2.06
  -2  -1 -40    2.69    2.24
  -2   1  40    3.50    1.44
   2   1 -40   -0.56    2.30
   2  -1  40    4.14    2.61
  -2   1 -41    0.00    3.20
   2  -1 -41    1.96    2.33
   2   1  41    1.05    1.03
   2   1  41    1.60    0.94
  -2  -1  41    0.12    0.82
   2  -1 -41   -1.33    0.70
   2  -1  41   -0.66    1.19
  -2   1  41    0.09    1.46
  -2  -1 -41   -0.85    1.45
   2   1 -41    0.35    0.86
   2   1 -41    0.01    1.45
   2  -1 -42    7.63    2.72
  -2  -1  42    5.83    2.51
   2  -1 -42    6.26    1.45
   2   1  42    0.07    2.93
   2   1  42    7.88    3.03
  -2   1 -42    0.00    4.06
  -2   1  42   13.26    1.99
   2   1 -42    8.84    2.17
  -2  -1 -42    6.22    6.38
   2  -1  42   12.74    2.89
   2   1 -42    0.24    6.35
  -2  -1  43    4.85    1.35
   2  -1 -43    2.73    2.21
   2  -1 -43    2.75    2.65
   2   1  43    0.08    1.68
   2   1  43    4.31    1.69
  -2   1 -43    0.00    3.62
  -2   1  43    0.06    1.39
   2   1 -43    1.94    1.45
  -2  -1 -43    4.81    2.77
   2   1 -43   -0.36    2.77
   2  -1  43    6.65    2.94
   2   1  44    0.27    0.98
   2   1  44   -0.04    1.42
   2  -1 -44    0.31    1.31
   2  -1 -44   -1.70    1.92
  -2   1 -44    0.04    2.23
   2   1 -44    0.33    2.25
   2  -1  44   -0.81    1.35
  -2   1  44   -0.29    1.15
   2   1 -44   -0.19    2.12
  -2  -1 -44    0.32    2.24
   2  -1 -45   34.23    3.50
   2   1  45   35.91    3.52
   2  -1 -45   26.24    4.79
   2   1  45   28.75    4.99
  -2   1 -45   36.74   12.74
   2   1 -45   31.05    6.19
  -2   1  45   38.82    5.48
  -2  -1 -45   35.22    7.04
   2  -1  45   36.27    4.29
   2   1 -45   41.54    4.82
   2  -1  45   29.34    3.42
   2  -1 -46   13.17    2.58
  -2   1 -46   15.04    6.75
   2  -1 -46   11.76    5.63
   2   1  46   15.05    2.67
   2   1  46   18.06    2.56
   2  -1  46    6.60    3.60
   2   1 -46    0.00    3.49
   2  -1  46    8.07    2.90
  -2  -1 -46   15.53    5.97
  -2   1  46    0.03    3.11
  -2   2   0   65.86    2.09
  -2  -2   0   66.56    2.24
  -2   2   0   57.74    2.28
   2  -2   0   59.15    2.29
   2   2   0   61.30    2.08
   2  -2   0   63.12    2.58
   2  -2  -1  195.71    5.23
  -2  -2   1  211.84    6.51
  -2   2  -1  193.55    5.69
  -2   2  -1  198.02    6.19
   2  -2  -1  204.72    6.75
   2   2   1  196.08    6.29
   2   2  -1  189.50    6.45
   2  -2   1  197.33    5.60
   2  -2   1  202.14    7.82
  -2  -2  -1  206.59    6.98
  -2   2   1  207.15    6.59
  -2   2   1  187.12    5.71
  -2  -2   2  718.53   25.04
   2  -2  -2  738.55   23.02
  -2   2  -2  723.42   24.69
   2   2   2  687.88   22.43
   2  -2  -2  717.39   27.47
   2   2  -2  710.32   24.38
   2   2  -2  783.39   24.61
  -2   2   2  717.90   23.61
   2  -2   2  708.71   24.92
   2  -2   2  744.99   26.73
  -2  -2  -2  726.63   24.54
  -2   2   2  741.75   26.08
  -2   2  -3    0.50    0.84
  -2  -2   3    1.36    0.56
   2  -2  -3    0.79    0.25
   2   2   3    0.60    0.36
   2  -2  -3    1.12    0.69
  -2  -2  -3    0.49    0.67
   2  -2   3    1.07    0.61
   2   2  -3    1.15    0.51
  -2   2   3    0.91    0.47
   2   2  -3    1.11    0.28
  -2   2   3    1.15    0.62
   2  -2   3    0.51    0.52
  -2   2  -4  147.78    4.95
   2  -2  -4  143.04    5.17
   2  -2  -4  143.57    3.40
   2   2  -4  141.72    4.98
   2   2  -4  140.95    4.52
   2  -2   4  140.92    5.38
   2   2  -4  138.40    3.15
   2  -2   4  132.96    4.45
  -2  -2  -4  139.61    3.94
  -2   2   4  137.35    4.63
  -2   2   4  133.54    3.53
   2   2   5  146.39    3.92
  -2   2  -5  161.89    6.47
   2  -2  -5  149.83    5.26
   2  -2  -5  147.85    3.29
   2  -2   5  147.56    4.55
  -2   2   5  141.27    3.44
   2   2  -5  143.60    4.61
  -2  -2  -5  144.56    3.98
  -2   2   5  152.00    5.04
   2   2  -5  153.71    5.31
   2   2  -5  148.20    3.37
   2  -2  -6    0.66    0.24
   2   2   6    0.82    0.29
   2  -2  -6    0.31    0.65
  -2   2  -6    0.42    0.56
   2   2  -6    0.18    0.81
  -2   2   6    0.37    0.58
   2  -2   6    0.55    0.49
   2   2  -6    0.61    0.17
  -2   2   6    0.46    0.15
   2   2  -6   -0.10    0.61
  -2  -2  -6    0.34    0.49
   2   2   7   55.15    1.96
  -2   2  -7   57.79    2.49
   2  -2  -7   58.85    2.67
   2  -2  -7   54.15    1.20
   2   2  -7   60.42    2.43
  -2   2   7   57.84    2.40
  -2   2   7   57.95    1.33
  -2  -2  -7   58.91    1.77
   2   2  -7   62.62    3.73
   2  -2   7   60.40    3.09
   2   2   8   63.42    1.75
   2  -2  -8   67.82    3.04
  -2   2  -8   68.64    2.91
   2  -2  -8   65.04    1.35
  -2   2   8   67.71    1.41
  -2   2   8   70.34    2.70
   2   2  -8   68.71    3.57
  -2  -2  -8   62.60    1.79
   2   2  -8   68.41    3.07
   2  -2   8   67.24    2.63
   2  -2  -9  189.14    6.88
   2   2   9  178.51    5.11
  -2   2  -9  180.37    7.71
   2  -2  -9  178.81    3.81
   2   2  -9  170.51    5.72
  -2  -2  -9  180.23    4.92
  -2   2   9  204.40    6.81
   2  -2   9  189.25    6.22
  -2   2   9  186.93    4.06
   2   2  -9  189.73    7.15
   2  -2 -10  496.91   17.97
   2   2  10  454.99   13.81
  -2   2 -10  471.68   16.93
   2  -2 -10  458.26   11.67
   2   2 -10  462.29   17.23
   2  -2  10  494.33   17.02
   2   2 -10  510.85   20.79
  -2   2  10  493.62   16.96
  -2  -2 -10  498.99   15.25
   2  -2 -11   25.77    0.65
   2   2  11   28.22    1.36
  -2   2 -11   25.52    1.87
   2  -2 -11   28.86    1.92
   2  -2  11   28.56    1.72
   2   2 -11   26.00    1.60
  -2  -2 -11   30.02    1.63
  -2   2  11   28.60    1.77
   2   2 -11   29.83    2.08
   2   2  12   24.20    1.25
  -2   2 -12   22.65    1.98
   2  -2 -12   21.69    0.65
  -2   2  12   22.55    2.45
  -2  -2 -12   26.22    1.60
   2   2 -12   21.01    1.60
   2  -2  12   24.50    1.68
   2   2 -12   25.62    2.21
  -2  -2  13 1100.36   33.64
   2  -2 -13 1139.41   38.74
  -2   2 -13 1030.85   43.99
   2   2  13 1099.00   40.37
   2  -2 -13 1061.37   45.28
   2  -2 -13 1083.99   36.40
  -2  -2 -13 1070.24   38.96
   2   2 -13  990.83   39.20
  -2   2  13 1003.60   39.74
   2  -2  13 1117.65   44.45
   2   2 -13 1084.59   46.05
   2  -2 -14    6.25    0.44
  -2   2 -14    6.20    1.34
   2   2  14    5.86    0.53
  -2  -2  14    5.86    0.25
   2   2 -14    6.15    1.35
  -2   2  14    5.13    1.08
   2  -2  14    8.28    1.18
  -2  -2 -14    6.72    0.66
  -2  -2  15   41.64    0.98
  -2  -2  15   43.84    2.39
  -2   2 -15   40.39    2.67
   2   2  15   47.43    2.02
   2  -2 -15   40.23    1.24
   2  -2 -15   42.74    1.36
   2  -2  15   47.36    2.53
   2   2 -15   43.69    2.79
  -2   2  15   38.09    3.18
  -2  -2 -15   41.53    1.58
  -2  -2  16    2.67    0.93
  -2  -2  16    2.40    0.31
   2  -2 -16    2.53    0.48
  -2   2 -16    3.04    1.06
   2   2  16    3.09    0.71
   2  -2 -16    2.10    0.42
  -2   2  16    2.17    0.86
   2  -2  16    2.81    0.87
  -2  -2 -16    1.49    0.83
   2   2 -16    3.30    1.16
   2  -2 -17    3.93    0.35
   2   2  17    4.46    0.56
  -2  -2  17    3.38    1.20
  -2   2 -17    4.18    1.33
  -2  -2  17    5.05    0.44
   2  -2 -17    2.77    0.66
  -2   2  17    7.93    1.32
   2   2 -17    7.05    1.67
  -2  -2 -17   11.49    1.31
  -2  -2  18  381.21   10.24
  -2   2 -18  332.00   16.10
  -2  -2  18  370.95   14.05
   2  -2 -18  336.71    9.54
   2   2  18  391.64   12.04
   2  -2 -18  379.81   11.21
  -2  -2 -18  359.95   11.67
  -2   2  18  366.53   13.44
   2  -2  18  372.70   13.85
   2   2 -18  357.42   15.16
   2  -2 -19   16.22    1.33
   2  -2 -19   16.63    1.08
  -2  -2  19   17.45    2.09
  -2   2 -19   17.33    3.38
  -2  -2  19   18.76    0.72
   2   2  19   17.59    1.07
   2   2 -19   14.07    2.38
  -2  -2 -19   21.78    1.98
   2  -2  19   14.90    2.66
  -2   2  19   14.90    1.68
  -2   2 -20  452.16   22.57
   2  -2 -20  525.08   16.85
  -2  -2  20  464.26   18.24
   2   2  20  523.04   17.09
   2  -2 -20  484.95   15.14
  -2  -2  20  494.62   14.68
  -2  -2 -20  477.10   16.51
   2  -2  20  489.31   18.69
  -2   2  20  495.79   20.60
   2   2 -20  453.56   22.18
   2   2  21   33.25    1.52
   2  -2 -21   33.16    1.87
  -2   2 -21   32.45    3.24
  -2  -2  21   27.50    2.37
  -2  -2  21   33.63    1.45
   2  -2 -21   29.82    1.55
   2  -2  21   27.76    2.39
   2   2 -21   35.94    3.21
  -2  -2 -21   32.31    2.51
  -2   2  21   30.69    3.15
  -2  -2  22    3.30    0.71
  -2   2 -22    5.44    1.66
  -2  -2  22    2.08    1.23
   2   2  22    2.40    1.11
   2  -2 -22    3.43    0.63
   2  -2 -22    3.80    0.50
   2   2 -22    0.03    2.42
   2  -2  22    6.54    1.96
  -2  -2 -22    3.44    1.27
  -2   2  22    2.92    1.67
  -2  -2  23  148.25    4.61
   2  -2 -23  141.06    4.19
   2  -2 -23  144.00    5.47
   2   2  23  145.68    5.67
  -2   2 -23  137.58    7.68
  -2  -2  23  135.16    5.96
  -2   2  23  135.15    5.62
  -2  -2 -23  139.32    5.12
   2  -2  23  142.89    6.25
   2   2 -23  149.07    8.06
   2  -2 -24   19.84    1.60
   2  -2 -24   20.17    1.25
  -2  -2  24   21.80    1.01
  -2   2 -24   18.55    3.04
  -2  -2  24   16.85    2.13
  -2   2  24   20.75    1.93
   2  -2  24   19.98    2.22
   2   2 -24   23.48    3.08
  -2  -2 -24   20.35    1.56
  -2   2 -25   89.76    6.14
  -2  -2  25   92.78    4.69
   2   2  25  105.21    3.74
   2  -2 -25   93.06    4.23
  -2  -2  25   99.95    3.00
   2  -2 -25   96.99    3.94
  -2  -2 -25  105.16    5.57
   2  -2  25   96.59    4.94
   2   2 -25   96.56    6.23
  -2   2  25   90.38    4.40
  -2  -2  26    0.64    0.42
  -2  -2  26    0.74    0.96
   2   2  26    0.99    0.91
  -2   2 -26   -0.69    2.20
   2  -2 -26    1.26    0.55
   2  -2 -26   -0.16    0.72
   2   2 -26    1.07    1.49
   2  -2  26    1.80    1.03
  -2  -2 -26    0.77    1.31
  -2   2  26    0.70    0.94
   2  -2 -27   23.19    1.23
  -2  -2  27   25.48    1.72
  -2  -2  27   26.48    2.44
   2  -2 -27   20.79    1.51
  -2   2 -27   30.29    5.22
   2   2  27   26.58    1.63
   2  -2  27   25.63    2.44
   2   2 -27   24.58    5.12
  -2  -2 -27   27.64    2.98
  -2   2  27   24.84    2.21
   2  -2 -28   15.90    1.08
  -2   2 -28   15.73    3.07
  -2  -2  28   14.11    2.15
   2   2  28   16.98    2.11
  -2  -2  28   18.76    1.60
   2  -2 -28   16.11    2.06
  -2  -2 -28   18.57    2.69
  -2   2  28   20.43    2.84
   2  -2  28   12.43    2.01
   2   2 -28   15.35    2.99
   2   2  29   58.46    2.72
  -2   2 -29   50.97    4.97
   2  -2 -29   55.99    2.83
  -2  -2  29   58.12    2.21
   2  -2 -29   55.49    2.21
   2  -2  29   56.65    4.85
   2   2 -29   55.77    4.93
  -2   2  29   51.51    4.55
  -2  -2 -29   51.81    3.11
  -2  -2  30    1.93    0.58
  -2   2 -30    0.91    1.82
   2  -2 -30    1.94    0.91
   2   2  30    1.47    0.73
   2  -2 -30    0.43    1.26
   2   2 -30    0.75    0.99
   2  -2  30    3.26    1.09
  -2   2  30    0.99    1.67
   2   2 -30    1.40    2.71
  -2  -2 -30    0.35    0.95
   2   2  31    3.04    0.89
   2  -2 -31    4.61    1.14
   2  -2 -31    4.47    1.07
  -2   2 -31    2.37    2.16
  -2  -2  31    1.50    1.11
  -2   2  31    5.99    2.01
   2  -2  31    3.27    1.34
   2   2 -31    1.24    1.20
  -2  -2 -31    4.31    1.22
   2   2 -31    3.62    2.26
  -2   2 -32    8.27    4.78
   2   2  32    7.27    1.16
   2  -2 -32    8.51    1.47
  -2  -2  32   10.52    0.98
   2  -2 -32    9.47    1.57
  -2   2  32    8.07    1.55
   2  -2  32    4.12    2.54
   2   2 -32    6.26    2.74
  -2  -2 -32    5.61    2.36
   2   2 -32    6.27    1.52
  -2  -2  33    2.16    0.72
   2   2  33    2.94    1.34
  -2   2 -33    0.55    2.26
   2  -2 -33    2.62    1.71
   2  -2 -33    1.86    1.18
  -2  -2 -33    2.16    1.84
   2  -2  33    3.23    1.41
  -2   2  33    1.09    1.15
   2   2 -33    1.74    3.14
   2   2 -33    1.47    1.17
   2   2  34    1.05    0.84
   2  -2 -34    0.79    0.64
   2  -2 -34    0.28    0.91
  -2  -2  34    1.16    0.98
   2   2  34    0.10    1.09
  -2   2 -34    2.34    1.93
   2   2 -34    1.14    1.12
  -2  -2 -34   -0.55    2.11
   2  -2  34    1.99    1.39
  -2   2  34    2.54    1.15
   2   2 -34    0.86    2.00
  -2  -2  35    0.80    0.67
   2   2  35    1.93    1.52
   2  -2 -35    1.99    1.05
   2   2  35    2.24    1.24
  -2   2 -35    3.22    2.27
   2  -2 -35    1.40    0.75
  -2   2  35    1.18    1.14
   2   2 -35    0.08    1.79
   2   2 -35    0.21    2.01
   2  -2  35    1.80    1.44
  -2  -2 -35    3.52    2.06
  -2  -2  36    1.10    0.66
   2   2  36    1.64    0.86
   2   2  36    1.07    1.22
   2  -2 -36    0.88    0.69
  -2   2 -36   -0.19    2.20
   2  -2 -36    0.71    1.44
  -2   2  36    1.93    1.22
  -2  -2 -36    1.43    2.27
   2   2 -36    1.28    2.08
   2  -2  36    2.21    2.20
   2   2 -36   -0.15    2.33
   2   2  37    2.11    2.16
   2   2  37    2.30    1.01
   2  -2 -37    1.59    0.87
  -2  -2  37    1.76    1.21
  -2   2 -37    2.79    3.74
   2  -2 -37    1.55    1.08
   2   2 -37    1.36    1.52
   2  -2  37    3.19    1.55
   2   2 -37   -0.09    2.67
  -2  -2 -37    2.12    1.63
  -2   2  37    4.17    1.40
   2  -2 -38   -0.37    0.86
  -2   2 -38    0.00    1.62
   2  -2 -38    0.52    1.22
   2   2  38   -0.17    0.89
  -2  -2  38   -0.34    0.52
   2   2  38    0.69    0.70
  -2  -2 -38   -0.11    1.29
   2  -2  38   -0.60    1.21
   2   2 -38    0.44    3.23
   2   2 -38   -0.96    1.20
  -2   2  38    0.03    1.68
   2  -2 -39   26.61    3.76
   2   2  39   31.25    2.90
   2   2  39   27.24    3.14
   2  -2 -39   28.63    3.39
  -2  -2  39   27.80    2.06
   2  -2  39   24.72    4.88
   2   2 -39   26.85    3.22
  -2   2  39   24.85    2.74
   2   2 -39   27.24    5.74
  -2  -2 -39   23.98    3.58
  -2   2 -40    0.00    3.02
   2  -2 -40    2.46    1.09
   2  -2 -40    2.13    1.92
   2   2  40    2.18    2.06
   2   2  40    3.76    1.62
  -2   2  40    2.67    1.41
   2   2 -40    2.26    1.63
   2   2 -40    0.47    3.02
   2  -2  40    1.39    1.89
  -2  -2 -40    2.43    1.86
  -2   2 -41   -0.01    3.85
   2   2  41    0.48    1.02
   2   2  41    1.28    2.07
   2   2 -41    0.80    4.57
   2  -2  41    1.68    1.84
  -2   2  41    1.91    1.38
  -2  -2 -41    0.56    2.77
   2   2 -41   -0.52    2.12
  -2   2 -42   -0.01    3.38
   2   2  42    9.30    2.00
   2   2  42    7.41    2.52
  -2   2  42    7.35    2.12
   2  -2  42   12.30    4.34
   2   2 -42    7.08    1.99
  -2  -2 -42    6.13    4.42
   2   2 -42   -0.24    3.48
  -2   2 -43    0.00    2.32
   2   2  43   -1.41    1.29
   2   2 -43    1.47    1.32
   2  -2  43   -0.35    1.65
   2   2 -43   -0.03    2.32
  -2  -2 -43    0.93    2.13
  -2   2  43    1.46    2.13
   2   2  44    8.05    2.17
  -2   2 -44   -0.01    3.42
   2   2 -44    4.40    1.88
   2   2 -44    0.04    5.67
   2  -2  44    4.97    2.09
  -2   2  44    6.75    3.19
   2   2  45   -0.12    2.13
  -2   2 -45    0.00    4.29
  -2   2  45    1.81    1.64
   2   2 -45   -0.37    2.90
   2   2 -45    3.75    2.86
   2  -2  45    1.24    1.66
  -2   2 -46   -0.01    9.05
   2   2  46   25.44    3.98
   2  -2  46   11.98    4.17
   2   2 -46   18.46    4.37
   2   2 -46   -0.96    6.02
  -2   2  46   19.26    2.94
   2  -3   0    0.14    0.39
   2   3   0    1.57    0.62
  -2   3   0    0.03    0.52
   2   3   0    0.10    0.49
  -2   3   0    0.68    0.68
   2  -3   0    0.47    0.59
   2   3   0    0.28    0.39
  -2   3  -1  142.27    4.66
   2  -3  -1  139.44    5.44
  -2   3  -1  130.10    4.63
   2   3   1  131.11    4.70
   2   3   1  134.00    4.23
   2  -3  -1  142.62    4.76
   2   3  -1  136.45    4.69
   2  -3   1  144.72    4.47
  -2   3   1  127.96    4.59
  -2   3   1  134.78    4.68
   2   3  -1  135.32    4.82
  -2  -3  -1  133.43    4.47
   2  -3   1  132.94    5.13
   2   3  -1  139.75    4.48
   2  -3  -2  246.57    7.54
   2  -3  -2  262.14    9.60
  -2   3  -2  257.17    8.38
   2   3   2  274.19    8.66
   2   3   2  249.85    7.40
  -2   3  -2  267.23    8.88
   2   3  -2  251.60   10.13
  -2   3   2  249.70    8.46
  -2   3   2  250.38    7.73
   2  -3   2  249.46    8.98
  -2  -3  -2  259.13    9.09
   2  -3   2  278.35    8.63
   2   3  -2  248.71    8.03
   2   3  -2  257.57    8.20
   2   3   3  150.03    5.92
   2   3   3  135.79    3.88
   2  -3  -3  134.70    5.31
  -2   3  -3  141.92    4.90
   2  -3  -3  134.13    3.57
   2  -3   3  157.44    6.06
   2   3  -3  142.90    5.34
  -2  -3  -3  147.56    4.60
  -2   3   3  133.12    4.09
   2  -3   3  137.28    6.32
   2   3  -3  149.50    5.00
  -2   3   3  140.96    5.03
   2   3  -3  136.44    3.82
   2  -3  -4   35.45    1.05
  -2   3  -4   32.70    2.67
   2   3   4   34.30    1.24
   2  -3  -4   36.35    3.23
   2   3   4   35.60    1.82
   2   3  -4   33.65    2.03
  -2   3   4   33.26    1.89
  -2  -3  -4   37.32    1.52
   2   3  -4   36.57    1.85
  -2   3   4   35.20    1.38
   2   3  -4   33.57    1.58
   2  -3   4   38.60    2.60
   2  -3   4   35.15    2.79
   2   3   5   13.29    0.71
   2  -3  -5   12.24    0.77
  -2   3  -5   12.65    1.23
   2   3   5   12.56    1.86
   2  -3  -5   12.71    1.56
   2  -3   5   15.17    1.94
   2   3  -5   11.89    1.33
   2   3  -5   13.04    0.60
  -2   3   5   12.20    0.75
  -2  -3  -5   13.86    0.87
  -2   3   5   10.86    1.29
   2   3  -5   15.47    1.10
   2  -3   5   13.71    1.70
   2  -3  -6  344.69   13.10
   2   3   6  342.04   11.64
   2  -3  -6  357.57    9.57
  -2   3  -6  330.17   11.82
   2   3   6  328.43    9.42
   2  -3   6  337.72   11.31
   2  -3   6  346.54   12.04
   2   3  -6  334.55   12.47
   2   3  -6  349.13    9.55
  -2   3   6  331.26   11.53
  -2   3   6  342.48    9.22
   2   3  -6  351.86   13.02
  -2  -3  -6  377.93   11.37
  -2   3  -7  102.28    4.19
   2   3   7  110.16    2.97
   2  -3  -7  109.53    2.51
   2   3   7  112.57    4.23
   2  -3  -7  105.67    4.91
   2   3  -7  103.53    3.94
   2  -3   7  108.03    3.98
  -2   3   7  107.12    2.47
  -2  -3  -7  117.04    4.00
   2   3  -7  117.91    2.81
   2   3  -7  114.89    5.04
   2  -3   7  111.63    4.25
  -2   3   7  109.63    4.23
   2  -3  -8   29.29    0.65
   2  -3  -8   31.16    2.32
  -2   3  -8   29.40    2.02
   2   3   8   29.60    0.97
   2   3   8   30.83    1.85
  -2   3   8   27.96    2.73
   2   3  -8   31.23    2.16
  -2   3   8   31.60    0.70
   2  -3   8   32.01    1.83
   2  -3   8   32.19    1.76
   2   3  -8   26.68    2.53
  -2  -3  -8   31.62    1.69
   2  -3  -9    6.72    1.42
  -2   3  -9    6.71    1.96
   2   3   9    7.89    0.77
  -2   3   9    5.79    1.09
   2   3  -9    5.03    1.30
  -2  -3  -9    7.89    0.83
   2   3  -9    7.77    1.02
   2  -3   9    7.26    0.96
   2  -3   9    7.19    1.01
   2  -3 -10  158.09    6.75
   2   3  10  145.83    3.78
  -2   3 -10  153.40    7.63
   2   3 -10  155.60    6.63
  -2  -3 -10  149.47    4.14
   2  -3  10  150.18    5.57
  -2   3  10  162.66    7.39
   2   3 -10  149.20    5.44
   2  -3  10  157.32    5.64
   2  -3 -11   99.22    4.86
   2   3  11  100.08    3.03
  -2   3 -11   97.29    5.92
   2   3 -11   95.47    5.00
  -2  -3 -11   97.71    2.72
   2   3 -11  100.82    4.81
   2  -3  11  101.39    5.18
  -2   3  11  103.73    4.38
   2  -3 -12   28.30    2.50
   2   3  12   29.62    1.31
  -2   3 -12   25.77    3.40
  -2   3  12   26.81    3.18
   2  -3  12   30.58    2.04
   2   3 -12   27.17    2.40
   2   3 -12   28.87    1.89
  -2  -3 -12   28.58    1.42
  -2   3 -13  245.85   12.21
   2   3  13  269.51    7.27
   2  -3 -13  256.10   11.19
  -2  -3 -13  264.81    8.09
  -2   3  13  273.76   10.36
   2   3 -13  254.66    9.49
   2   3 -13  263.06   11.09
   2  -3  13  283.79   10.48
  -2   3 -14  700.75   32.61
   2   3  14  741.87   23.86
   2   3 -14  712.77   28.18
   2   3 -14  739.03   35.04
   2  -3  14  782.21   31.05
  -2  -3 -14  753.44   25.20
  -2   3  14  745.41   29.83
  -2   3 -15    3.01    2.27
   2   3  15    5.19    0.47
   2   3 -15    8.97    1.26
  -2  -3 -15    5.31    0.59
  -2   3  15    6.15    1.40
   2   3 -15    7.21    1.71
   2  -3  15    5.89    1.39
   2   3  16   14.94    1.06
  -2   3 -16   15.15    3.06
   2   3 -16   11.56    1.40
  -2  -3 -16   13.58    0.75
   2  -3  16   16.71    2.46
   2   3 -16   13.68    3.29
  -2   3  16   14.71    2.34
  -2  -3  17    5.01    1.42
  -2   3 -17   12.37    1.92
   2  -3  17   10.46    1.57
  -2  -3 -17   11.99    0.73
  -2   3  17   11.37    1.53
   2   3 -17   14.77    2.33
   2   3  18  320.64    9.06
  -2  -3  18  267.64   10.92
  -2  -3  18  290.16    6.31
  -2   3 -18  290.28   13.31
  -2  -3 -18  305.71    9.14
  -2   3  18  270.14   10.70
   2  -3  18  306.02   11.91
   2   3 -18  307.61   14.19
  -2  -3  19   97.83    1.97
  -2   3 -19   86.31    5.66
  -2  -3  19   82.71    4.51
   2   3  19  102.30    2.91
  -2   3  19   83.21    4.16
   2   3 -19   82.81    7.77
  -2  -3 -19   90.26    2.82
   2  -3  19   86.53    4.50
  -2   3 -20  139.75    7.73
  -2  -3  20  140.30    6.45
  -2  -3  20  157.07    3.51
   2   3  20  155.93    5.14
  -2   3  20  135.68    6.07
   2   3 -20  146.79    8.16
  -2  -3 -20  156.72    4.78
   2  -3  20  152.36    6.75
  -2  -3  21   32.37    2.75
  -2  -3  21   36.74    0.98
  -2   3 -21   31.78    3.61
   2   3  21   37.57    1.98
  -2   3  21   29.21    2.52
  -2  -3 -21   33.39    1.95
   2  -3  21   32.81    3.85
   2   3 -21   34.03    3.63
  -2   3 -22   76.23    5.74
  -2  -3  22   91.70    2.24
  -2  -3  22   82.68    4.52
   2   3  22   94.15    3.47
   2  -3 -22   82.06    1.85
   2   3 -22   81.20    5.94
  -2  -3 -22   82.67    3.42
  -2   3  22   81.78    5.66
   2  -3  22   83.76    4.37
   2   3  23   30.24    1.90
  -2   3 -23   22.21    3.37
  -2  -3  23   25.28    2.55
   2   3 -23   26.12    3.66
  -2   3  23   23.08    3.49
  -2  -3 -23   26.76    1.39
   2  -3  23   27.72    2.56
  -2  -3  24    3.32    0.46
   2   3  24    2.30    1.34
   2  -3 -24    3.25    0.40
  -2   3 -24    3.09    2.87
  -2  -3  24    1.98    1.38
   2   3  24    1.75    1.01
   2  -3 -24    2.46    0.42
   2   3 -24    3.04    1.71
  -2   3  24    2.24    1.77
  -2  -3 -24    0.35    0.92
   2  -3  24    1.58    1.17
   2  -3 -25  140.94    3.96
   2   3  25  116.00    6.23
   2   3  25  151.21    5.75
  -2  -3  25  144.48    4.08
   2  -3 -25  139.07    4.02
  -2   3 -25  115.12    8.12
   2  -3  25  112.16    7.54
  -2  -3 -25  119.15    4.08
   2   3 -25  114.88    7.95
  -2   3  25  124.97    8.10
  -2  -3  26  179.92    4.71
   2  -3 -26  171.76    4.71
   2   3  26  156.63    7.59
   2   3  26  188.82    6.02
   2  -3 -26  174.26    5.04
  -2   3 -26  157.98   10.01
  -2  -3 -26  155.38    5.23
   2   3 -26  156.76    9.63
  -2   3  26  154.95    9.15
   2  -3  26  155.03    7.09
   2   3  27   30.39    3.11
   2  -3 -27   35.71    1.18
   2  -3 -27   35.87    1.29
  -2  -3  27   38.42    1.58
  -2   3 -27   34.78    4.65
   2   3  27   35.65    1.77
   2   3 -27   30.02    2.77
  -2   3  27   30.91    4.25
  -2  -3 -27   33.61    2.61
   2   3 -27   30.96    6.61
   2  -3  27   31.79    2.82
  -2  -3  28  138.15    4.21
   2   3  28  125.37    4.93
   2  -3 -28  125.75    3.78
   2   3  28  115.43    6.21
  -2   3 -28  123.31    8.64
   2  -3 -28  128.23    4.08
  -2   3  28  120.49    7.86
   2  -3  28  113.18    5.81
   2   3 -28  112.50    5.61
  -2  -3 -28  120.33    4.42
   2   3 -28  123.54    8.62
  -2   3 -29    5.80    2.58
   2  -3 -29    4.51    0.80
   2   3  29    2.86    1.67
   2   3  29    5.98    1.18
  -2  -3  29    6.33    0.54
   2  -3 -29    5.54    0.60
  -2   3  29    7.22    2.55
   2  -3  29    3.63    2.54
   2   3 -29    5.09    1.54
  -2  -3 -29    6.48    1.06
   2   3 -29    4.39    2.68
   2  -3 -30    8.34    0.74
  -2   3 -30    8.53    4.79
   2   3  30    8.79    0.93
  -2  -3  30    9.92    1.01
   2  -3 -30    9.76    0.68
   2   3  30    6.83    3.04
   2   3 -30    4.66    1.77
  -2  -3 -30   10.03    1.23
   2   3 -30    5.88    4.88
   2  -3  30    8.25    2.01
  -2   3  30    7.23    2.71
  -2  -3  31   57.19    2.41
   2  -3 -31   51.76    2.82
   2   3  31   59.50    3.49
  -2   3 -31   49.39    6.07
   2  -3 -31   52.39    2.00
   2   3  31   46.43    4.08
   2  -3  31   54.41    4.40
   2   3 -31   48.23    6.36
   2   3 -31   49.53    3.79
  -2  -3 -31   57.48    4.17
  -2   3  31   49.81    5.27
   2  -3 -32   82.20    3.96
  -2  -3  32   97.93    2.97
   2   3  32   82.44    5.29
   2   3  32   97.14    3.74
  -2   3 -32   89.39    7.68
   2  -3 -32   78.63    2.89
   2   3 -32   82.81    8.06
  -2  -3 -32   87.83    5.62
   2   3 -32   83.99    4.93
  -2   3  32   82.31    4.94
   2  -3  32   86.97    5.67
   2  -3 -33    1.39    1.07
   2   3  33    1.30    1.46
   2  -3 -33    2.36    0.85
   2   3  33    1.15    1.18
  -2  -3  33    2.19    0.78
  -2   3 -33    2.27    2.29
   2  -3  33    1.99    2.46
   2   3 -33    2.68    1.32
   2   3 -33    3.36    3.85
  -2  -3 -33    1.06    1.51
  -2   3  33    1.21    1.31
   2   3  34   32.67    2.79
   2  -3 -34   27.26    1.89
   2   3  34   22.60    3.02
  -2   3 -34   26.60    4.74
   2  -3 -34   26.72    2.06
  -2   3  34   26.54    2.88
  -2  -3 -34   27.45    3.42
   2   3 -34   29.55    4.35
   2  -3  34   23.57    3.15
   2   3 -34   25.92    4.78
   2   3  35    2.99    1.06
  -2   3 -35    4.84    4.33
   2   3  35    2.34    2.76
  -2  -3 -35    2.06    1.85
   2   3 -35    4.45    2.83
   2  -3  35    3.72    1.77
   2   3 -35    1.45    2.73
  -2   3  35    3.24    1.51
  -2   3 -36   36.49    6.42
   2   3  36   37.56    3.61
   2   3  36   26.89    4.92
  -2  -3 -36   27.73    3.78
   2  -3  36   29.84    3.56
   2   3 -36   31.30    8.44
   2   3 -36   31.13    3.60
  -2   3  36   27.69    3.13
  -2   3 -37   20.41    5.05
   2   3  37   12.92    2.38
   2   3  37   13.67    1.60
   2   3 -37   15.29    4.83
   2   3 -37   11.47    2.75
  -2  -3 -37   10.77    3.03
   2  -3  37   12.19    4.20
  -2   3  37   15.92    2.36
   2   3  38    4.97    1.88
  -2   3 -38    6.62    4.07
   2  -3  38    3.66    2.45
   2   3 -38    6.82    2.22
   2   3 -38    5.97    3.95
  -2   3  38    5.14    1.90
  -2   3 -39   21.79    9.27
   2   3  39   18.15    2.86
  -2   3  39   21.22    4.44
   2   3 -39   20.57    3.39
   2  -3  39   21.22    3.78
   2   3 -39   20.94    9.21
   2   3  40   11.34    3.71
  -2   3 -40   12.60    7.65
   2  -3  40   19.75    3.56
   2   3 -40   12.13    4.94
  -2   3  40   13.51    4.17
   2   3 -40   11.97    5.76
   2   3  41    2.79    1.92
  -2   3 -41    5.07    3.69
   2   3 -41    2.85    2.79
   2   3 -41    0.61    3.87
   2  -3  41    4.62    3.23
  -2   3  41    2.76    1.74
   2   3  42    0.78    1.21
  -2   3 -42   -2.45    2.09
   2   3 -42    0.56    1.54
  -2   3  42    1.52    1.37
   2   3 -42    0.04    4.88
   2  -3  42   -0.18    1.58
   2   3  43    4.45    2.27
  -2   3 -43   -0.07    4.29
  -2   3  43    4.55    2.13
   2   3 -43    2.62    2.10
   2  -3  43    3.38    2.19
   2   3 -43    0.35    3.35
  -2   3 -44    0.00    4.59
   2   3  44   -1.32    1.81
  -2   3  44   -0.25    1.54
   2   3 -44   -1.77    1.49
   2   3 -44    0.32    2.61
   2  -3  44    0.58    1.59
   2   4   0  171.25    5.53
  -2   4   0  176.17    7.66
   2  -4   0  180.20    6.54
  -2   4   0  184.29    7.05
   2  -4   0  172.63    7.15
   2   4   0  176.25    5.77
   2   4   0  177.39    7.40
  -2   4  -1   67.43    3.02
  -2   4  -1   70.57    2.81
   2  -4  -1   68.01    3.67
   2  -4  -1   72.19    2.52
   2   4   1   70.01    2.65
   2   4   1   67.53    2.87
   2   4   1   67.03    2.52
   2  -4   1   68.63    3.76
   2   4  -1   70.20    3.13
   2  -4   1   71.76    2.69
  -2   4   1   75.32    2.73
   2   4  -1   73.12    2.67
   2   4  -1   69.07    2.69
  -2   4   1   66.12    3.16
   2   4   2  123.12    3.94
  -2   4  -2  120.60    4.51
   2  -4  -2  126.28    5.66
   2  -4  -2  128.95    3.91
   2   4   2  133.16    5.58
   2   4   2  119.37    5.37
  -2   4  -2  120.25    4.38
   2   4  -2  126.16    5.26
   2  -4   2  130.50    4.46
   2   4  -2  124.89    4.14
   2  -4   2  128.37    5.54
  -2   4   2  124.32    3.95
   2   4  -2  120.46    4.27
  -2   4   2  126.54    4.84
   2   4   3    0.07    0.37
   2   4   3    0.86    0.48
  -2   4  -3    0.35    0.52
  -2   4  -3   -0.75    0.57
   2   4   3    0.95    0.54
   2  -4  -3   -1.40    1.26
  -2   4   3   -0.15    0.29
   2  -4   3   -0.43    0.61
   2   4  -3   -0.12    0.31
   2   4  -3    0.33    0.66
  -2   4   3    0.02    0.53
   2   4  -3    0.32    0.54
   2  -4   3    0.57    0.39
   2   4   4   47.57    2.37
   2   4   4   46.69    2.30
  -2   4  -4   44.78    2.52
   2  -4  -4   50.23    2.11
   2   4   4   47.29    2.83
   2  -4  -4   47.69    3.12
   2   4  -4   43.02    2.65
   2  -4   4   43.91    2.13
   2   4  -4   43.58    2.20
  -2   4   4   48.93    1.63
   2   4  -4   46.57    1.75
   2  -4   4   47.70    2.75
  -2   4   4   48.52    2.54
   2   4   5   10.13    1.24
   2  -4  -5    8.93    0.87
  -2   4  -5    8.18    1.36
   2   4   5    8.55    0.74
   2   4   5    9.24    0.93
   2  -4  -5    8.99    1.76
  -2   4   5   11.00    0.92
  -2   4   5    7.96    1.35
   2   4  -5    7.20    1.14
   2  -4   5    9.59    1.51
   2   4  -5    8.71    1.20
   2   4  -5    8.57    2.31
   2  -4   5    9.19    1.12
   2   4   6  369.23   14.96
   2   4   6  363.96   12.90
   2  -4  -6  358.70   14.92
   2  -4  -6  359.77   10.15
  -2   4  -6  353.72   13.66
   2   4  -6  357.39   12.84
  -2   4   6  368.85   10.34
  -2   4   6  359.31   15.26
   2  -4   6  358.19   14.11
   2   4  -6  352.17   14.31
   2   4  -6  363.08   11.06
   2  -4   6  376.56   16.17
  -2   4  -7   41.76    3.87
   2   4   7   39.72    1.42
   2   4   7   40.95    2.44
   2  -4  -7   45.69    1.46
   2   4   7   42.08    1.75
   2  -4  -7   42.99    3.22
   2   4  -7   42.60    1.44
   2  -4   7   41.39    2.59
   2   4  -7   43.79    3.36
   2   4  -7   43.17    2.95
  -2   4   7   43.22    1.46
  -2   4   7   38.34    2.64
   2  -4   7   42.26    3.29
  -2   4  -8    3.74    1.71
   2   4   8    2.80    0.98
   2  -4  -8    2.96    2.08
   2   4   8    2.56    0.44
  -2   4   8    2.55    0.24
   2  -4   8    2.71    1.40
   2  -4   8    1.81    0.94
  -2   4   8    3.94    1.68
   2   4  -8    3.75    0.91
   2   4  -8    2.27    0.40
   2   4  -8    3.11    1.80
  -2   4   8    2.70    0.32
   2   4   9   27.41    3.13
   2  -4  -9   25.78    2.67
   2   4   9   29.75    1.51
  -2   4  -9   29.03    2.35
   2   4  -9   27.99    1.95
   2  -4   9   25.41    2.89
  -2   4   9   26.65    2.03
  -2  -4  -9   26.03    1.14
   2  -4   9   26.19    1.96
  -2   4   9   27.89    0.60
   2   4  -9   26.98    2.38
   2   4  10   58.58    3.14
  -2   4 -10   56.93    3.42
   2  -4 -10   58.21    3.90
   2   4  10   58.16    2.08
   2  -4  10   59.96    3.08
   2   4 -10   58.92    4.20
   2   4 -10   54.88    3.60
  -2   4  10   59.72    4.37
   2  -4  10   62.86    3.11
  -2  -4 -10   60.35    1.95
   2   4  11   73.12    3.55
  -2   4 -11   79.38    4.29
   2  -4 -11   79.78    4.70
   2   4  11   78.48    2.14
   2   4 -11   81.99    6.24
  -2  -4 -11   83.81    2.97
   2  -4  11   80.48    3.69
   2   4 -11   71.30    3.42
   2  -4  11   85.33    3.83
  -2   4  11   75.23    3.71
   2  -4 -12   63.11    4.57
   2   4  12   61.87    3.21
  -2   4 -12   60.66    3.93
   2   4  12   66.82    1.84
  -2   4  12   58.15    3.20
   2  -4  12   63.15    3.10
  -2  -4 -12   66.56    1.97
   2   4 -12   61.32    4.10
   2  -4  12   62.88    3.13
   2   4 -12   60.45    3.12
   2  -4 -13   54.70    4.20
  -2   4 -13   46.63    3.55
   2   4  13   52.34    2.95
   2   4  13   54.26    1.93
   2  -4  13   51.18    2.80
  -2  -4 -13   55.86    1.68
   2  -4  13   52.82    2.87
  -2   4  13   52.28    4.50
   2   4 -13   49.22    2.83
  -2   4  13   49.46    4.24
   2   4 -13   55.61    4.09
  -2   4 -14   12.49    2.20
   2   4  14   13.67    0.60
   2   4  14   11.49    1.65
  -2   4  14   11.98    1.73
  -2  -4 -14   14.28    0.98
   2  -4  14   12.29    1.59
   2   4 -14   13.51    2.41
   2   4 -14   12.38    2.32
   2  -4  14   13.01    2.30
  -2   4 -15   24.31    2.85
   2   4  15   20.18    2.08
   2   4  15   24.26    1.13
   2  -4  15   22.66    2.00
   2   4 -15   23.66    3.00
  -2  -4 -15   23.06    1.18
  -2   4  15   23.94    2.16
   2   4 -15   20.66    2.95
   2  -4  15   24.17    1.88
   2   4  16    6.15    2.12
   2   4  16    5.72    0.42
  -2   4 -16    3.99    2.89
  -2   4  16    5.24    1.45
   2   4 -16    4.91    1.97
   2  -4  16    6.86    1.33
   2  -4  16    6.82    1.79
   2   4 -16    8.25    1.28
  -2  -4 -16    4.84    0.69
  -2   4 -17   15.10    4.03
   2   4  17   16.69    2.85
   2   4  17   14.21    0.89
  -2  -4 -17   13.86    0.66
   2  -4  17   13.62    1.53
  -2   4  17   13.08    2.99
   2   4 -17   13.78    3.97
   2   4 -17   14.46    1.73
   2  -4  17   13.40    1.77
  -2   4 -18    1.90    2.95
   2   4  18    3.98    2.31
   2   4  18    5.03    0.58
  -2   4  18    2.86    1.29
   2  -4  18    4.06    1.99
  -2  -4 -18    3.11    0.35
   2   4 -18    2.94    1.17
   2   4 -18    2.85    1.80
   2  -4  18    3.47    1.72
  -2   4 -19   38.88    4.06
   2   4  19   50.21    1.74
   2   4  19   46.60    4.93
  -2   4  19   42.90    3.31
   2   4 -19   43.73    2.99
  -2  -4 -19   43.94    1.30
   2  -4  19   46.81    2.90
   2   4 -19   42.89    4.32
   2  -4  19   43.33    3.11
  -2   4 -20   69.07    5.37
   2   4  20   73.46    1.94
   2   4  20   65.41    5.97
  -2  -4 -20   68.30    2.25
  -2   4  20   66.70    4.14
   2  -4  20   65.52    3.97
   2   4 -20   64.11    3.87
   2   4 -20   70.07    8.07
   2   4  21    4.21    2.33
   2   4  21    4.60    0.62
  -2   4 -21    3.86    2.16
   2  -4  21    3.98    1.39
  -2   4  21    3.78    1.45
   2   4 -21    6.34    2.23
   2   4 -21    4.88    1.32
  -2  -4 -21    4.35    0.65
   2   4  22    8.16    2.69
   2   4  22    9.30    0.57
  -2   4 -22    8.09    2.53
   2   4 -22   10.73    2.70
  -2  -4 -22    8.30    0.85
  -2   4  22    9.81    1.82
   2   4 -22   11.63    1.67
   2  -4  22    8.43    1.77
   2   4  23   36.63    4.56
  -2   4 -23   43.15    4.65
   2   4 -23   48.15    7.42
  -2   4  23   40.90    3.15
   2   4 -23   37.99    3.04
   2  -4  23   41.23    3.22
  -2  -4 -23   45.06    1.81
   2   4  24   10.46    1.82
   2   4  24    9.23    0.87
  -2   4 -24    6.40    2.77
   2   4 -24    5.95    1.69
  -2   4  24    5.82    1.78
   2   4 -24    9.07    2.93
   2  -4  24   12.02    2.86
  -2  -4 -24    9.06    0.62
  -2   4 -25   27.07    6.18
   2   4  25   27.34    2.66
   2   4  25   26.83    1.32
   2   4 -25   27.97    4.27
   2   4 -25   27.24    2.61
  -2  -4 -25   26.44    1.41
  -2   4  25   23.69    2.63
   2  -4  25   27.96    2.87
   2   4  26   20.54    2.61
  -2   4 -26   21.00    6.34
   2   4  26   25.43    1.27
   2  -4  26   28.84    3.04
  -2   4  26   27.21    4.10
   2   4 -26   28.72    6.44
  -2  -4 -26   24.66    1.41
   2   4 -26   22.05    2.59
   2   4  27   12.60    1.08
   2   4  27   11.46    2.05
  -2   4 -27    8.51    3.32
   2  -4  27   12.81    2.40
  -2  -4 -27   11.74    0.77
   2   4 -27    9.03    3.44
   2   4 -27   11.82    1.97
  -2   4  27   10.85    3.26
   2   4  28   14.53    2.26
  -2   4 -28   14.17    3.68
   2   4 -28   19.42    2.22
  -2  -4 -28   15.07    1.33
  -2   4  28   15.61    3.67
   2   4 -28   13.49    3.81
   2  -4  28   13.65    2.61
   2   4  29    6.92    1.84
   2   4  29    7.32    1.00
  -2   4 -29    7.85    3.08
   2   4 -29   10.13    3.38
   2   4 -29    6.79    1.95
   2  -4  29    6.37    3.57
  -2   4  29    6.96    3.15
  -2  -4 -29    9.15    0.72
   2   4  30    1.38    1.44
   2   4  30    2.49    0.54
  -2   4 -30    3.04    2.45
  -2   4  30    3.73    2.34
  -2  -4 -30    1.84    0.80
   2   4 -30    2.84    1.47
   2  -4  30    2.58    1.61
   2   4 -30    5.41    2.72
  -2   4 -31    1.95    3.67
   2   4  31    1.43    1.35
   2   4  31    1.69    0.46
   2   4 -31    1.98    2.23
   2   4 -31    2.32    2.64
   2  -4  31    2.56    1.57
  -2  -4 -31    2.08    0.83
  -2   4  31    0.89    1.43
   2   4  32    9.75    3.40
  -2   4 -32   10.52    5.99
  -2   4  32    9.00    2.25
   2   4 -32   15.79    4.29
   2   4 -32    9.79    3.75
   2  -4  32    9.54    2.42
   2   4  33    3.71    2.78
  -2   4 -33    2.65    3.00
  -2   4  33    3.23    1.76
   2   4 -33    2.70    1.87
   2  -4  33    4.57    1.83
   2   4 -33    2.42    4.88
   2   4  34    6.04    2.02
  -2   4 -34    4.25    3.46
   2   4 -34    5.63    2.05
   2   4 -34    4.39    3.43
  -2   4  34    4.89    1.96
   2  -4  34    5.08    3.66
   2   4  35   13.97    2.75
  -2   4 -35   12.68    4.54
   2  -4  35   14.57    3.32
   2   4 -35   15.05    3.01
  -2   4  35   17.13    2.87
   2   4 -35   17.75    4.78
   2   4  36    8.21    2.28
  -2   4 -36    4.53    6.07
   2   4 -36    8.60    2.48
   2   4 -36    5.87    6.31
   2  -4  36    7.74    2.77
  -2   4  36    6.26    2.30
  -2   4 -37   35.79   11.45
   2   4  37   33.27    3.88
   2   4 -37   34.95    7.65
   2   4 -37   34.81    4.39
  -2   4  37   35.10    3.95
   2  -4  37   38.82    4.73
   2   4  38    9.10    2.59
  -2   4 -38   10.26    5.19
   2   4 -38   10.75    2.74
   2   4 -38    6.87    4.93
   2  -4  38    9.01    5.15
  -2   4  38    7.13    2.45
   2   4  39    3.71    4.00
  -2   4 -39    4.92    4.34
   2   4 -39    3.72    6.49
  -2   4  39    3.82    1.99
   2  -4  39    4.26    2.37
   2   4 -39    1.68    3.40
   2   4  40   26.69    4.52
  -2   4 -40   21.79    7.68
   2   4 -40   23.13    3.83
   2  -4  40   21.31    4.13
  -2   4  40   26.50    5.85
   2   4 -40   23.83    7.84
  -2   4 -41    3.45    8.20
   2   4  41    6.26    2.87
   2   4 -41    9.18    5.55
   2   4 -41    6.80    2.60
  -2   4  41    2.67    3.70
   2  -4  41    4.99    2.75
   2   4  42    0.01    1.61
  -2   4 -42    0.55    2.67
   2   4 -42   -3.94    4.12
   2  -4  42    1.21    3.13
   2   4 -42   -3.09    1.92
  -2   4  42   -0.22    1.86
   2   4  43    7.58    3.10
  -2   4 -43    3.99    5.68
   2   4 -43    1.53    2.49
   2   4 -43    2.27    4.25
   2  -4  43    4.02    2.27
  -2   4  43    7.62    2.48
  -2   5   0    1.62    0.79
   2   5   0   -0.72    1.01
  -2   5   0    0.74    1.10
   2  -5   0    0.89    0.56
   2  -5   0    0.47    1.03
   2   5   0    1.11    0.56
   2   5   0   -0.11    0.74
   2   5   1   15.11    1.36
  -2   5  -1   11.47    1.42
  -2   5  -1   15.36    2.45
   2  -5  -1   13.31    2.05
   2   5   1   12.96    1.48
   2  -5  -1   12.87    1.08
   2   5   1   12.58    1.11
   2   5  -1   12.35    1.89
  -2   5   1   12.44    1.24
   2   5  -1   12.51    2.31
  -2   5   1   13.56    1.52
   2  -5   1   12.42    1.82
   2  -5   1   14.51    2.01
   2   5  -1   11.12    1.17
   2  -5  -2   27.63    1.44
  -2   5  -2   26.91    1.93
   2   5   2   25.37    1.84
   2  -5  -2   21.96    2.62
   2   5   2   25.77    1.86
  -2   5  -2   24.51    2.01
   2   5   2   25.67    1.44
   2   5  -2   26.74    1.76
   2  -5   2   26.12    1.69
  -2   5   2   26.29    1.48
   2   5  -2   25.60    1.59
   2   5  -2   26.14    2.14
   2  -5   2   26.39    2.54
  -2   5   2   25.03    3.04
   2  -5  -3    0.07    1.05
   2   5   3    0.56    0.48
  -2   5  -3    0.20    1.13
  -2   5  -3    1.01    0.78
   2  -5  -3   -0.10    0.70
   2   5   3    1.48    1.10
   2   5   3    0.68    0.93
   2  -5   3    0.80    1.01
   2   5  -3    0.97    0.57
   2   5  -3    1.42    0.90
   2   5  -3    1.07    0.70
  -2   5   3    0.89    0.86
  -2   5   3    0.59    0.83
   2  -5   3    1.93    0.68
   2   5   4   21.23    1.53
   2   5   4   20.29    1.77
   2  -5  -4   25.46    1.64
  -2   5  -4   19.78    1.92
   2  -5  -4   22.85    2.77
   2   5   4   23.28    1.27
   2  -5   4   26.45    2.49
  -2   5   4   21.60    2.92
   2   5  -4   19.78    2.10
   2   5  -4   23.48    2.53
  -2   5   4   21.34    1.71
   2  -5   4   19.16    2.15
   2   5  -4   21.49    1.32
   2  -5  -5   18.51    0.97
   2   5   5   17.27    1.64
  -2   5  -5   17.49    1.84
   2   5   5   19.21    2.62
   2   5   5   17.60    1.36
   2  -5  -5   19.50    2.62
   2   5  -5   19.92    1.22
   2  -5   5   19.32    2.14
  -2   5   5   20.71    1.46
   2  -5   5   15.72    1.60
   2   5  -5   20.59    3.09
   2   5  -5   16.88    1.71
  -2   5   5   17.80    1.86
   2  -5  -6   20.34    4.09
   2   5   6   20.85    1.72
   2   5   6   18.58    1.80
   2   5   6   18.86    1.32
  -2   5  -6   18.67    2.00
  -2   5   6   19.86    1.89
   2  -5   6   20.72    2.14
  -2   5   6   20.21    1.38
   2   5  -6   20.17    1.74
   2  -5   6   17.23    1.69
   2   5  -6   18.27    1.65
  -2   5   6   18.51    1.21
   2   5  -6   16.95    2.24
   2   5   7    0.75    0.73
   2   5   7   -0.02    0.76
   2   5   7    0.05    0.42
   2  -5  -7    1.53    1.15
  -2   5  -7    1.19    0.84
  -2   5   7    1.93    0.79
   2  -5   7    0.33    0.69
  -2   5   7    0.17    0.39
   2   5  -7    0.81    0.68
  -2   5   7   -0.36    0.45
   2   5  -7    0.87    0.44
   2  -5   7    0.28    0.83
   2   5  -7   -0.53    0.93
   2   5   8    5.24    1.89
   2  -5  -8    4.06    3.08
  -2   5  -8    3.92    1.44
   2   5   8    7.20    1.22
   2   5   8    6.01    0.64
   2   5  -8    8.63    1.19
  -2   5   8    6.20    0.64
  -2   5   8    6.66    2.12
   2  -5   8    6.82    1.40
   2   5  -8    5.87    1.11
   2   5  -8    5.66    1.77
   2  -5   8    4.84    1.14
  -2   5   8    5.89    0.58
  -2   5  -9   20.82    3.46
   2  -5  -9   23.27    3.05
   2   5   9   22.33    1.51
   2   5   9   21.06    2.01
   2   5   9   21.40    1.27
   2  -5   9   22.68    1.89
   2   5  -9   26.67    4.18
  -2   5   9   22.72    0.63
  -2   5   9   22.56    0.76
   2   5  -9   23.06    2.95
  -2   5   9   21.49    2.13
   2  -5   9   22.07    2.11
   2   5  10   62.84    2.50
   2  -5 -10   68.44    7.28
   2   5  10   61.70    3.52
  -2   5 -10   64.22    5.88
   2   5  10   64.54    2.35
   2  -5  10   60.06    3.37
   2  -5  10   59.43    3.22
  -2   5  10   57.81    3.44
   2   5 -10   58.54    4.42
   2   5 -10   58.94    3.24
   2   5  11   60.11    2.15
   2  -5 -11   58.94    4.87
  -2   5 -11   58.10    6.14
   2   5  11   57.32    2.21
   2   5  11   53.16    3.38
   2   5 -11   53.63    3.24
  -2   5  11   56.06    3.58
   2  -5  11   56.02    3.40
   2  -5  11   56.60    3.27
   2   5 -11   57.48    4.46
   2   5  12   44.94    1.48
   2   5  12   48.64    1.76
   2  -5 -12   42.36    4.45
  -2   5 -12   47.03    5.78
   2   5  12   44.61    4.47
  -2   5  12   44.44    3.30
   2   5 -12   44.72    4.04
   2   5 -12   41.73    2.90
   2  -5  12   42.12    2.86
   2  -5  12   45.68    2.95
   2   5  13   45.63    3.23
   2   5  13   48.95    2.17
   2   5  13   45.91    1.83
  -2   5 -13   44.96    5.92
   2   5 -13   44.64    6.20
  -2   5  13   45.73    3.38
   2  -5  13   46.20    2.82
   2  -5  13   47.42    3.14
   2   5 -13   43.92    4.24
   2   5  14    1.49    0.33
  -2   5 -14    1.05    2.20
   2   5  14    1.46    0.59
   2   5  14    1.40    1.13
   2   5 -14    0.52    1.47
   2  -5  14    1.01    0.81
   2  -5  14    0.91    1.03
  -2   5  14    1.77    1.77
   2   5 -14    2.26    1.63
   2   5  15   86.91    4.84
   2   5  15   85.63    2.18
   2   5  15   93.07    2.90
  -2   5 -15   84.82    7.91
  -2   5  15   80.20    4.54
   2  -5  15   82.01    5.45
   2   5 -15   86.85    4.67
   2  -5  15   87.98    4.73
   2   5 -15   89.02    6.03
  -2   5 -16   30.07    5.25
   2   5  16   31.38    0.90
   2   5  16   27.93    2.73
   2   5  16   32.82    1.29
   2   5 -16   29.40    2.75
   2  -5  16   31.52    2.84
  -2   5  16   28.49    2.74
   2  -5  16   33.49    2.39
   2   5 -16   30.76    3.81
   2   5  17   25.88    0.93
   2   5  17   25.57    1.03
  -2   5 -17   21.18    3.31
   2   5  17   20.50    2.54
   2  -5  17   26.38    2.54
   2   5 -17   26.82    5.39
  -2   5  17   21.86    2.51
   2   5 -17   23.07    2.36
   2  -5  17   24.55    2.99
   2   5  18   41.16    3.23
   2   5  18   43.53    1.01
  -2   5 -18   37.66    4.21
  -2   5  18   40.27    3.30
   2   5 -18   42.72    3.15
   2  -5  18   44.16    3.28
   2  -5  18   37.60    2.59
   2   5 -18   41.48    4.48
   2   5  19   42.63    0.91
   2   5  19   43.31    4.83
  -2   5 -19   47.43    4.74
   2  -5  19   45.16    3.59
   2   5 -19   50.62    5.35
   2  -5  19   48.57    2.84
  -2   5  19   49.05    5.10
   2   5 -19   45.23    3.42
   2   5  20    0.20    1.64
  -2   5 -20   -1.26    1.57
   2   5 -20   -1.32    1.43
  -2   5  20    0.28    0.90
   2   5 -20    0.96    0.87
   2  -5  20   -1.45    0.97
  -2   5 -21    4.93    2.40
   2   5  21    4.73    2.59
   2  -5  21    3.21    1.00
   2   5 -21    5.49    3.67
  -2   5  21    3.22    1.48
   2   5 -21    2.17    1.41
   2  -5  21    2.91    2.45
  -2   5 -22   22.29    3.90
   2   5  22   21.82    4.13
   2  -5  22   14.33    4.01
   2  -5  22   17.95    2.61
  -2   5  22   17.68    2.49
   2   5 -22   20.41    2.50
   2   5 -22   20.54    3.96
  -2   5 -23   66.67    6.45
   2   5  23   67.12    6.80
   2  -5  23   63.85    4.67
   2  -5  23   71.72    4.78
   2   5 -23   64.62    4.63
  -2   5  23   70.90    4.65
   2   5 -23   69.31    6.82
  -2   5 -24   47.02    5.62
   2   5  24   51.26    5.94
  -2   5  24   51.51    3.91
   2   5 -24   46.38    8.84
   2   5 -24   46.77    4.16
   2  -5  24   46.68    2.94
   2  -5  24   49.96    4.19
   2   5  25   60.18    6.44
  -2   5 -25   50.66    9.02
   2  -5  25   66.58    4.51
  -2   5  25   50.06    4.25
   2  -5  25   58.05    3.23
   2   5 -25   58.00    4.58
   2   5 -25   63.59    6.74
   2   5  26    5.40    2.83
  -2   5 -26    2.94    2.79
   2  -5  26    3.70    1.79
   2   5 -26    0.10    1.70
  -2   5  26    4.18    1.67
   2   5 -26    7.72    2.82
   2  -5  26    5.15    1.81
   2   5  27    1.11    2.89
  -2   5 -27    1.73    2.30
   2   5 -27   -0.36    1.05
   2  -5  27   -1.54    1.07
   2   5 -27   -0.98    1.76
  -2   5  27    1.28    1.02
   2  -5  27    0.36    1.17
  -2   5 -28    0.81    2.32
   2   5  28    0.93    1.43
   2  -5  28    0.14    0.79
   2   5 -28    0.04    1.11
   2  -5  28    0.96    1.76
  -2   5  28    0.17    1.04
   2   5 -28   -1.49    3.26
  -2   5 -29   38.96    6.21
   2   5  29   34.29    3.84
   2  -5  29   37.98    2.87
   2  -5  29   38.47    6.20
   2   5 -29   34.00    3.85
   2   5 -29   40.11    6.78
  -2   5  29   31.73    3.59
  -2   5 -30   13.27    4.54
   2   5  30   12.30    2.76
   2  -5  30   12.19    2.94
  -2   5  30   11.20    2.49
   2  -5  30   11.96    1.94
   2   5 -30   14.60    2.74
   2   5 -30   11.91    4.82
  -2   5 -31   30.15   10.03
   2   5  31   36.51    3.91
  -2   5  31   33.08    3.54
   2   5 -31   32.09    4.07
   2   5 -31   39.54    7.20
   2  -5  31   38.06    4.45
   2  -5  31   33.28    4.26
  -2   5 -32   -0.17    4.30
   2   5  32    1.67    1.64
   2  -5  32    1.23    1.85
   2  -5  32   -0.01    1.94
   2   5 -32    2.03    1.73
   2   5 -32    0.72    4.51
  -2   5  32    2.42    1.54
   2   5  33    2.04    2.06
  -2   5 -33    7.01    3.39
   2   5 -33    3.16    1.81
   2  -5  33    0.30    1.99
   2   5 -33    0.68    3.01
  -2   5  33    2.27    1.65
  -2   5 -34    2.32    2.91
   2   5  34    1.19    1.77
   2  -5  34   -1.40    2.72
   2   5 -34    1.84    2.51
  -2   5  34   -0.47    1.33
   2   5 -34   -1.07    1.50
   2   5  35   10.15    3.27
  -2   5 -35    9.83    4.52
   2  -5  35   11.46    3.48
   2   5 -35   14.64    7.74
   2   5 -35   13.41    5.61
  -2   5  35   12.70    2.79
  -2   5 -36   10.43    4.89
   2   5  36   12.65    5.52
   2   5 -36   15.33    6.40
   2   5 -36   15.44    5.30
   2  -5  36   19.70    3.78
  -2   5  36   13.28    3.40
  -2   5 -37   12.73   10.09
   2   5  37   17.71    3.60
  -2   5  37   18.33    3.42
   2   5 -37   12.20    3.43
   2  -5  37   14.92    3.77
   2   5 -37   11.55    6.68
  -2   5 -38    7.47    5.69
   2   5  38    7.91    2.90
   2   5 -38    8.08    5.36
   2  -5  38    8.05    2.95
   2   5 -38    4.62    2.73
  -2   5  38    5.86    2.61
   2   5  39    3.87    2.33
  -2   5 -39    0.94    4.82
   2   5 -39   -1.32    6.93
   2   5 -39    2.79    2.11
  -2   5  39    2.43    2.14
   2  -5  39    0.11    3.72
  -2   5 -40   -1.14    4.38
   2   5  40   -1.88    2.04
   2   5 -40   -0.57    1.79
   2   5 -40   -0.07    3.85
  -2   5  40   -1.59    1.74
   2  -5  40   -0.35    1.75
   2   6   0  115.41    5.64
   2   6   0  110.16    5.91
   2  -6   0  115.56    9.36
   2   6   0  115.30    4.58
  -2   6   0  123.35    5.21
   2  -6   0  123.11    5.79
  -2   6   0  118.40    7.17
  -2   6  -1   10.61    1.51
   2   6   1   10.96    1.17
  -2   6  -1    9.87    1.61
   2  -6  -1   10.64    1.17
   2   6   1    9.67    2.50
   2   6   1    9.24    1.41
   2  -6  -1    8.09    2.35
  -2   6   1    8.07    2.00
   2  -6   1    8.30    1.14
   2   6  -1    9.61    1.24
   2   6  -1    8.24    1.20
   2   6  -1   10.05    1.63
  -2   6   1    7.90    1.67
   2  -6   1   10.69    2.24
   2   6   2   10.08    1.72
   2   6   2   10.35    1.78
   2  -6  -2    9.21    2.39
   2   6   2    8.75    2.41
  -2   6  -2   11.54    2.44
  -2   6  -2    9.59    1.72
   2   6   2   14.03    2.23
  -2   6   2   10.88    1.34
   2   6  -2   10.99    1.32
   2  -6   2   11.42    2.01
   2   6  -2   12.91    1.95
   2   6  -2   12.02    1.84
  -2   6   2   11.65    1.00
   2  -6   2   13.26    2.34
  -2   6   2    9.49    2.67
   2   6   3   59.66    4.33
  -2   6  -3   57.16    3.40
   2   6   3   56.37    3.14
   2  -6  -3   53.40    4.53
   2   6   3   58.30    3.41
   2  -6   3   59.71    6.12
   2   6  -3   60.92    2.77
   2   6  -3   55.98    3.76
   2  -6   3   54.17    2.96
  -2   6   3   56.14    3.42
  -2   6   3   58.18    2.62
   2   6  -3   58.79    3.04
  -2   6   3   53.62    2.81
   2  -6  -4    1.41    1.72
   2   6   4    3.15    1.13
   2   6   4    3.80    1.08
   2   6   4    1.97    1.60
  -2   6  -4    1.80    1.21
   2  -6   4    3.12    0.90
   2   6  -4    1.35    1.57
   2  -6   4    4.52    1.44
  -2   6   4    1.85    0.92
  -2   6   4    2.66    1.13
   2   6  -4    2.16    1.41
  -2   6   4    1.01    1.05
   2   6  -4    1.88    0.74
   2   6   5    1.33    0.96
  -2   6  -5    0.91    1.10
   2   6   5    1.87    0.98
   2  -6  -5    2.08    2.40
   2   6   5    1.39    1.30
   2  -6   5    1.82    1.75
  -2   6   5    0.43    0.84
  -2   6   5    0.60    0.67
   2   6  -5    0.58    1.83
   2  -6   5    0.65    0.74
   2   6  -5    0.80    0.77
  -2   6   5    1.58    0.90
   2   6  -5   -0.11    0.59
   2   6   6   45.86    2.00
   2   6   6   42.90    4.35
   2  -6  -6   46.20    4.42
   2   6   6   48.23    3.53
  -2   6  -6   47.23    5.09
   2  -6   6   50.26    3.90
   2   6  -6   42.96    2.86
   2  -6   6   53.61    3.95
  -2   6   6   46.87    2.28
  -2   6   6   45.83    4.85
   2   6  -6   49.35    2.29
  -2   6   6   49.01    2.71
  -2   6  -7    2.14    1.82
   2  -6  -7    0.18    1.59
   2   6   7    0.87    0.52
   2   6   7    1.96    1.09
   2   6   7    1.34    0.97
   2   6  -7    3.01    0.98
   2  -6   7    1.35    1.26
  -2   6   7    1.24    0.42
   2  -6   7    2.68    0.98
   2   6  -7    1.65    0.65
  -2   6   7    1.40    1.19
   2   6  -7    2.21    1.44
  -2   6   7    1.96    0.49
   2   6   8    0.08    0.54
   2   6   8   -0.22    0.72
   2  -6  -8   -1.25    1.76
   2   6   8   -0.15    0.73
  -2   6  -8    0.92    0.84
   2   6  -8    1.73    1.20
   2   6  -8    0.61    0.81
   2  -6   8    2.07    0.81
   2  -6   8   -0.08    1.59
  -2   6   8    0.32    0.89
  -2   6   8    0.34    0.26
   2   6  -8    0.48    0.55
  -2   6   8    0.33    0.33
   2   6   9    9.53    0.84
  -2   6  -9    9.42    1.98
   2   6   9   10.21    1.61
   2  -6  -9    8.49    2.61
   2   6   9    5.94    2.60
   2   6  -9    8.21    2.23
  -2   6   9    7.41    0.76
   2  -6   9   10.91    1.82
  -2   6   9    6.24    1.73
   2   6  -9    8.65    2.41
   2  -6   9    8.00    1.61
  -2   6   9    9.03    0.68
  -2   6 -10   20.85    2.89
   2   6  10   23.67    1.29
   2   6  10   22.24    1.43
   2   6  10   24.24    2.40
   2  -6 -10   23.82    3.66
  -2   6  10   19.33    0.58
   2   6 -10   22.81    2.34
  -2   6  10   20.40    0.61
  -2   6  10   18.42    2.34
   2  -6  10   23.40    2.25
   2   6 -10   18.13    3.06
  -2   6  10   18.06    0.72
   2  -6  10   16.70    2.28
  -2   6 -11   99.75    6.50
   2   6  11  109.48    3.40
   2   6  11   97.87    5.15
   2   6  11  114.45    3.84
   2  -6  11  106.37    7.38
   2   6 -11  108.87    9.72
  -2   6  11  102.93    7.40
   2   6 -11  113.03    5.85
   2  -6  11  110.70    5.69
   2   6  12   31.69    1.28
   2   6  12   33.11    2.05
   2   6  12   27.08    2.66
  -2   6 -12   29.58    3.42
   2   6 -12   29.68    2.68
   2   6 -12   28.15    5.63
   2  -6  12   29.79    2.70
   2  -6  12   31.67    2.84
  -2   6  12   26.34    2.69
   2   6  13   42.02    4.72
   2   6  13   42.27    1.78
  -2   6 -13   37.08    3.99
   2   6  13   42.76    2.04
   2  -6  13   37.90    2.90
   2   6 -13   39.83    4.24
  -2   6  13   37.39    3.04
   2  -6  13   37.43    3.16
   2   6 -13   40.08    4.52
   2   6  14   -0.05    0.36
   2   6  14   -0.07    0.76
  -2   6 -14   -0.58    0.97
   2   6  14    0.01    0.20
   2   6 -14    0.35    1.48
   2  -6  14    0.78    1.35
   2   6 -14   -0.78    1.38
  -2   6  14    0.96    0.94
   2  -6  14    0.22    0.95
  -2   6 -15   -0.37    1.26
   2   6  15    0.05    0.30
   2   6  15    0.28    0.31
   2   6  15    1.03    0.91
   2  -6  15   -0.20    0.95
   2   6 -15   -0.09    0.83
  -2   6  15   -1.32    1.47
   2   6 -15    0.81    1.46
   2  -6  15    1.23    0.80
   2   6  16    2.93    0.32
   2   6  16    2.80    1.48
  -2   6 -16    3.97    2.06
   2   6  16    3.33    0.29
   2   6 -16    2.39    3.29
   2   6 -16    3.23    1.23
  -2   6  16    2.63    1.44
   2  -6  16    1.07    1.37
   2  -6  16    2.22    1.13
  -2   6 -17    0.49    1.65
   2   6  17    0.83    1.16
   2   6 -17    0.95    1.82
  -2   6  17    1.01    1.26
   2  -6  17    0.83    1.25
   2  -6  17    2.43    1.57
   2   6 -17    0.26    1.06
   2   6  18    3.33    1.55
  -2   6 -18    2.50    2.20
   2   6 -18    1.93    1.48
   2  -6  18    5.38    1.35
   2   6 -18    4.50    2.55
   2  -6  18    5.47    1.74
  -2   6  18    3.22    1.74
   2   6  19   34.96    3.36
  -2   6 -19   28.68    4.46
   2   6 -19   27.66    2.85
  -2   6  19   28.53    3.31
   2   6 -19   29.79    4.78
   2  -6  19   35.74    3.37
   2  -6  19   31.12    2.70
   2   6  20    6.74    3.20
  -2   6 -20    6.56    2.84
   2  -6  20    9.14    2.54
  -2   6  20    7.41    2.24
   2  -6  20    8.41    2.19
   2   6 -20    6.73    3.17
   2   6  21   -0.76    1.58
  -2   6 -21    1.18    2.39
   2   6 -21    0.09    1.01
  -2   6  21   -0.29    1.78
   2  -6  21    0.22    1.38
   2  -6  21    0.97    1.18
   2   6 -21   -0.24    2.93
   2   6  22   22.37    4.25
  -2   6 -22   21.45    6.80
   2  -6  22   25.48    3.18
  -2   6  22   21.48    4.68
   2   6 -22   20.90    4.61
   2  -6  22   22.70    2.32
   2   6 -22   18.29    2.60
  -2   6 -23    5.05    2.96
   2   6  23    5.62    2.90
  -2   6  23    4.51    2.12
   2  -6  23    7.16    2.17
   2   6 -23    7.29    3.39
   2  -6  23    6.19    1.54
  -2   6 -24    3.18    3.05
   2   6  24    4.12    2.72
   2  -6  24    2.68    1.27
   2   6 -24    0.41    1.59
   2   6 -24    4.54    3.13
   2  -6  24    4.55    1.91
  -2   6  24    3.49    1.69
  -2   6 -25    0.86    1.98
   2   6  25   -0.19    1.83
  -2   6  25    3.68    1.67
   2   6 -25    0.00    1.47
   2  -6  25    3.29    1.76
   2  -6  25    1.34    1.86
   2   6 -25    1.71    4.43
  -2   6 -26    5.51    3.29
   2   6  26    2.82    2.93
   2   6 -26    5.80    3.34
   2   6 -26   -0.16    1.64
   2  -6  26    4.02    3.16
  -2   6  26    3.71    1.86
   2  -6  26    3.85    1.82
   2   6  27    1.09    2.53
  -2   6 -27    2.77    2.89
   2   6 -27    2.53    3.18
   2   6 -27   -0.20    1.56
  -2   6  27    2.77    1.74
   2  -6  27    4.47    2.78
   2  -6  27    2.01    1.06
   2   6  28    1.38    2.39
  -2   6 -28    1.28    2.67
   2  -6  28    0.96    0.85
   2   6 -28    0.17    1.27
  -2   6  28    0.68    1.49
   2   6 -28    1.19    2.63
   2  -6  28   -0.58    1.47
   2   6  29    0.55    1.84
  -2   6 -29   -1.17    3.26
   2   6 -29    0.52    1.24
  -2   6  29   -0.77    1.40
   2   6 -29    2.34    4.22
   2  -6  29    1.23    1.42
   2   6  30    2.33    2.94
  -2   6 -30    0.15    4.64
   2   6 -30   -0.18    1.51
   2   6 -30   -0.53    2.88
  -2   6  30    0.92    1.72
   2  -6  30    3.43    1.68
   2   6  31    4.91    3.85
  -2   6 -31    4.49    3.73
   2   6 -31   -0.23    2.03
   2   6 -31    3.88    3.47
   2  -6  31    3.98    2.34
  -2   6  31    5.84    2.46
  -2   6 -32    7.45    4.37
   2   6  32    9.09    3.23
   2  -6  32    6.66    2.70
   2   6 -32   -0.18    2.34
  -2   6  32    9.96    2.92
   2   6 -32    6.83    4.02
  -2   6 -33    2.06    3.32
   2   6  33    3.42    2.48
  -2   6  33    6.37    2.53
   2   6 -33    0.05    2.18
  -2   6 -34    3.27    3.16
   2   6  34    1.32    2.42
  -2   6  34    2.05    2.19
   2   6 -34   -0.16    1.93
   2  -6  34    2.37    3.06
   2   6 -34    2.52    3.64
  -2   6 -35   13.05    6.06
   2   6  35   26.93    4.65
   2  -6  35   28.33    4.49
   2   6 -35   26.53    4.39
  -2   6  35   32.57    5.09
   2   6 -35   21.78    7.96
  -2   6 -36    1.54    5.06
   2   6  36    0.23    1.89
   2   6 -36   -0.49    1.76
   2   6 -36   -3.01    3.42
   2  -6  36   -1.40    1.79
  -2   6  36    1.00    2.09
  -2   6 -37    2.63    5.00
   2   6  37    4.35    3.03
   2  -6  37    5.46    2.95
  -2   6  37    9.82    3.49
  -2   7   0   -0.23    1.36
   2   7   0    1.04    0.88
   2  -7   0    0.65    1.12
  -2   7   0   -0.82    0.76
  -2   7   0    0.26    0.59
   2   7   0   -0.09    0.58
   2   7   0    0.70    1.07
   2   7   1   10.73    1.33
  -2   7  -1    9.86    1.83
   2  -7  -1    8.80    4.43
   2   7   1   12.55    1.61
  -2   7  -1    9.46    2.11
   2   7   1    7.73    1.90
  -2   7  -1   14.38    2.06
   2  -7   1    9.22    2.33
  -2   7   1    7.98    1.14
  -2   7   1   10.23    1.85
  -2   7   1   11.39    2.36
   2   7  -1    6.76    1.95
   2   7  -1    9.51    1.40
   2   7  -1    9.29    1.96
   2   7   2    0.76    1.14
   2   7   2    1.14    0.93
   2  -7  -2    1.53    1.60
  -2   7  -2    1.11    1.10
  -2   7  -2    0.24    1.71
   2   7   2    0.59    1.41
  -2   7  -2    0.55    0.72
  -2   7   2    0.61    0.86
   2   7  -2    1.89    0.78
  -2   7   2    0.25    1.18
  -2   7   2    0.26    0.98
   2   7  -2    0.98    1.19
   2  -7   2   -0.71    1.40
   2   7  -2    1.57    0.73
   2  -7  -3    2.91    1.94
   2   7   3    2.71    1.25
  -2   7  -3    1.86    0.88
   2   7   3    3.32    1.09
   2   7   3    1.70    1.06
  -2   7  -3    1.69    1.30
  -2   7   3    3.71    0.83
   2   7  -3    3.64    1.00
  -2   7   3    3.42    0.95
   2   7  -3    1.60    1.48
   2  -7   3    2.53    2.84
  -2   7   3    2.96    1.37
   2   7  -3    2.73    1.54
  -2   7  -4    6.47    1.82
   2   7   4    9.34    2.56
   2  -7  -4    7.09    4.08
   2   7   4    6.87    1.11
   2   7   4    8.80    1.45
  -2   7   4    5.92    1.88
   2  -7   4    8.49    1.32
   2   7  -4    5.69    1.26
   2   7  -4    6.22    1.70
  -2   7   4    5.49    2.39
   2   7  -4    7.93    1.95
   2  -7   4    6.80    2.09
  -2   7   4    5.68    0.85
  -2   7  -5   16.71    3.90
   2  -7  -5   20.70    3.57
   2   7   5   21.26    1.93
   2   7   5   16.13    2.24
   2   7   5   18.48    1.42
  -2   7   5   21.31    2.58
   2   7  -5   22.49    1.77
  -2   7   5   21.06    1.25
   2   7  -5   20.52    2.15
  -2   7   5   19.34    2.31
   2   7  -5   18.89    2.90
   2  -7   5   21.41    2.06
   2  -7   5   19.13    3.02
   2   7   6    5.30    1.89
   2  -7  -6    0.93    2.00
   2   7   6    1.38    1.14
  -2   7  -6    0.62    2.21
   2   7   6    1.58    1.51
   2  -7   6    1.97    1.05
   2   7  -6    1.62    0.85
  -2   7   6    0.77    1.95
   2   7  -6    2.81    1.15
  -2   7   6    2.22    0.98
   2  -7   6    3.55    2.47
   2   7  -6    1.70    1.57
  -2   7   6    1.61    1.12
   2   7   7    1.59    0.87
  -2   7  -7   -1.49    1.06
   2   7   7    0.03    1.01
   2   7   7    0.03    0.74
   2   7  -7   -0.50    1.89
   2  -7   7    0.52    1.13
  -2   7   7   -0.23    0.87
  -2   7   7    0.01    0.41
   2   7  -7    1.34    0.66
  -2   7   7    0.26    0.34
   2  -7   7   -0.88    1.25
   2   7  -7    0.21    1.24
   2   7   8   10.58    1.88
   2   7   8    8.61    0.90
  -2   7  -8    9.85    2.27
   2   7   8   10.21    1.28
  -2   7   8    9.64    0.68
   2   7  -8    8.30    3.80
   2   7  -8   12.26    1.70
  -2   7   8    8.76    1.23
   2  -7   8    9.13    2.26
   2  -7   8    8.31    1.62
  -2   7  -9    3.11    1.09
   2   7   9   -0.60    0.60
   2   7   9    2.30    1.39
   2   7   9   -0.30    0.54
   2  -7   9   -0.12    0.96
  -2   7   9    0.29    0.23
   2   7  -9    0.18    0.71
   2  -7   9   -0.31    0.65
   2   7  -9   -0.50    1.81
  -2   7   9   -0.26    0.31
  -2   7   9   -0.44    1.30
   2   7  10    1.84    0.62
  -2   7 -10    1.12    1.70
   2   7  10    0.74    1.19
   2   7  10    2.47    1.09
   2   7 -10    0.76    1.66
   2   7 -10    2.64    1.61
   2  -7  10   -0.37    0.93
   2  -7  10    2.27    1.96
  -2   7  10    1.77    1.18
   2   7  11   25.55    2.15
  -2   7 -11   27.33    3.68
   2   7  11   23.54    2.58
   2   7  11   24.25    1.33
   2  -7  11   21.71    2.31
  -2   7  11   24.41    2.78
   2   7 -11   26.20    3.86
   2  -7  11   23.87    2.82
   2   7 -11   24.18    2.47
   2   7  12    6.34    0.78
  -2   7 -12    7.91    2.54
   2   7  12    6.35    0.69
   2   7 -12    5.69    2.56
  -2   7  12    5.69    2.82
   2   7 -12    4.86    1.56
   2  -7  12    5.89    1.75
   2  -7  12    5.63    1.51
  -2   7 -13   31.60    4.26
   2   7  13   32.34    4.56
   2   7  13   29.74    1.58
   2   7  13   30.54    1.33
   2  -7  13   28.66    2.76
  -2   7  13   30.18    3.19
   2   7 -13   33.79    4.56
   2  -7  13   30.82    3.07
   2   7 -13   28.08    2.71
   2   7  14    1.70    1.25
  -2   7 -14   -0.15    1.81
   2   7 -14   -0.66    1.63
   2   7 -14    0.07    1.49
  -2   7  14    1.84    1.10
   2  -7  14   -0.19    0.91
   2  -7  14   -0.55    1.77
   2   7  15    5.10    1.74
  -2   7 -15    4.57    2.49
  -2   7  15    6.28    1.77
   2  -7  15    6.34    1.84
   2   7 -15    0.10    2.81
   2   7 -15    3.32    4.16
   2  -7  15   -0.15    2.39
  -2   7 -16   -0.49    1.81
   2   7  16   -0.91    1.24
   2   7 -16   -1.29    1.51
   2  -7  16    0.50    0.95
   2   7 -16    0.05    0.97
  -2   7  16    0.12    1.53
   2  -7  16   -0.45    1.30
   2   7  17    8.44    1.95
  -2   7 -17   -0.07    2.87
   2   7 -17   -0.03    1.95
   2   7 -17    7.43    3.00
   2  -7  17    0.00    2.53
  -2   7  17    9.39    2.83
   2  -7  17    7.58    1.88
   2   7  18    2.90    1.54
  -2   7 -18   -0.02    2.31
   2  -7  18    3.68    2.49
  -2   7  18    4.16    1.57
   2   7 -18    3.19    2.66
   2  -7  18    1.42    2.37
   2   7 -18   -0.17    1.70
  -2   7 -19   14.88    3.86
   2   7  19   12.34    4.07
   2   7 -19   15.81    4.90
  -2   7  19   21.49    2.85
   2   7 -19   18.57    3.10
   2  -7  19   19.67    4.24
   2  -7  19   18.71    3.95
  -2   7 -20    4.12    3.02
   2   7  20    4.77    2.92
   2  -7  20    3.50    2.76
   2   7 -20    9.94    5.40
   2  -7  20    6.78    2.97
   2   7 -20    0.08    2.12
  -2   7  20    7.46    1.90
  -2   7 -21   15.86    4.52
   2   7  21   17.76    2.79
   2  -7  21   18.36    2.61
   2  -7  21   27.45    4.44
  -2   7  21   13.42    2.83
   2   7 -21   20.97    3.21
   2   7 -21   19.11    8.05
   2   7  22    3.19    1.98
  -2   7 -22    6.47    3.19
   2   7 -22    4.20    3.20
  -2   7  22    4.53    1.73
   2  -7  22    2.75    2.70
   2  -7  22    2.17    1.49
   2   7 -22   -0.44    1.93
  -2   7 -23    3.73    3.55
   2   7  23    7.00    2.17
   2  -7  23    7.37    2.22
   2   7 -23    9.05    4.32
  -2   7  23   11.12    3.43
   2  -7  23    6.32    1.97
   2   7  24    9.55    2.44
  -2   7 -24    6.07    4.00
  -2   7  24    7.99    3.60
   2   7 -24   -0.59    2.37
   2  -7  24    5.61    2.05
   2   7 -24    8.92    4.01
  -2   7 -25   19.74    8.07
   2   7  25   18.94    3.29
   2  -7  25   13.83    2.87
   2   7 -25   18.69    3.40
   2   7 -25   16.49    5.80
  -2   7  25   16.78    5.20
   2   7  26    0.91    1.70
  -2   7 -26    1.77    4.07
  -2   7  26    4.00    2.13
   2  -7  26    0.99    1.67
   2   7 -26    5.31    4.08
   2   7 -26    0.21    2.06
  -2   7 -27    0.25    3.22
   2   7  27    3.79    2.10
   2   7 -27    1.98    3.20
   2  -7  27    2.46    1.93
  -2   7  27    2.82    2.23
   2   7 -27    0.21    2.29
  -2   7 -28    6.48    4.04
   2   7  28    6.67    2.65
   2  -7  28    7.46    2.53
   2   7 -28    3.25    4.02
   2   7 -28    0.61    3.00
  -2   7  28    8.55    2.87
   2   7  29   10.18    3.06
  -2   7 -29    7.42    4.78
   2  -7  29    8.07    2.78
   2   7 -29    8.24    4.71
  -2   7  29   11.93    3.16
   2   7 -29   -0.73    3.21
  -2   7 -30    3.83    4.23
   2   7  30    5.83    2.64
   2  -7  30    4.56    2.34
  -2   7  30    4.48    2.70
   2   7 -30    0.27    2.81
   2   7 -30    1.00    6.31
   2   7  31    2.92    2.38
  -2   7 -31    2.38    3.58
  -2   7  31    6.68    2.79
   2   7 -31    1.78    4.96
   2   7 -31    0.28    2.99
   2  -7  31    5.82    3.92
  -2   7 -32    2.08    3.07
   2   7  32    0.51    1.91
   2   7 -32    1.97    3.94
  -2   7  32    1.95    2.15
   2   7 -32   -0.32    2.27
  -2   7 -33    1.52    6.30
   2   7  33    3.52    2.58
   2   7 -33    0.17    2.30
   2   7 -33    0.69    3.94
  -2   7  33    0.33    2.18
   2  -7  33    3.48    3.17
   2   8   0   14.81    2.44
   2   8   0   11.37    2.53
  -2   8   0   15.22    2.44
   2   8   0    5.27    2.44
  -2   8   0   11.63    3.31
   2  -8   0    8.13    3.16
  -2   8   0    9.82    2.18
   2   8   1    9.82    3.79
  -2   8  -1   13.22    2.30
  -2   8  -1   11.07    1.77
   2  -8  -1    9.82    3.21
   2   8   1   12.97    1.66
   2   8   1   11.21    1.64
   2   8  -1   12.85    2.60
  -2   8   1    9.86    1.85
   2   8  -1   15.24    1.79
  -2   8   1   14.13    2.62
   2   8  -1   11.07    1.67
  -2   8   1   12.77    1.48
   2  -8   1    9.25    3.16
   2   8   2    0.28    0.84
   2   8   2    0.74    0.97
   2   8   2    0.93    1.97
  -2   8  -2    0.79    1.94
  -2   8  -2    1.03    1.45
  -2   8   2    0.94    2.02
   2   8  -2   -0.01    1.43
  -2   8   2    0.52    1.75
  -2   8   2    0.78    0.76
   2   8  -2    1.89    1.61
   2   8  -2    0.80    0.89
   2  -8   2    0.60    2.71
  -2   8  -3    3.61    1.12
  -2   8  -3    4.08    2.98
   2   8   3    3.54    1.45
   2   8   3    2.93    1.59
   2   8   3    3.73    2.59
   2   8  -3    5.57    1.36
   2   8  -3    3.81    1.98
  -2   8   3    3.51    1.11
   2  -8   3    3.32    2.37
  -2   8   3    5.98    1.79
  -2   8   3    4.95    1.47
   2   8  -3    2.32    1.97
   2   8   4   -0.24    0.88
   2   8   4   -0.18    0.83
  -2   8  -4    0.29    1.12
  -2   8  -4    0.12    0.66
   2   8   4    0.42    0.93
  -2   8   4    0.30    1.47
   2   8  -4    0.50    0.62
  -2   8   4   -0.16    0.43
   2  -8   4    0.18    1.19
  -2   8   4    0.14    0.66
   2   8  -4    0.02    1.09
   2   8  -4   -0.53    0.65
   2   8   5   12.46    2.43
   2   8   5   13.02    2.06
  -2   8  -5   14.49    2.90
   2   8   5   14.41    2.20
  -2   8  -5   10.72    3.11
   2   8  -5    8.35    2.75
   2   8  -5   10.40    3.08
   2  -8   5   10.29    3.24
  -2   8   5   16.53    2.60
   2   8  -5   17.83    2.01
  -2   8  -6    5.06    3.09
   2   8   6    3.16    2.16
   2   8   6   -0.01    1.40
   2   8   6    3.29    1.97
  -2   8  -6    3.24    1.24
   2   8  -6    0.62    1.16
   2   8  -6    3.52    2.03
  -2   8   6    5.68    1.64
   2   8  -6    1.78    1.19
   2  -8   6    2.47    3.14
   2   8   7    0.64    0.95
   2   8   7   -0.22    0.77
  -2   8  -7    0.53    1.97
  -2   8  -7    1.04    0.93
   2   8   7    0.00    0.90
   2  -8   7    0.54    2.07
  -2   8   7   -1.50    1.61
   2   8  -7   -0.51    1.49
   2   8  -7   -0.04    0.86
  -2   8  -8    1.64    1.68
  -2   8  -8    1.33    1.91
   2   8   8    1.21    1.24
   2   8  -8    1.21    2.09
   2   8  -8    1.52    1.96
  -2   8   8    2.17    1.32
   2  -8   8    0.67    1.67
   2   8   9    0.61    2.39
  -2   8  -9    1.34    1.79
  -2   8  -9    2.47    1.18
   2   8  -9    1.56    1.83
   2  -8   9    0.96    1.47
   2   8  -9    0.04    1.23
  -2   8   9    1.18    1.18
   2   8  10    0.81    1.02
  -2   8 -10   -0.03    0.78
  -2   8 -10   -0.73    1.20
   2   8 -10    0.21    1.03
   2   8 -10    3.67    2.66
  -2   8  10   -1.14    1.56
   2  -8  10    0.60    1.15
  -2   8 -11    0.06    0.93
   2   8  11    0.28    1.19
  -2   8 -11    0.84    1.45
   2  -8  11   -1.16    1.41
   2   8 -11    3.80    3.03
   2   8 -11   -0.63    1.91
  -2   8  11    1.50    1.08
   2   8  12    0.07    1.19
  -2   8 -12    0.10    0.90
  -2   8 -12    0.36    1.55
   2   8 -12   -1.16    2.59
   2   8 -12    0.06    1.02
   2  -8  12   -0.11    1.85
  -2   8  12    0.42    0.93
  -2   8 -13    0.02    1.11
   2   8  13    0.62    2.33
  -2   8 -13    1.86    1.66
   2   8 -13    4.92    2.04
   2   8 -13   -0.12    1.21
  -2   8  13   -0.28    1.75
   2  -8  13   -0.08    1.12
   2  -8  13    0.75    2.16
  -2   8 -14    2.60    2.56
   2   8  14    5.71    2.00
   2   8 -14    6.60    2.79
   2  -8  14    2.92    1.68
   2   8 -14    0.64    1.59
  -2   8  14    4.67    2.56
   2  -8  14    0.12    1.44
   2   8  15    6.56    2.18
  -2   8 -15    5.44    3.00
   2   8 -15    0.71    1.75
   2  -8  15    4.29    1.80
  -2   8  15    4.25    1.76
   2  -8  15    0.04    1.59
   2   8 -15    8.12    3.03
   2   8  16    0.33    1.29
  -2   8 -16    0.12    1.75
  -2   8  16    0.31    1.22
   2  -8  16   -0.12    1.11
   2   8 -16   -0.12    1.99
   2  -8  16    0.74    1.26
   2   8 -16    0.84    2.18
  -2   8 -17    9.22    3.46
   2   8  17    7.29    2.53
  -2   8  17   10.95    2.41
   2  -8  17    7.98    2.43
   2   8 -17   17.97    4.39
   2   8 -17    0.01    3.60
  -2   8 -18    0.78    1.96
   2   8  18   -1.00    2.28
   2   8  18    1.21    2.05
  -2   8  18   -0.36    1.98
   2   8 -18    3.86    2.28
   2  -8  18   -0.50    1.20
   2  -8  18    0.53    1.27
   2   8 -18    0.13    1.18
  -2   8 -19   -0.12    2.64
   2   8  19    4.94    2.74
  -2   8  19   -0.57    2.39
   2  -8  19   -0.34    1.24
   2   8 -19    0.10    1.18
   2   8 -19    2.69    3.86
   2  -8  19   -1.19    1.29
  -2   8 -20   12.71    4.31
   2   8  20   15.95    2.84
   2   8 -20   -0.26    1.11
   2   8 -20   -0.04    3.15
   2  -8  20    0.03    1.23
   2   8  21    0.73    1.56
  -2   8 -21    1.64    2.36
   2   8 -21    0.22    1.34
   2   8 -21    0.14    2.35
   2  -8  21    0.07    1.43
  -2   8  21    1.92    1.70
   2   8  22    0.40    1.56
  -2   8 -22    2.77    2.47
   2   8 -22   -0.21    0.91
   2   8 -22    3.75    1.70
  -2   8  22   -0.69    1.18
   2  -8  22   -0.69    1.10
   2   8  23   -0.10    1.08
  -2   8 -23    0.34    1.73
  -2   8  23   -0.45    1.17
   2   8 -23    0.01    1.03
   2  -8  23   -0.34    1.13
   2   8 -23    1.61    1.65
   2   8  24   -0.79    1.50
  -2   8 -24   -0.36    2.47
   2   8 -24   -0.40    1.41
   2  -8  24    1.94    1.71
   2   8 -24   -0.46    2.73
  -2   8  24    1.11    1.76
  -2   8 -25    1.25    2.37
   2   8  25   -0.86    1.46
   2   8 -25    3.31    3.85
   2   8 -25   -0.32    1.22
   2  -8  25   -0.53    1.50
  -2   8  25    1.20    1.53
   2   8  26    3.24    2.33
  -2   8 -26    6.59    3.83
   2  -8  26    3.32    2.30
   2   8 -26    5.51    6.71
   2   8 -26    0.26    1.89
  -2   8  26    4.33    2.31
  -2   8 -27    1.21    3.40
   2   8  27    2.36    2.07
   2   8 -27    4.41    4.16
   2   8 -27    0.15    1.77
   2  -8  27    2.04    2.20
  -2   8  27    4.99    3.50
   2   9   0    0.24    2.90
   2   9   0   -0.34    1.06
   2   9   0    1.82    1.19
  -2   9  -1    1.10    2.73
   2   9   1    1.22    1.62
   2   9   1    0.08    2.08
   2   9   1    1.76    1.63
   2   9  -1    1.21    1.11
   2   9  -1    1.76    2.75
   2   9  -1    0.07    1.32
  -2   9  -2    3.79    2.11
   2   9   2    5.91    1.64
  -2   9  -2    3.45    1.52
   2   9  -2    7.76    1.90
   2   9  -2    5.72    2.68
  -2   9   2    1.45    2.45
   2   9  -2    7.28    4.17
   2   9   3    2.10    1.80
  -2   9  -3   -0.26    1.51
  -2   9  -3    0.51    1.51
  -2   9   3    0.94    1.47
   2   9  -3   -1.17    1.41
   2   9  -3    0.78    1.20
   2   9  -3    0.19    0.97
  -2   9  -4   -0.84    3.08
  -2   9  -4   -0.58    1.06
   2   9   4   -1.26    1.03
  -2   9   4    0.76    1.73
   2   9  -4    0.09    1.89
   2   9  -4    0.70    1.66
   2   9  -4    0.84    1.29
   2   9   5    0.16    0.81
  -2   9  -5    0.10    1.30
  -2   9  -5   -0.15    1.54
   2   9  -5    0.80    1.00
  -2   9   5   -1.31    2.37
   2   9  -5    0.58    1.66
  -2   9  -6    3.14    1.62
  -2   9  -6    1.64    2.27
   2   9   6    1.42    2.34
   2   9  -6    2.18    2.05
   2   9  -6    0.45    1.34
  -2   9   6    3.92    1.85
  -2   9  -7    1.54    2.45
  -2   9  -7    3.42    1.79
   2   9   7    3.26    1.59
   2   9  -7    4.45    1.60
  -2   9   7    4.77    2.22
   2   9  -7    1.69    2.60
  -2   9  -8    6.86    4.61
  -2   9  -8    9.19    2.25
   2   9   8    3.39    1.96
   2   9  -8    6.11    1.84
   2   9  -8    6.97    3.38
  -2   9   8    5.97    2.48
  -2   9  -9   -0.29    4.23
   2   9   9    0.15    2.75
  -2   9  -9   -5.20    2.30
   2  -9   9    0.31    1.71
   2   9  -9    1.17    1.66
  -2   9   9   -0.07    1.55
   2   9  -9    0.92    2.11
  -2   9 -10   -1.01    2.86
   2   9  10   -0.38    1.57
  -2   9 -10    3.05    1.36
   2  -9  10    2.26    1.95
   2   9 -10    0.05    2.50
  -2   9  10    2.67    1.77
   2   9 -10    0.40    1.26
  -2   9 -11    4.72    2.36
  -2   9 -11   -0.23    1.13
   2   9  11   -0.12    1.28
   2  -9  11   -0.97    1.49
   2   9 -11    0.10    1.78
  -2   9  11    0.69    1.50
   2   9 -11    0.18    0.76
  -2   9 -12    1.15    1.22
   2   9  12   -0.35    2.41
  -2   9 -12    1.34    2.76
   2  -9  12    0.14    1.63
   2   9 -12    0.06    1.07
  -2   9  12   -0.87    1.14
   2   9 -12    0.04    2.06
  -2   9 -13    0.48    2.39
  -2   9 -13    0.07    1.59
   2   9  13   -0.52    1.03
  -2   9  13   -0.32    1.14
   2   9 -13   -0.05    2.06
   2  -9  13    1.36    1.54
   2   9 -13    0.03    1.72
  -2   9 -14    1.10    2.25
   2   9  14   -0.07    0.97
  -2   9 -14   -0.02    1.70
   2   9 -14    0.06    1.95
   2  -9  14    0.69    1.43
  -2   9  14   -0.31    1.06
   2   9 -14   -0.38    1.19
   2   9  15    4.20    1.78
  -2   9 -15    5.77    4.15
  -2   9  15    4.17    2.30
   2   9 -15   -0.06    1.80
   2   9 -15    0.06    4.54
   2   9  16    5.34    1.94
  -2   9 -16    5.92    4.47
  -2   9  16    3.90    1.55
   2   9 -16   -0.16    4.51
   2   9 -16   -0.27    1.68
  -2   9 -17    9.91    4.39
   2   9  17    2.11    2.88
   2   9 -17   -0.25    1.48
   2   9 -17    0.05    4.82
  -2   9  17    1.93    1.39
   2   9  18    0.17    2.34
  -2   9 -18    0.89    3.03
  -2   9  18    0.51    1.06
   2   9 -18   -0.01    2.36
   2   9 -18   -0.38    1.19
  -2   9 -19    2.09    3.18
   2   9  19    0.54    1.81
   2   9 -19   -0.03    2.19
   2   9 -19   -0.13    3.02
  -2   9  19    0.54    1.19
   3   0   0    0.70    0.52
  -3   0   0    1.07    0.55
   3   0  -1    0.21    0.47
  -3   0   1    0.93    0.46
   3   0   1    0.00    0.46
  -3   0  -1    0.49    0.46
  -3   0   2   20.55    1.22
   3   0   2   18.79    1.19
  -3   0  -2   20.09    1.36
   3   0  -2   19.88    1.12
  -3   0   3    0.29    0.43
   3   0   3    0.91    0.78
   3   0  -3    0.99    0.69
  -3   0  -3   -0.24    0.51
  -3   0   4  336.94   10.16
   3   0  -4  339.21   10.64
  -3   0  -4  360.04   12.46
   3   0   4  363.64   11.02
   3   0  -4  366.60   10.83
   3   0  -5   -0.04    0.33
   3   0  -5    0.59    0.37
  -3   0  -5    0.13    0.48
  -3   0   5   -0.22    0.41
   3   0   5    0.76    0.42
   3   0  -6 1051.26   37.69
  -3   0  -6 1066.74   39.88
   3   0  -6 1072.75   39.13
   3   0   6 1129.11   41.02
  -3   0   6 1065.23   39.23
   3   0  -7    0.28    0.50
  -3   0  -7    0.32    0.43
   3   0   7    0.06    0.64
  -3   0   7   -0.05    0.24
   3   0  -7    0.06    0.28
  -3   0   7   -0.04    0.59
   3   0  -8   81.14    3.25
  -3   0   8   82.75    2.84
  -3   0   8   81.28    2.30
  -3   0  -8   79.03    2.92
   3   0   8   75.05    2.57
   3   0  -8   85.11    2.49
  -3   0   9    0.34    0.71
   3   0  -9    0.87    0.33
  -3   0   9    0.00    0.49
   3   0  -9    0.36    0.62
  -3   0  -9    0.44    0.80
   3   0   9   -0.18    0.48
  -3   0  10    2.58    0.41
   3   0  10    2.42    0.64
   3   0 -10    2.32    0.83
  -3   0 -10    2.81    0.69
   3   0 -10    2.21    0.49
   3   0 -11    0.11    0.33
  -3   0 -11   -0.42    0.52
   3   0 -11    0.47    0.35
  -3   0  11    0.33    0.29
   3   0  11   -0.13    0.43
  -3   0  11   -0.09    0.39
  -3   0 -12 2094.49   98.73
   3   0 -12 2248.36  108.06
   3   0  12 2568.62  116.97
   3   0 -12 2251.58  101.82
  -3   0  12 2228.56   98.41
   3   0 -12 2309.75  105.73
   3   0 -13    0.07    0.41
   3   0  13   -0.33    0.53
   3   0 -13   -0.85    0.42
  -3   0 -13   -0.51    0.57
  -3   0  13   -0.07    0.32
   3   0 -13   -1.21    0.92
   3   0 -14   57.21    3.38
   3   0 -14   55.31    2.12
   3   0  14   59.77    3.11
  -3   0  14   54.01    2.34
  -3   0 -14   55.35    2.64
   3   0  15    0.10    0.47
  -3   0  15    0.54    0.35
   3   0 -15   -0.19    0.43
  -3   0 -15    0.24    0.91
   3   0 -15    0.53    0.88
  -3   0 -16   12.38    1.35
   3   0 -16   13.18    1.95
   3   0  16   10.84    1.09
   3   0 -16   13.19    1.04
  -3   0  16   11.88    1.30
  -3   0  17    0.39    0.36
   3   0  17    0.42    0.50
  -3   0 -17    0.14    0.60
   3   0 -17    0.01    0.52
   3   0 -17   -0.12    0.39
  -3   0  18   13.70    1.42
   3   0 -18   13.90    1.55
  -3   0 -18   14.71    1.49
   3   0 -18   11.76    1.35
   3   0 -19   -0.48    0.57
   3   0 -19    0.21    0.40
   3   0  19   -0.60    0.51
  -3   0 -19    0.76    0.61
  -3   0  19   -0.26    0.37
   3   0  20    8.51    1.10
   3   0 -20    8.21    0.91
  -3   0 -20    7.41    2.17
  -3   0  20    7.50    0.81
   3   0 -20    7.32    1.96
  -3   0  21   -0.48    0.40
  -3   0 -21    0.29    1.17
   3   0 -21   -0.21    0.47
   3   0 -21    0.23    0.69
   3   0  21    0.10    0.57
   3   0 -22   76.78    3.80
  -3   0 -22   63.65    5.18
   3   0 -22   67.44    2.83
  -3   0  22   63.50    2.53
   3   0  22   74.71    3.23
   3   0  23   -0.29    0.65
   3   0 -23    0.39    0.56
   3   0 -23    1.10    1.23
  -3   0 -23    1.29    1.36
  -3   0  23    0.30    0.74
  -3   0  24   12.52    1.76
   3   0 -24   12.19    1.97
   3   0 -24   11.94    1.77
  -3   0 -24   12.84    2.95
   3   0  24   11.67    1.40
   3   0 -25    4.49    1.64
   3   0  25   -0.02    0.76
   3   0 -25   -0.42    1.18
  -3   0 -25    2.69    1.73
   3   0  26  216.29    8.54
  -3   0  26  215.99    8.83
  -3   0 -26  208.51   12.61
   3   0 -26  213.79    9.63
   3   0 -26  211.78    9.59
  -3   0 -27    0.62    1.74
   3   0 -27    1.87    1.00
   3   0 -27    0.34    1.42
  -3   0  27   -0.03    0.95
   3   0  27   -0.56    0.81
  -3   0 -28   21.70    3.94
   3   0  28   16.11    1.80
  -3   0  28   15.62    2.19
   3   0 -28   16.27    2.38
   3   0 -28   14.08    2.23
   3   0 -29    1.02    0.63
   3   0  29   -1.81    0.75
  -3   0  29   -0.66    0.94
  -3   0 -29    0.06    1.09
   3   0 -30    2.70    1.29
   3   0 -30    1.56    0.86
  -3   0  30    1.48    1.18
   3   0  30    0.31    1.03
  -3   0 -30    0.68    1.52
  -3   0 -31    1.61    1.35
   3   0  31    0.98    0.96
   3   0 -31   -0.21    1.94
  -3   0  31   -0.52    1.08
   3   0 -31    0.97    0.81
   3   0 -32   27.44    3.29
  -3   0 -32   27.31    3.58
  -3   0  32   25.99    1.88
   3   0  32   30.83    3.75
   3   0 -32   27.61    2.23
  -3   0 -33    0.65    1.16
   3   0  33    0.48    0.77
   3   0 -33   -0.09    0.70
  -3   0  33   -0.07    0.56
   3   0 -33   -0.41    1.58
   3   0 -34   15.96    2.66
  -3   0 -34   13.46    3.07
   3   0 -34   14.09    1.82
  -3   0  34   15.51    1.57
   3   0  34   15.09    3.10
  -3   0 -35    0.63    2.62
   3   0 -35    0.35    2.03
   3   0  35    1.10    0.96
  -3   0  35   -0.41    0.74
   3   0 -35    1.56    0.92
   3   0 -36   18.17    3.32
  -3   0  36   16.86    1.77
   3   0  36   16.91    2.21
  -3   0 -36   15.81    5.24
   3   0 -36   18.50    3.20
   3   0  37    0.62    0.85
   3   0 -37    1.29    2.36
   3   0 -37   -0.97    1.19
  -3   0  37    0.23    1.17
  -3   0 -37    0.34    1.46
   3   0 -38   27.35    2.46
  -3   0 -38   24.26    4.26
   3   0 -38   28.22    4.59
   3   0  38   29.38    2.70
  -3   0  38   28.96    3.43
  -3   0 -39   -0.37    1.79
   3   0 -39    0.26    0.88
  -3   0  39    1.10    0.86
   3   0  39    0.96    2.02
   3   0 -39   -0.29    1.83
  -3   0  40    7.93    1.62
  -3   0 -40   10.85    3.29
   3   0 -40    6.40    1.65
   3   0 -40    6.34    4.45
   3   0  40   14.61    2.39
   3   0 -41    1.58    2.23
   3   0  41    0.58    2.86
  -3   0  41    1.64    1.22
   3   0 -41    4.29    1.28
  -3   0 -41    3.63    3.98
   3   0 -42   89.03    7.39
  -3   0  42  101.75    7.06
   3   0  42  105.42    6.32
   3   0 -42   96.60   12.21
  -3   0 -42  103.57    9.12
  -3   0  43    0.06    0.98
   3   0  43    0.00    1.19
   3   0 -43    0.76    1.11
   3   0 -43    0.97    1.80
  -3   0 -43    0.15    2.09
  -3   0 -44    9.86    4.45
   3   0 -44   11.34    5.98
   3   0  44   10.15    4.62
  -3   0  44   14.27    2.12
   3   0 -44   11.47    2.42
   3   0 -45    0.76    1.08
   3   0  45   -0.04    1.50
  -3   0 -45    0.92    2.07
   3   0 -45   -0.91    1.75
  -3   0  45   -0.02    0.95
   3   0 -46    6.19    3.45
   3   0  46    7.43    2.23
   3   0 -46    7.27    3.52
   3   0  46   -0.12    4.78
  -3   0  46   13.49    3.53
  -3   0 -46    8.68    8.27
  -3   1   0 4618.37  253.49
   3   1   0 4733.88  258.13
  -3  -1   0 4852.62  268.81
   3  -1   0 4914.17  265.93
   3   1   1    9.17    1.49
  -3   1  -1    7.95    0.98
   3  -1  -1    8.07    1.23
   3  -1  -1   10.00    1.08
  -3  -1   1    9.04    0.97
   3   1  -1    8.06    0.87
  -3   1   1    8.41    0.78
   3  -1   1    7.58    1.31
  -3  -1  -1   10.31    1.51
   3  -1  -2 1811.26   72.94
   3  -1  -2 1810.04   77.28
  -3  -1   2 1833.04   77.73
  -3   1  -2 1811.43   76.26
   3   1   2 1872.46   77.08
   3   1  -2 1851.40   77.16
  -3   1   2 1795.71   74.10
  -3  -1  -2 1905.65   80.36
   3  -1   2 1860.98   76.93
   3   1   3  350.53   10.54
  -3  -1   3  371.76   11.77
   3  -1  -3  345.96    9.86
  -3   1  -3  377.25   11.91
   3  -1  -3  394.90   12.64
  -3  -1  -3  379.97   11.73
  -3   1   3  364.94   11.37
   3  -1   3  350.25   10.73
   3   1  -3  360.67   11.14
  -3   1   3  377.16   11.96
   3  -1  -4  489.82   14.57
   3   1   4  505.38   15.78
  -3   1  -4  501.93   16.60
  -3  -1   4  548.52   18.08
   3  -1  -4  545.17   17.94
  -3   1   4  511.07   16.47
  -3   1   4  518.83   15.84
  -3  -1  -4  558.87   18.02
   3   1  -4  526.24   16.91
   3  -1   4  500.13   15.99
   3   1   5  726.29   24.21
  -3  -1   5  753.71   26.43
  -3   1  -5  763.32   26.83
   3  -1  -5  704.31   22.34
   3  -1  -5  765.39   26.95
   3  -1   5  814.04   29.74
  -3   1   5  776.85   26.58
  -3   1   5  756.79   26.42
   3   1  -5  766.87   26.76
  -3  -1  -5  816.06   28.53
  -3  -1   6   44.76    2.05
   3  -1  -6   43.37    1.83
   3  -1  -6   44.11    1.99
   3   1   6   42.47    2.36
  -3   1  -6   48.57    2.14
   3  -1   6   46.07    1.94
   3   1  -6   46.76    1.97
  -3   1   6   43.48    1.43
   3   1  -6   46.07    1.06
  -3   1   6   45.91    2.67
  -3  -1  -6   44.68    1.79
   3  -1  -7 1056.03   37.41
  -3  -1   7 1054.41   40.43
  -3   1  -7  986.25   39.58
   3  -1  -7 1101.12   42.00
   3   1   7 1046.31   37.68
  -3   1   7 1035.56   36.82
   3   1  -7 1020.77   38.23
  -3  -1  -7 1106.10   42.63
   3   1  -7 1120.54   37.06
  -3   1   7 1057.82   40.81
   3  -1   7 1076.70   40.23
   3   1   8   68.91    2.25
  -3  -1   8   64.05    2.60
   3  -1  -8   70.23    2.70
   3  -1  -8   61.65    1.72
  -3   1  -8   63.35    2.69
  -3   1   8   64.68    2.39
  -3  -1  -8   67.57    2.46
   3   1  -8   68.82    2.64
   3   1  -8   72.22    1.77
  -3   1   8   65.78    3.26
   3  -1   8   76.64    2.95
   3   1   9   14.00    0.89
  -3  -1   9   13.80    1.17
   3  -1  -9   12.63    1.01
  -3   1  -9   13.72    1.20
   3  -1  -9   14.38    1.73
  -3  -1  -9   15.23    1.03
  -3   1   9   12.78    1.59
   3  -1   9   15.03    1.28
   3   1  -9   15.43    1.76
   3   1  -9   15.03    0.45
  -3   1   9   12.45    0.72
   3  -1 -10    7.29    0.92
   3  -1 -10    6.59    0.51
   3   1  10    6.45    0.73
  -3   1 -10    6.44    1.00
   3   1 -10    6.14    0.87
   3   1 -10    6.89    0.49
  -3   1  10    7.35    0.85
   3   1 -10    7.74    1.09
  -3  -1 -10    7.76    0.81
   3  -1  10    8.12    1.00
   3  -1 -11   16.45    1.28
   3  -1 -11   15.29    1.08
  -3   1 -11   13.12    2.08
  -3  -1  11   15.37    0.63
   3   1  11   16.73    0.98
  -3   1  11   16.68    0.86
   3   1 -11   17.52    1.32
  -3  -1 -11   20.39    1.86
   3   1 -11   16.08    1.51
   3  -1  11   17.42    1.29
  -3   1  11   16.06    1.16
   3  -1 -12  145.47    5.22
   3   1  12  147.32    5.33
  -3  -1  12  147.84    3.64
   3  -1 -12  138.71    4.40
  -3   1 -12  146.76    5.57
   3  -1  12  151.09    5.08
   3   1 -12  147.03    4.91
  -3  -1 -12  149.28    4.96
  -3   1  12  143.49    4.76
   3   1 -12  149.30    5.72
  -3  -1  13   -0.16    0.29
   3   1  13    1.01    0.65
   3  -1 -13   -0.74    0.54
   3  -1 -13   -0.28    0.39
  -3   1 -13   -0.79    0.71
   3  -1 -13   -0.37    0.47
  -3   1  13   -0.25    0.46
   3   1 -13   -1.05    0.83
  -3  -1 -13   -0.05    0.49
   3  -1  13   -0.30    0.94
   3   1 -13   -1.05    1.11
  -3  -1  14  500.21   14.45
   3  -1 -14  493.50   18.07
   3   1  14  519.06   17.21
   3  -1 -14  472.69   16.10
  -3   1 -14  511.54   19.56
   3  -1 -14  551.69   19.37
   3  -1  14  517.12   18.26
   3   1 -14  485.45   17.28
  -3  -1 -14  511.33   19.55
  -3   1  14  533.56   18.55
   3   1 -14  520.48   20.14
  -3  -1  15  254.96    6.73
   3  -1 -15  245.61    7.29
   3  -1 -15  285.94    9.92
  -3   1 -15  255.43   10.06
   3   1  15  281.84    8.93
   3  -1 -15  234.11    8.65
   3   1 -15  269.96   10.58
   3   1 -15  243.84    8.45
   3  -1  15  269.33    9.37
  -3   1  15  254.05    8.59
  -3  -1 -15  262.16    8.99
   3   1  16  194.44    6.12
   3  -1 -16  183.53    5.83
  -3  -1  16  166.15    4.28
   3  -1 -16  168.78    4.95
  -3   1 -16  180.47    9.01
  -3   1  16  176.90    7.10
   3   1 -16  170.91    7.02
  -3  -1 -16  173.88    7.35
   3   1 -16  172.91    7.24
   3  -1  16  191.47    6.74
  -3  -1  17    8.18    0.53
  -3   1 -17    6.02    2.30
   3   1 -17    6.75    2.09
  -3  -1 -17    6.85    1.04
   3   1 -17    4.43    1.07
   3  -1 -18  330.89   10.46
  -3  -1  18  335.61   10.26
   3   1  18  341.82   12.37
   3  -1 -18  336.31   11.44
  -3   1 -18  308.60   12.74
  -3  -1 -18  322.78   12.94
   3   1 -18  315.60   11.25
   3   1 -18  323.91   13.07
   3  -1  18  333.16   11.80
  -3   1  18  323.91   11.13
   3  -1 -19  101.39    3.37
  -3   1 -19  101.82    5.00
   3  -1 -19  114.24    4.99
   3   1  19  107.32    3.86
  -3  -1  19  104.46    2.97
   3   1 -19   99.08    3.96
   3  -1  19  107.76    4.22
   3   1 -19   97.36    4.73
  -3   1  19   98.08    4.77
  -3  -1 -19   99.22    4.18
   3  -1 -20   10.77    1.63
  -3   1 -20    7.29    1.58
  -3  -1  20    6.79    0.96
   3  -1 -20    8.13    1.23
   3   1  20    8.60    0.99
  -3   1  20    7.98    1.02
   3   1 -20    8.18    1.48
  -3  -1 -20    8.90    1.29
   3  -1  20    7.27    1.23
   3   1 -20    6.58    1.13
   3  -1 -21   54.31    2.07
   3  -1 -21   52.75    2.47
  -3  -1  21   52.65    1.84
  -3   1 -21   51.43    3.50
  -3   1  21   55.39    2.54
  -3  -1 -21   55.27    3.06
   3  -1  21   55.79    2.94
   3   1 -21   49.14    2.70
   3   1 -21   54.50    3.60
  -3   1 -22  132.95    6.64
   3  -1 -22  133.01    4.39
  -3  -1  22  144.48    4.27
   3  -1 -22  135.84    5.17
   3   1  22  148.69    6.38
  -3   1  22  136.59    5.12
   3   1 -22  148.83    8.80
  -3  -1 -22  145.56    6.03
   3  -1  22  142.48    5.65
   3   1 -22  132.95    5.31
  -3   1 -23   -1.06    0.94
  -3  -1  23    0.14    0.35
   3   1  23    0.39    0.55
   3  -1 -23   -0.74    0.41
   3  -1 -23    0.39    0.96
  -3  -1 -23    1.03    1.35
   3  -1  23    0.10    1.29
  -3   1  23    1.91    0.66
   3   1 -23   -0.57    0.69
   3   1 -23    0.41    1.04
   3   1  24    2.30    0.71
  -3   1 -24    1.37    1.99
   3  -1 -24    0.13    0.81
  -3  -1  24    0.17    0.75
   3  -1 -24    1.27    0.88
  -3   1  24    0.85    0.70
  -3  -1 -24    4.03    1.39
   3   1 -24    1.54    1.73
   3  -1  24    0.55    0.87
   3   1 -24   -0.41    0.73
   3   1  25   34.15    2.96
   3  -1 -25   33.52    2.27
  -3   1 -25   31.08    5.02
   3  -1 -25   28.62    2.40
  -3  -1  25   30.19    2.08
   3   1 -25   27.17    2.09
   3  -1  25   34.50    3.69
  -3  -1 -25   32.19    3.70
   3   1 -25   34.63    3.17
  -3   1  25   31.63    2.09
   3  -1 -26   43.37    3.80
  -3  -1  26   39.40    2.38
   3  -1 -26   41.36    2.87
   3   1  26   47.98    2.58
  -3   1 -26   36.43    5.57
   3  -1  26   39.16    2.86
   3   1 -26   44.50    5.41
  -3  -1 -26   42.41    2.96
   3   1 -26   38.80    2.42
  -3   1  26   39.20    2.29
  -3   1 -27    5.22    2.03
  -3  -1  27    2.91    1.28
   3  -1 -27    6.90    1.38
   3  -1 -27    8.88    1.51
   3  -1  27    3.54    1.48
   3   1 -27    6.51    1.94
  -3   1  27    5.97    1.12
   3   1 -27    2.95    1.18
  -3  -1  28  179.92    6.83
   3  -1 -28  177.68    7.55
   3  -1 -28  186.31    8.11
   3   1  28  188.65    7.32
  -3   1 -28  166.87    9.19
   3   1 -28  175.03   12.25
  -3   1  28  169.65    6.66
  -3  -1 -28  168.42    7.91
   3  -1  28  197.96    8.23
   3   1 -28  168.37    6.95
  -3   1 -29   26.06    3.42
   3  -1 -29   28.64    2.67
   3  -1 -29   28.97    2.52
   3   1  29   33.01    2.24
  -3  -1  29   26.32    2.28
   3   1 -29   26.09    2.32
   3  -1  29   29.91    2.81
   3   1 -29   35.26    3.63
  -3  -1 -29   34.53    2.96
  -3   1  29   32.65    2.21
  -3  -1  30   97.72    3.60
   3   1  30  109.09    4.79
   3  -1 -30  106.72    5.26
  -3   1 -30   90.63    6.28
   3  -1 -30   95.58    4.96
   3  -1  30  101.27    6.78
   3   1 -30   92.11    6.34
  -3  -1 -30  102.45    7.61
   3   1 -30   90.05    4.52
  -3   1  30   94.68    4.26
   3  -1 -31   25.68    2.46
  -3  -1  31   26.53    1.59
   3  -1 -31   26.87    2.63
  -3   1 -31   24.82    3.39
   3   1  31   30.73    2.28
  -3  -1 -31   29.10    4.27
  -3   1  31   25.04    2.08
   3  -1  31   24.14    2.51
   3   1 -31   28.58    3.52
   3   1 -31   25.42    2.27
   3  -1 -32   -1.75    0.82
   3  -1 -32   -0.05    0.78
  -3   1 -32    0.95    1.09
  -3  -1  32    0.15    0.45
   3  -1 -32    0.70    0.86
   3   1  32    0.31    0.67
  -3  -1 -32    1.46    2.07
  -3   1  32    1.63    0.91
   3   1 -32    1.85    0.95
   3  -1  32   -0.20    1.16
   3   1 -32    1.93    1.63
   3  -1 -33   87.73    5.53
   3  -1 -33   76.61    4.90
   3   1  33   94.35    4.53
  -3  -1  33   86.08    3.60
  -3   1 -33   77.65    8.78
   3  -1  33   81.35    6.18
  -3   1  33   79.89    4.03
   3   1 -33   88.46    6.90
  -3  -1 -33   88.22    8.06
   3   1 -33   73.11    3.93
  -3   1 -34   41.80    8.05
  -3  -1  34   45.87    2.35
   3  -1 -34   39.68    3.80
   3  -1 -34   39.09    2.48
   3   1  34   46.05    3.06
  -3   1  34   39.04    2.67
   3   1 -34   46.15    4.92
   3   1 -34   34.24    2.71
  -3  -1 -34   44.90    6.15
   3  -1  34   38.19    3.11
   3  -1 -35    2.73    1.01
  -3  -1  35   -0.21    1.44
   3  -1 -35    2.81    1.69
  -3   1 -35    1.42    2.52
   3   1  35    4.88    1.23
  -3   1  35    3.21    1.22
   3  -1  35    2.83    1.54
   3   1 -35    2.88    1.94
  -3  -1 -35    5.79    2.00
   3   1 -35    2.23    3.80
   3   1  36  118.90    5.78
  -3  -1  36  120.60    5.94
   3  -1 -36  111.50    5.27
   3  -1 -36  110.66    9.18
  -3   1 -36  122.12    9.87
  -3  -1 -36  123.90    8.06
   3   1 -36  115.65    8.13
   3   1 -36  103.97    8.17
   3  -1  36  103.69    5.79
  -3   1  36  113.15    6.97
  -3  -1  37    0.92    0.90
   3  -1 -37    3.21    1.56
   3   1  37    3.94    1.15
  -3   1 -37    0.00    2.54
   3  -1 -37    1.03    1.05
   3   1 -37    1.42    1.39
  -3   1  37    3.42    1.86
   3  -1  37    1.30    1.36
   3   1 -37    1.83    2.13
  -3  -1 -37    3.65    2.04
   3   1  38   82.30    4.58
   3  -1 -38   89.08    8.67
  -3   1 -38   95.28    9.02
   3  -1 -38   89.28    4.69
  -3  -1  38   96.37    4.31
  -3   1  38   87.89    4.83
   3  -1  38   83.93    7.21
   3   1 -38   82.44    8.33
  -3  -1 -38  105.86    8.34
   3   1 -38   92.33    5.70
   3  -1 -39    2.98    1.81
  -3   1 -39   -0.01    4.62
   3  -1 -39    3.62    1.79
  -3  -1  39    1.76    1.03
   3   1  39    3.57    1.52
  -3   1  39    2.16    1.23
   3   1 -39    1.87    1.46
   3   1 -39   -0.18    2.49
   3  -1  39    1.35    1.77
  -3  -1 -39    4.48    2.40
   3  -1 -40    6.18    2.50
   3  -1 -40    6.24    3.74
  -3  -1  40    5.89    2.17
  -3   1 -40    9.61    4.05
   3   1  40    9.17    2.23
   3   1 -40    0.59    5.44
  -3  -1 -40    5.16    5.19
  -3   1  40    6.54    1.69
   3   1 -40    7.61    2.13
   3  -1  40    9.88    2.48
  -3   1 -41   20.07    5.54
   3  -1 -41   10.91    3.51
   3  -1 -41   21.03    2.40
   3   1  41   22.98    4.08
  -3  -1  41   18.90    1.94
   3   1 -41   29.18    5.12
   3  -1  41   31.61    5.58
  -3  -1 -41   15.43    7.11
  -3   1  41   18.74    2.45
   3   1  42   62.22    4.66
   3  -1 -42   51.34    9.11
   3  -1 -42   68.04    4.93
  -3   1 -42   65.71    9.31
  -3   1  42   61.89    6.08
   3  -1  42   61.37    5.14
   3   1 -42   65.96   13.28
  -3  -1 -42   67.18    7.59
   3   1 -42   52.28    6.53
   3  -1 -43    6.63    1.93
   3   1  43    7.09    2.01
  -3   1 -43    8.07    4.38
   3   1  43    0.13    2.99
   3  -1 -43    2.78    3.33
  -3   1  43   -0.08    1.62
  -3  -1 -43    7.03    3.10
   3  -1  43    5.24    1.95
   3   1 -43   -0.51    3.04
   3   1 -43    6.56    1.73
   3  -1 -44    6.82    2.34
   3  -1 -44   -1.82    2.74
  -3   1 -44    3.38    4.60
   3   1  44    0.01    1.88
  -3   1  44   -0.02    1.59
   3   1 -44    5.27    1.70
   3  -1  44    8.42    3.56
  -3  -1 -44    6.15    3.10
   3   1 -44   -0.05    3.04
   3  -1 -45   -0.39    2.56
   3   1  45    0.07    1.91
   3   1  45    2.52    2.44
  -3   1 -45   -0.42    3.21
   3  -1 -45    3.10    1.29
   3   1 -45    5.02    1.63
   3  -1  45    3.19    2.32
   3   1 -45    0.08    4.93
  -3  -1 -45    3.63    4.92
  -3   1  45    0.17    1.51
   3   1  46   21.10    3.43
   3   1  46   28.40    3.51
  -3   1 -46   16.44    6.54
   3  -1  46   19.57    3.43
   3   1 -46   23.08    4.60
  -3  -1 -46   18.12    4.90
  -3   1  46   20.77    4.27
   3  -2   0   -0.01    0.54
   3   2   0    0.04    0.37
  -3  -2   0    0.20    0.44
  -3   2   0   -0.30    0.35
   3  -2   0   -0.35    0.30
  -3   2  -1   25.57    1.30
   3  -2  -1   26.25    1.69
  -3  -2   1   25.72    1.45
   3  -2  -1   24.22    1.02
   3   2   1   22.60    1.80
  -3  -2  -1   25.56    2.08
  -3   2   1   25.07    1.66
   3   2  -1   22.78    1.28
   3  -2   1   26.72    1.26
  -3   2   1   25.90    1.54
   3  -2   1   26.88    2.49
  -3  -2   2   70.19    2.81
  -3   2  -2   67.86    2.50
   3  -2  -2   66.45    2.91
   3   2   2   70.88    2.45
   3  -2  -2   71.41    2.10
  -3  -2  -2   73.03    2.62
  -3   2   2   70.48    2.78
   3  -2   2   75.17    3.33
  -3   2   2   66.81    2.07
   3  -2   2   68.38    2.86
   3   2  -2   69.55    2.50
   3  -2  -3  382.48   13.24
   3   2   3  383.40   12.64
  -3  -2   3  386.17   12.86
   3  -2  -3  366.44   10.33
  -3   2  -3  379.03   12.19
   3  -2   3  396.91   13.56
  -3  -2  -3  401.58   12.81
  -3   2   3  406.24   13.39
   3  -2   3  403.78   12.66
  -3   2   3  371.37   10.90
   3   2  -3  387.06   12.41
   3  -2  -4    2.77    0.85
  -3   2  -4    3.42    0.66
  -3  -2   4    2.92    0.78
   3  -2  -4    2.12    0.34
   3   2   4    2.72    0.55
   3   2  -4    2.10    0.71
  -3  -2  -4    2.53    0.61
   3  -2   4    3.44    0.64
  -3   2   4    3.46    0.80
  -3   2   4    2.88    0.39
   3  -2  -5   82.48    2.48
  -3  -2   5   74.37    3.01
   3  -2  -5   73.60    3.13
   3   2   5   81.96    2.63
  -3   2  -5   75.18    3.77
  -3   2   5   88.69    3.39
   3   2  -5   82.74    3.01
   3  -2   5   82.36    2.98
  -3  -2  -5   82.87    3.51
   3  -2  -6  294.48    7.69
  -3  -2   6  292.40   10.01
  -3   2  -6  305.28   10.35
   3   2   6  305.20    9.02
   3  -2  -6  313.27   10.99
  -3  -2  -6  313.26    9.77
  -3   2   6  315.86   10.54
   3  -2   6  302.90    9.79
  -3   2   6  302.08    8.67
   3   2  -6  319.48   10.39
   3  -2  -7   87.55    3.76
   3  -2  -7   91.86    2.59
   3   2   7   88.37    3.27
  -3   2  -7   84.68    4.57
  -3   2   7   87.18    4.72
  -3   2   7   90.22    2.62
  -3  -2  -7   98.43    3.18
   3   2  -7   91.21    1.72
   3  -2   7   91.69    4.35
   3   2  -7   85.19    3.20
   3  -2  -8  179.38    6.59
  -3   2  -8  176.74    6.34
   3   2   8  181.79    5.20
   3  -2  -8  184.56    4.83
   3   2  -8  185.94    7.08
  -3  -2  -8  186.39    5.58
   3  -2   8  186.32    6.22
  -3   2   8  178.06    5.99
   3   2  -8  179.27    6.01
  -3   2   8  188.41    4.63
   3  -2  -9  276.14   10.08
   3   2   9  289.51    8.42
   3  -2  -9  286.13    7.65
  -3   2  -9  274.65    9.91
  -3   2   9  280.92    9.55
  -3   2   9  294.09    7.64
   3   2  -9  288.41    9.75
  -3  -2  -9  299.67   10.19
   3   2  -9  287.10   10.74
   3  -2   9  297.83   11.13
  -3   2 -10  353.69   13.10
   3  -2 -10  349.01    9.18
   3  -2 -10  350.05   12.95
   3   2  10  364.81   10.96
  -3  -2 -10  382.17   13.22
  -3   2  10  367.26   10.37
   3   2 -10  356.98   12.38
   3   2 -10  358.35   13.94
   3  -2  10  371.30   12.84
  -3   2  10  347.53   13.61
   3  -2 -11  644.14   25.29
  -3   2 -11  638.67   25.05
   3  -2 -11  666.83   19.95
   3   2  11  647.88   22.38
  -3  -2 -11  677.36   23.43
   3   2 -11  652.37   28.21
  -3   2  11  634.32   23.30
   3  -2  11  683.19   24.94
   3   2 -11  627.82   22.91
  -3   2  11  647.27   20.22
   3  -2 -12  234.13    5.92
   3   2  12  227.88    6.77
  -3   2 -12  225.67    8.95
   3  -2 -12  231.09    8.92
  -3   2  12  212.28    8.83
   3   2 -12  218.52    7.71
   3  -2  12  226.60    7.84
   3   2 -12  230.11    9.16
  -3   2  12  220.53    5.60
  -3  -2 -12  220.26    6.88
   3   2  13  313.63   10.29
  -3   2 -13  296.85   11.70
   3  -2 -13  306.32    8.54
   3  -2 -13  312.78    9.09
   3  -2 -13  310.81   12.04
   3   2 -13  319.74   12.68
  -3  -2 -13  314.64   11.16
   3   2 -13  297.38   10.42
   3  -2  13  308.01   10.79
  -3   2  13  283.69   10.03
   3  -2 -14    0.44    0.71
   3  -2 -14    0.15    0.30
   3   2  14    0.53    0.34
   3  -2 -14    0.11    0.38
  -3   2 -14   -0.05    0.78
  -3   2  14    0.58    0.53
   3   2 -14   -0.59    0.77
   3   2 -14   -0.06    0.55
   3  -2  14    0.53    0.56
  -3  -2 -14   -0.26    0.66
   3  -2 -15    2.93    0.39
   3  -2 -15    3.92    1.14
   3  -2 -15    3.64    0.34
   3   2  15    3.57    0.59
  -3   2 -15    3.45    1.19
   3  -2  15    3.61    0.95
  -3   2  15    2.59    0.92
   3   2 -15    4.93    0.93
  -3  -2 -15    2.48    0.66
   3   2 -15    4.26    1.17
   3  -2 -16    4.69    0.39
  -3   2 -16    5.25    1.37
   3  -2 -16    5.76    1.28
   3  -2 -16    4.48    0.70
   3   2 -16    4.51    1.01
  -3  -2 -16    5.14    0.76
  -3   2  16    5.16    1.03
   3  -2  16    2.40    1.67
   3   2 -16    3.05    2.06
   3  -2 -17  143.28    4.04
  -3   2 -17  130.78    6.14
   3   2  17  148.32    5.50
   3  -2 -17  129.32    3.41
  -3  -2 -17  131.68    5.53
  -3   2  17  133.54    5.15
   3   2 -17  132.16    6.34
   3  -2  17  139.81    5.65
   3   2 -17  134.18    5.29
   3   2  18    0.66    0.40
  -3  -2  18    0.08    0.13
  -3   2 -18   -0.12    0.82
   3  -2 -18    0.28    0.31
  -3  -2 -18    0.23    0.40
   3   2 -18   -0.20    0.54
   3   2 -18   -0.75    1.13
   3  -2  18    0.32    0.55
  -3   2  18   -0.50    0.54
  -3  -2  19   36.05    0.79
   3   2  19   37.23    1.62
  -3   2 -19   34.67    3.00
   3  -2 -19   37.86    1.23
   3  -2 -19   40.63    1.47
  -3  -2 -19   33.77    2.56
   3  -2  19   37.06    3.67
   3   2 -19   36.35    2.99
   3   2 -19   34.62    3.17
  -3   2  19   41.43    2.35
   3  -2 -20    0.17    0.43
  -3   2 -20    0.48    0.93
  -3  -2  20    0.07    0.22
   3  -2 -20    0.16    0.34
  -3  -2 -20    0.11    0.43
   3   2 -20   -0.72    0.92
   3  -2  20   -0.08    0.63
  -3   2  20    0.42    0.62
   3   2 -20    0.02    1.33
   3   2  21   98.51    3.43
   3  -2 -21   87.74    2.66
   3  -2 -21   96.25    3.15
  -3   2 -21   89.41    5.67
  -3  -2  21   93.07    2.49
   3   2 -21   91.95    5.63
  -3  -2 -21   85.20    4.37
   3  -2  21   91.14    4.35
  -3   2  21   86.96    3.94
   3   2 -21   80.68    3.80
  -3   2 -22   26.66    3.21
   3  -2 -22   27.12    1.37
   3  -2 -22   26.09    1.14
   3   2  22   26.39    2.29
  -3  -2  22   28.51    0.90
   3  -2  22   23.48    3.32
  -3  -2 -22   26.50    1.88
  -3   2  22   22.51    1.95
   3   2 -22   29.07    4.68
   3   2 -22   24.54    2.06
  -3  -2  23    9.60    0.77
   3  -2 -23    8.97    0.75
  -3   2 -23   11.16    2.34
   3  -2 -23    9.97    1.39
   3   2  23   15.73    1.68
  -3  -2 -23    8.11    1.28
   3  -2  23    7.66    1.59
   3   2 -23    9.56    1.48
   3   2 -23   10.55    2.27
  -3   2  23    7.78    2.19
  -3   2 -24   37.33    4.08
  -3  -2  24   39.75    1.60
   3   2  24   42.86    2.05
   3  -2 -24   36.22    2.12
   3  -2 -24   40.36    1.88
  -3   2  24   37.05    3.70
   3   2 -24   35.02    2.69
   3  -2  24   34.80    2.80
   3   2 -24   42.27    5.78
  -3  -2 -24   42.36    2.44
  -3  -2  25  100.06    2.80
   3  -2 -25  101.02    3.28
   3   2  25  106.02    3.98
   3  -2 -25  100.24    3.75
  -3   2 -25   93.12    6.54
   3  -2  25   96.74    4.99
   3   2 -25   97.08    6.25
  -3   2  25   88.75    5.70
   3   2 -25   90.01    4.59
  -3  -2 -25   97.80    5.78
   3  -2 -26    8.73    0.87
  -3  -2  26   10.44    0.66
   3  -2 -26    6.58    1.64
  -3   2 -26    9.85    2.64
   3  -2  26   10.10    1.86
   3   2 -26    9.30    2.46
  -3   2  26    8.79    2.34
   3   2 -26    6.91    1.69
  -3  -2 -26   11.39    2.44
   3   2  27  126.44    4.71
  -3   2 -27  127.00   10.82
   3  -2 -27  108.58    3.66
   3  -2 -27  121.34    4.76
  -3  -2  27  125.74    3.61
   3   2 -27  117.00    5.62
   3  -2  27  119.93    5.86
  -3  -2 -27  124.85    5.59
  -3   2  27  104.97    6.64
   3   2 -27  117.09    7.60
   3  -2 -28   11.03    1.56
  -3   2 -28   15.47    4.75
   3  -2 -28   12.85    2.14
  -3  -2  28   16.34    0.93
   3  -2  28   12.95    2.12
   3   2 -28   12.38    2.97
  -3   2  28   17.35    2.77
  -3  -2 -28   16.08    1.91
   3   2 -28   12.45    2.96
   3  -2 -29  104.58    4.52
   3   2  29  126.17    6.21
  -3   2 -29  109.32    8.11
  -3  -2  29  128.99    3.89
   3  -2 -29  122.77    5.15
  -3  -2 -29  115.78    5.50
   3   2 -29  108.01    7.14
  -3   2  29  102.97    6.72
   3  -2  29  115.56    5.88
   3   2 -29  110.44   10.28
   3   2  30    0.42    0.54
  -3   2 -30   -1.23    1.24
   3  -2 -30    0.06    0.58
  -3  -2  30    0.07    0.33
   3  -2 -30   -0.49    0.82
   3   2 -30   -0.76    1.25
  -3  -2 -30    0.38    0.84
   3   2 -30   -0.85    1.39
   3  -2  30   -1.19    0.92
  -3   2  30    1.14    1.26
   3  -2 -31    5.98    1.33
  -3  -2  31    9.85    0.87
  -3   2 -31    6.71    2.87
   3   2  31    9.72    1.30
   3  -2 -31    7.16    1.44
  -3  -2 -31   10.54    1.76
   3  -2  31    7.89    2.89
   3   2 -31   10.60    1.62
   3   2 -31    6.88    4.48
  -3   2  31    6.17    2.37
  -3   2 -32    5.14    2.82
   3  -2 -32    6.39    2.00
  -3  -2  32    7.47    0.83
   3  -2 -32    5.85    1.41
   3   2  32    5.58    1.95
  -3   2  32    6.24    2.07
   3   2 -32    5.09    2.55
  -3  -2 -32    7.11    1.72
   3   2 -32    3.82    1.41
   3  -2  32    4.51    1.60
  -3  -2  33   -0.02    0.61
   3   2  33    0.38    0.61
   3  -2 -33   -0.61    0.70
   3  -2 -33   -0.16    0.64
  -3   2 -33   -0.22    1.42
  -3  -2 -33    0.36    1.06
   3   2 -33    0.38    1.64
   3  -2  33    1.71    1.00
  -3   2  33    0.43    0.83
   3   2 -33   -0.98    0.87
  -3   2 -34   -1.79    2.85
   3  -2 -34    0.42    0.90
  -3  -2  34    1.00    0.80
   3   2  34    0.54    1.22
   3  -2 -34    0.40    1.30
   3   2 -34   -0.72    0.90
  -3   2  34    0.01    0.86
   3  -2  34   -0.25    1.57
   3   2 -34    0.54    2.69
  -3  -2 -34   -0.47    1.13
  -3   2 -35    4.33    3.90
  -3  -2  35    5.66    1.22
   3  -2 -35    3.72    1.28
   3   2  35    6.24    1.20
   3  -2 -35    1.50    1.38
   3  -2  35    6.09    1.69
  -3   2  35    5.44    1.52
   3   2 -35    3.45    2.98
  -3  -2 -35    7.24    2.04
   3   2 -35    4.70    1.55
   3  -2 -36   16.15    2.10
   3  -2 -36   15.30    3.36
  -3  -2  36   17.10    1.21
   3   2  36   12.76    1.70
  -3   2 -36   14.10    3.53
   3   2 -36   11.67    2.13
  -3   2  36   15.30    2.04
  -3  -2 -36   19.37    2.85
   3   2 -36    0.24    6.27
   3  -2  36   16.70    2.33
   3  -2 -37   13.34    2.19
  -3   2 -37    9.73    3.65
  -3  -2  37   15.75    1.22
   3   2  37   14.20    1.61
   3  -2 -37    9.60    1.38
  -3  -2 -37   13.57    2.89
  -3   2  37   13.91    2.00
   3   2 -37   12.10    2.14
   3  -2  37   13.44    4.26
   3  -2 -38   22.09    4.31
  -3   2 -38   20.66    4.51
   3  -2 -38   19.92    1.74
   3   2  38   25.64    2.57
   3   2 -38   21.49    4.72
   3  -2  38   21.08    3.30
  -3   2  38   19.69    2.44
  -3  -2 -38   22.71    3.53
   3   2  39   -0.30    1.01
   3  -2 -39    0.37    0.57
   3   2  39    0.24    0.91
  -3   2 -39    0.00    2.61
   3  -2 -39   -0.46    1.02
   3   2 -39   -0.21    3.03
   3   2 -39    0.89    1.12
  -3  -2 -39    2.75    2.02
  -3   2  39    0.07    0.92
   3  -2  39   -1.56    1.17
   3  -2 -40    7.55    1.25
   3   2  40    8.69    1.85
   3   2  40   10.17    2.21
  -3   2 -40    0.01    7.38
   3   2 -40    7.80    2.33
   3  -2  40    4.52    3.42
   3   2 -40    0.06    3.91
  -3  -2 -40    6.99    3.66
  -3   2  40    9.19    3.03
   3   2  41    3.70    1.68
   3   2  41    2.33    1.40
  -3   2 -41    0.00    3.79
   3   2 -41    4.74    2.02
  -3  -2 -41    3.38    3.75
  -3   2  41    2.74    2.51
   3  -2  41    2.71    1.96
   3   2 -41    0.40    3.41
  -3   2 -42    0.00    4.68
   3   2  42    8.88    3.44
   3   2 -42    0.13    4.43
  -3   2  42    7.05    1.97
  -3  -2 -42    4.65    3.07
   3   2 -42    8.44    2.47
   3  -2  42    6.85    2.44
  -3   2 -43   34.34    8.68
   3   2  43   38.34    4.67
   3   2  43   39.83    3.89
  -3  -2 -43   25.23    5.18
   3   2 -43   36.88    6.61
   3  -2  43   34.29    5.47
  -3   2  43   33.45    3.46
  -3   2 -44   -0.03    7.90
   3   2  44    5.94    2.54
   3   2 -44    0.16    6.85
  -3   2  44    3.03    1.90
   3   2 -44    8.44    3.51
  -3  -2 -44    5.97    2.94
   3  -2  44    6.12    2.44
   3   2  45    8.46    4.57
  -3   2 -45    8.35    6.51
  -3   2  45    0.05    3.04
   3   2 -45    8.41    2.27
   3   2 -45    0.51    3.55
   3  -2  45    5.59    2.57
  -3   3   0  128.26    4.14
   3  -3   0  144.34    4.40
   3   3   0  135.49    4.17
   3  -3   0  136.55    5.65
  -3   3   0  134.67    4.97
  -3  -3   0  128.98    4.77
   3   3   0  136.90    4.54
  -3   3  -1  119.87    4.07
   3  -3  -1  130.50    3.99
  -3  -3   1  119.70    4.55
   3  -3  -1  130.33    5.42
   3   3   1  124.99    4.14
  -3   3   1  116.45    4.44
  -3  -3  -1  123.01    4.49
   3   3  -1  126.07    4.48
   3  -3   1  124.22    5.00
   3  -3   1  133.17    5.07
   3   3  -1  130.74    4.51
  -3   3   1  122.34    3.94
  -3   3  -2  386.30   13.11
   3  -3  -2  366.68   13.90
   3   3   2  386.78   13.42
  -3  -3   2  370.86   14.59
   3  -3  -2  401.95   12.94
   3  -3   2  390.95   13.61
  -3  -3  -2  402.95   14.91
   3   3  -2  390.70   12.51
  -3   3   2  372.75   13.00
   3  -3   2  362.35   13.62
  -3   3   2  390.48   12.09
   3   3  -2  369.91   12.35
   3  -3  -3  400.83   11.88
  -3  -3   3  378.17   13.71
  -3   3  -3  393.50   13.68
   3  -3  -3  408.63   17.64
   3   3   3  392.29   12.49
   3   3  -3  373.90   13.87
   3  -3   3  402.81   13.29
   3   3  -3  402.89   12.60
  -3   3   3  390.47   13.67
  -3  -3  -3  418.05   15.38
  -3   3   3  401.94   13.03
   3  -3   3  381.26   15.93
   3   3   4   74.16    2.50
  -3   3  -4   66.62    2.90
   3  -3  -4   68.66    5.19
   3  -3  -4   70.79    2.04
   3  -3   4   73.60    2.76
   3   3  -4   69.63    1.94
  -3   3   4   74.08    4.28
  -3   3   4   70.70    2.58
   3   3  -4   63.38    2.66
   3  -3   4   66.76    3.25
  -3  -3  -4   73.23    2.75
   3   3  -4   68.77    3.31
   3  -3  -5   61.71    2.08
   3  -3  -5   60.76    3.29
   3   3   5   58.52    2.02
  -3   3  -5   53.46    2.61
   3  -3   5   57.19    3.14
   3   3  -5   60.64    4.35
   3   3  -5   62.87    2.07
  -3   3   5   58.47    2.77
   3   3  -5   60.83    2.59
  -3  -3  -5   62.94    2.45
   3  -3   5   56.38    2.89
  -3   3   5   58.96    2.12
   3  -3  -6  175.61    7.18
   3  -3  -6  183.81    5.06
   3   3   6  180.74    5.39
  -3   3  -6  173.30    6.48
   3   3  -6  176.31    6.06
  -3   3   6  181.58    6.50
   3  -3   6  175.21    6.65
   3   3  -6  187.83    5.06
   3   3  -6  175.65    7.07
   3  -3   6  173.05    5.85
  -3  -3  -6  179.84    5.72
  -3   3  -7   11.77    1.36
   3   3   7   10.14    0.83
   3  -3  -7   10.20    1.60
   3  -3  -7    9.46    0.46
  -3   3   7   11.46    2.05
   3  -3   7    9.34    1.06
   3   3  -7   10.11    0.61
   3   3  -7   10.78    1.53
  -3  -3  -7   11.62    0.91
   3  -3   7    9.75    1.23
   3   3  -7    9.95    1.14
  -3   3   7    9.24    0.67
   3  -3  -8  254.18   12.07
  -3   3  -8  252.22    9.66
   3   3   8  242.25    7.22
   3  -3  -8  261.82    6.78
  -3   3   8  251.02    9.02
  -3   3   8  265.44    6.99
   3  -3   8  250.86   11.01
   3   3  -8  261.94    6.40
   3  -3   8  243.89    8.43
  -3  -3  -8  265.39    8.30
   3   3  -8  249.33   10.06
   3   3  -8  259.45    9.13
  -3   3  -9   94.03    5.81
   3  -3  -9   94.70    4.83
   3  -3  -9   98.00    2.40
   3   3   9   93.71    3.46
   3   3  -9   95.55    4.02
   3   3  -9   98.21    4.74
  -3   3   9  102.42    2.55
   3  -3   9   96.61    4.21
   3  -3   9   97.52    5.15
  -3   3   9   99.96    4.21
  -3  -3  -9  102.42    3.36
  -3   3 -10  150.01    6.51
   3  -3 -10  149.44    3.45
   3   3  10  148.13    4.30
   3  -3 -10  146.78    6.59
   3  -3  10  150.19    5.68
  -3  -3 -10  151.02    4.73
  -3   3  10  154.69    3.61
   3   3 -10  146.29    6.90
  -3   3  10  145.89    5.83
   3   3 -10  145.36    8.25
   3  -3 -11  144.24    3.16
  -3   3 -11  157.84    6.64
   3   3  11  150.40    4.37
   3  -3 -11  145.00    6.59
  -3  -3 -11  152.44    4.83
  -3   3  11  149.78    7.46
   3   3 -11  153.59    7.14
   3   3 -11  153.84    5.88
  -3   3  11  162.59    3.57
   3  -3  11  158.43    5.99
   3  -3 -12   14.66    2.07
   3  -3 -12   15.39    0.42
  -3   3 -12   17.25    1.97
   3   3  12   16.34    0.92
  -3   3  12   18.94    1.72
   3  -3  12   17.69    1.64
  -3  -3 -12   16.41    1.02
   3   3 -12   15.05    3.07
   3   3 -12   16.21    1.67
   3  -3 -13    0.14    0.10
   3  -3 -13    0.41    0.70
   3   3  13   -0.77    0.46
  -3   3 -13    0.93    0.72
   3  -3 -13    0.00    0.06
   3   3 -13   -1.14    0.87
   3  -3  13    1.05    0.73
  -3  -3 -13    0.42    0.39
  -3   3  13   -0.63    0.70
   3   3 -13    1.89    1.12
  -3   3 -14   25.92    2.57
   3   3  14   25.48    1.17
   3  -3 -14   23.40    2.47
   3  -3  14   25.07    2.16
  -3   3  14   25.13    2.01
   3   3 -14   22.91    1.84
  -3  -3 -14   23.32    1.26
   3   3 -14   21.82    3.84
   3   3  15    4.39    0.61
  -3   3 -15    3.79    1.56
   3  -3 -15    4.27    1.46
   3   3 -15    5.06    1.57
  -3   3  15    4.39    1.10
  -3  -3 -15    3.92    0.66
   3  -3  15    5.61    1.16
   3   3 -15    4.50    1.12
   3   3  16  160.50    4.71
  -3   3 -16  154.19    7.56
   3  -3 -16  142.72    7.10
  -3   3  16  142.90    5.69
   3   3 -16  158.76   10.12
   3   3 -16  140.01    5.73
   3  -3  16  159.02    8.01
  -3  -3 -16  151.00    5.52
  -3   3 -17    3.42    1.52
   3   3  17    2.42    0.54
   3   3 -17    1.13    1.41
  -3   3  17    1.79    1.54
   3  -3  17    2.20    0.97
   3   3 -17    1.49    0.93
  -3  -3 -17    1.95    0.85
  -3   3 -18    5.01    1.51
   3   3  18    1.75    0.53
  -3  -3 -18    2.01    0.58
   3   3 -18    1.30    0.95
   3   3 -18    0.50    1.44
  -3   3  18    1.90    1.02
   3  -3  18    2.77    1.06
   3  -3 -19   60.28    1.25
  -3   3 -19   61.18    4.83
   3   3  19   70.65    3.10
  -3   3  19   60.30    3.40
   3   3 -19   57.21    4.70
  -3  -3 -19   60.20    2.33
   3   3 -19   62.65    4.79
   3  -3  19   58.15    3.40
   3   3  20   26.15    1.86
  -3   3 -20   20.96    3.24
   3   3 -20   19.90    3.32
  -3  -3 -20   24.19    2.15
   3  -3  20   23.73    3.58
   3   3 -20   21.39    3.17
  -3   3  20   20.79    2.16
  -3   3 -21   56.81    4.91
   3  -3 -21   56.64    1.44
   3   3  21   62.91    2.33
  -3   3  21   54.40    3.46
   3   3 -21   58.42    7.09
   3   3 -21   56.61    4.87
   3  -3  21   60.54    3.82
  -3  -3 -21   59.03    2.56
   3  -3 -22   54.93    1.33
  -3   3 -22   54.59    4.82
   3   3  22   64.52    2.39
  -3  -3 -22   52.93    3.11
   3   3 -22   56.92    3.51
   3  -3  22   60.57    3.79
  -3   3  22   58.21    4.92
   3   3 -22   57.57    4.89
   3  -3 -23   16.39    0.81
   3  -3 -23   17.94    0.77
  -3   3 -23   15.21    3.03
   3   3  23   18.82    1.14
   3  -3  23   16.18    2.25
  -3  -3 -23   17.23    1.24
  -3   3  23   18.87    3.19
   3   3 -23   16.15    2.12
   3   3 -23   17.37    4.88
  -3   3 -24   60.15    5.28
   3   3  24   63.18    2.39
   3  -3 -24   61.37    1.65
   3  -3 -24   59.81    1.83
   3   3 -24   52.76    3.47
  -3   3  24   58.79    3.57
   3  -3  24   59.51    3.76
   3   3 -24   58.69    5.10
  -3  -3 -24   53.52    3.23
   3  -3 -25   23.14    1.05
  -3   3 -25   23.03    5.58
   3  -3 -25   25.99    1.27
   3   3  25   28.13    1.46
  -3  -3 -25   24.45    1.68
  -3   3  25   25.71    2.46
   3   3 -25   30.16    2.57
   3  -3  25   26.90    2.63
   3   3 -25   26.74    3.76
   3   3  26   32.62    2.26
   3  -3 -26   29.36    1.42
   3  -3 -26   30.69    1.31
  -3   3 -26   28.12    6.64
   3  -3  26   31.39    2.85
   3   3 -26   28.65    2.67
   3   3 -26   36.20    6.38
  -3  -3 -26   27.56    1.92
  -3   3  26   27.34    2.59
   3  -3 -27    5.88    0.52
  -3   3 -27    6.88    2.74
   3  -3 -27    6.03    0.46
   3   3  27    7.21    1.36
  -3  -3 -27    5.35    1.70
   3   3 -27    4.54    2.56
   3   3 -27    7.03    2.64
  -3   3  27    6.47    1.50
   3  -3  27    6.47    2.72
  -3   3 -28   15.42    3.51
   3  -3 -28   12.34    1.08
   3   3  28   13.43    1.20
   3  -3 -28   13.08    1.01
   3  -3  28   14.01    2.15
   3   3 -28   13.99    3.45
   3   3 -28   11.34    3.29
  -3  -3 -28   14.23    2.03
  -3   3  28   14.60    2.00
  -3   3 -29   12.73    3.64
   3   3  29   17.80    1.32
   3  -3 -29   12.84    1.36
   3  -3 -29   12.61    1.15
  -3  -3 -29   11.84    1.36
   3   3 -29   12.23    3.20
  -3   3  29    7.83    1.89
   3   3 -29   10.55    3.24
   3  -3  29   11.18    2.03
   3  -3 -30   33.39    1.61
  -3   3 -30   34.67    5.24
   3   3  30   37.05    2.07
   3  -3  30   29.02    2.86
  -3   3  30   29.37    2.76
   3   3 -30   28.19    4.62
   3   3 -30   26.42    4.08
  -3  -3 -30   26.88    2.06
   3  -3 -31   68.35    2.96
   3  -3 -31   67.81    3.37
  -3   3 -31   60.84    7.14
   3   3  31   65.97    4.01
  -3  -3  31   60.56    1.53
  -3  -3 -31   54.60    3.04
   3   3 -31   51.80    3.88
  -3   3  31   59.90    3.98
   3   3 -31   61.46    9.41
   3  -3  31   53.31    5.89
   3  -3 -32   90.50    3.73
   3   3  32   99.52    4.02
  -3  -3  32   92.28    2.38
   3   3  32   79.85    5.56
   3  -3 -32   91.73    4.52
  -3   3 -32   88.23    8.81
   3   3 -32   86.79    8.23
  -3  -3 -32   79.63    5.38
  -3   3  32   91.19    5.17
   3   3 -32   81.12    5.03
   3  -3  32   77.89    5.11
   3   3  33   95.82    3.86
   3  -3 -33   90.46    3.75
   3   3  33   82.13    5.50
  -3   3 -33   91.98   12.22
   3  -3 -33   86.41    3.14
   3   3 -33   84.54    8.25
  -3  -3 -33   82.89    5.49
   3   3 -33   81.83    5.15
  -3   3  33   86.06    5.09
   3  -3  33   83.51    5.29
   3  -3 -34    2.49    1.21
   3   3  34    3.91    1.64
  -3   3 -34    1.29    2.91
   3   3  34    3.73    1.44
   3  -3 -34    2.51    0.58
   3   3 -34    4.24    4.96
  -3   3  34    2.27    2.58
   3   3 -34    6.83    1.77
  -3  -3 -34    4.80    1.93
   3  -3  34    2.46    2.72
   3   3  35    3.02    1.57
  -3   3 -35    2.55    2.85
   3   3  35    2.05    0.89
   3   3 -35    3.05    1.48
   3  -3  35    2.24    1.83
  -3   3  35    0.58    2.26
   3   3 -35    2.64    3.03
  -3  -3 -35    2.01    1.66
  -3   3 -36   40.72    7.12
   3   3  36   44.91    6.18
   3   3  36   54.22    3.20
  -3   3  36   40.43    5.12
   3   3 -36   37.84    3.69
  -3  -3 -36   32.04    4.07
   3   3 -36   47.21    7.07
   3  -3  36   47.63    4.52
   3   3  37   -0.39    1.53
   3   3  37    2.33    1.46
  -3   3 -37   -0.11    2.59
  -3   3  37    0.26    1.10
   3   3 -37    3.78    3.33
  -3  -3 -37    0.12    1.50
   3  -3  37   -1.17    1.50
   3   3 -37   -1.40    1.16
   3   3  38   13.87    2.70
  -3   3 -38    6.34    7.31
  -3   3  38    7.51    2.00
   3   3 -38    7.45    3.83
   3  -3  38    9.96    3.75
  -3  -3 -38    5.84    2.79
   3   3 -38    7.77    3.34
  -3   3 -39    3.25    2.36
   3   3  39   -0.03    1.56
   3   3 -39    0.76    2.52
   3   3 -39   -0.10    2.36
  -3   3  39    1.33    1.17
   3  -3  39   -0.43    1.44
  -3   3 -40   13.27    4.55
   3   3  40   15.98    4.65
   3   3 -40   16.70    5.91
  -3   3  40   16.58    2.67
   3  -3  40   17.49    3.27
   3   3 -40   20.59    3.53
   3   3  41    2.01    2.95
  -3   3 -41    2.73    2.87
   3  -3  41    1.26    3.00
  -3   3  41    1.85    1.57
   3   3 -41    5.45    2.40
   3   3 -41   -0.08    3.72
   3   3  42   -0.44    1.38
  -3   3 -42   -0.30    2.40
   3   3 -42   -1.72    2.01
   3   3 -42   -0.22    4.82
   3  -3  42    0.74    1.82
  -3   3  42   -1.11    1.27
   3   3  43    9.24    2.69
  -3   3 -43    5.58    7.06
   3   3 -43    0.04    6.48
   3   3 -43    9.43    3.84
  -3   3  43   11.72    3.78
   3  -3  43   14.14    3.61
   3   3  44   57.65    5.41
  -3   3 -44   67.93   13.31
   3   3 -44   71.72   13.76
  -3   3  44   79.87    9.40
   3  -3  44   84.03    7.78
   3   3 -44   80.82   12.76
  -3   4   0    0.55    0.91
   3  -4   0   -0.21    0.38
   3   4   0   -0.07    0.87
  -3   4   0    0.07    0.70
   3   4   0    0.05    0.40
   3  -4   0    0.87    0.74
   3   4   0    0.46    0.69
   3   4   1   89.39    4.15
   3  -4  -1   91.58    3.07
  -3   4  -1   96.50    4.00
   3   4   1   90.53    3.99
   3   4   1   93.51    3.98
  -3   4  -1   85.80    3.37
   3  -4  -1   91.94    6.26
   3  -4   1   85.15    4.31
  -3   4   1   87.34    3.12
   3   4  -1   85.08    3.94
  -3   4   1   88.18    3.80
   3   4  -1   95.09    3.16
   3  -4   1   86.09    2.98
   3   4  -1   90.93    4.27
   3   4   2   16.73    1.42
   3  -4  -2   17.15    1.00
   3   4   2   17.60    1.26
   3  -4  -2   17.76    2.07
  -3   4  -2   17.92    1.41
   3   4   2   18.03    1.72
   3  -4   2   19.11    2.96
  -3   4   2   17.52    1.69
   3   4  -2   16.76    1.34
   3   4  -2   17.61    2.56
   3  -4   2   17.61    1.17
  -3   4   2   16.06    1.08
   3   4  -2   18.43    1.11
   3   4   3   92.43    3.93
  -3   4  -3   94.13    3.94
   3   4   3   97.24    4.59
   3  -4  -3   91.75    4.75
   3  -4  -3   94.49    3.53
  -3  -4  -3   86.70    3.51
   3  -4   3   95.61    4.62
   3   4  -3   95.39    3.00
  -3   4   3   91.31    4.08
   3   4  -3   94.03    4.41
   3  -4   3   92.03    3.34
  -3   4   3   93.64    2.99
   3   4  -3   91.26    3.52
   3  -4  -4   66.04    3.98
   3  -4  -4   76.39    2.88
  -3   4  -4   71.52    3.35
   3   4   4   70.04    3.02
   3   4   4   70.82    2.54
   3  -4   4   66.95    2.82
  -3  -4  -4   69.31    3.77
   3  -4   4   65.33    3.68
  -3   4   4   71.72    4.80
   3   4  -4   72.82    5.13
  -3   4   4   73.34    2.96
   3   4  -4   75.49    4.19
   3   4  -4   74.42    2.41
   3  -4  -5   50.83    3.48
   3  -4  -5   52.89    1.70
   3   4   5   49.82    2.48
   3   4   5   51.84    2.07
  -3   4  -5   47.64    2.81
  -3  -4  -5   48.83    2.26
   3   4  -5   49.55    3.14
  -3   4   5   52.35    1.75
  -3   4   5   46.41    2.84
   3   4  -5   52.91    2.30
   3  -4   5   49.51    4.34
   3  -4   5   48.08    2.34
   3   4  -5   51.24    2.56
   3   4   6   38.97    1.62
   3   4   6   39.38    2.30
   3  -4  -6   41.01    4.54
  -3   4  -6   37.78    3.74
   3  -4  -6   43.57    1.76
   3   4  -6   38.88    2.28
   3  -4   6   37.03    2.13
  -3   4   6   41.51    1.39
   3  -4   6   37.90    2.72
  -3  -4  -6   40.99    1.95
   3   4  -6   40.83    4.15
   3   4  -6   41.49    1.41
  -3   4   6   40.44    3.83
   3   4   7   11.69    1.38
  -3   4  -7    9.79    1.63
   3   4   7   11.05    0.91
   3  -4  -7   11.33    0.86
   3  -4  -7   10.48    1.95
  -3   4   7   11.01    0.58
   3  -4   7   10.91    1.62
   3   4  -7   11.80    0.62
  -3  -4  -7   11.55    1.56
   3  -4   7   12.38    1.31
  -3   4   7   10.76    1.50
   3   4  -7   10.14    1.84
   3   4  -7   11.20    1.41
   3  -4  -8  120.96    6.30
   3   4   8  133.75    5.44
   3   4   8  130.16    4.09
  -3   4  -8  130.90    5.98
   3  -4  -8  133.96    3.62
  -3  -4  -8  129.27    4.35
   3  -4   8  132.33    5.16
   3  -4   8  128.41    7.20
   3   4  -8  125.61    3.65
  -3   4   8  119.81    6.54
   3   4  -8  132.71    6.66
  -3   4   8  122.20    2.98
   3   4  -8  127.08    6.20
   3  -4  -9    5.26    1.60
   3  -4  -9    4.65    0.42
   3   4   9    6.44    1.18
   3   4   9    4.26    0.61
  -3   4  -9    5.46    1.38
   3  -4   9    5.73    1.10
  -3   4   9    5.33    1.21
   3   4  -9    4.63    1.20
   3   4  -9    4.30    0.39
  -3   4   9    5.11    0.30
   3   4  -9    6.24    1.42
   3  -4   9    6.04    1.25
  -3  -4  -9    4.60    1.16
   3  -4 -10    3.99    1.86
  -3   4 -10    7.77    1.54
   3   4  10    6.35    1.01
   3   4  10    5.48    2.07
  -3  -4 -10    4.86    1.20
   3   4 -10    5.69    1.16
   3   4 -10    4.15    1.52
  -3   4  10    5.54    0.32
   3  -4  10    4.80    1.86
   3  -4  10    4.84    2.07
  -3   4  10    7.00    1.96
   3  -4 -11  103.31    8.38
  -3   4 -11  103.30    5.44
   3   4  11  107.44    3.99
   3   4  11  103.10    4.51
   3  -4  11  106.06    4.89
   3   4 -11   99.34    4.47
   3  -4  11  105.89    4.59
  -3   4  11   95.26    4.60
   3   4 -11   95.81    7.19
  -3  -4 -11  106.80    3.45
   3  -4 -12   65.50    4.77
  -3   4 -12   71.76    4.28
   3   4  12   72.52    2.31
   3   4  12   64.36    3.52
   3  -4  12   71.54    3.78
   3   4 -12   72.76    4.71
  -3  -4 -12   76.63    3.35
   3   4 -12   70.78    3.59
   3  -4  12   71.69    3.60
  -3   4  12   67.65    3.73
   3   4  13   29.78    2.41
   3   4  13   34.90    1.38
   3  -4 -13   34.16    5.13
  -3   4 -13   37.15    4.80
  -3  -4 -13   33.84    2.08
   3  -4  13   31.27    2.49
   3   4 -13   32.77    3.17
   3   4 -13   33.25    2.34
  -3   4  13   33.73    3.73
   3  -4  13   33.64    2.37
  -3   4 -14   19.23    3.99
   3  -4 -14   22.42    2.82
   3   4  14   16.52    1.96
   3   4  14   19.58    1.01
   3  -4  14   18.98    1.88
   3   4 -14   17.98    1.90
  -3   4  14   18.77    2.06
   3   4 -14   18.03    2.57
  -3  -4 -14   18.22    1.02
   3  -4  14   20.56    1.94
   3   4  15   20.72    1.41
   3   4  15   15.84    2.01
   3  -4 -15   18.16    2.93
  -3  -4 -15   17.53    1.01
  -3   4  15   17.02    2.05
   3   4 -15   18.91    2.66
   3   4 -15   16.85    2.80
   3  -4  15   18.03    1.85
   3  -4  15   19.09    1.96
   3  -4 -16   37.49    3.89
   3   4  16   33.60    2.78
   3   4  16   40.66    1.99
   3  -4  16   38.47    2.78
  -3  -4 -16   37.92    2.09
  -3   4  16   38.08    4.10
   3  -4  16   38.23    4.00
   3   4 -16   40.43    5.70
   3   4 -16   33.60    2.59
  -3   4 -17    0.08    2.19
   3   4  17    1.80    1.01
   3   4  17    0.89    0.42
   3   4 -17    0.05    0.95
  -3  -4 -17    1.01    0.45
  -3   4  17    1.97    1.04
   3  -4  17    0.99    1.04
   3  -4  17    2.40    1.02
   3   4 -17    0.77    1.54
  -3   4 -18   36.38    6.00
   3   4  18   42.54    1.54
   3   4  18   40.20    3.09
  -3   4  18   41.98    3.04
  -3  -4 -18   40.82    1.62
   3   4 -18   36.69    2.89
   3  -4  18   40.15    3.07
   3   4 -18   39.74    4.28
   3   4  19  122.86    4.27
  -3   4 -19  105.69    9.67
   3   4  19  109.42    5.75
   3   4 -19  104.62    5.31
   3  -4  19  110.04    5.65
  -3  -4 -19  109.93    4.17
  -3   4  19  101.17    5.43
   3   4 -19  103.61    7.07
   3   4  20   22.50    2.53
  -3   4 -20   22.99    3.46
   3   4  20   26.46    1.18
  -3   4  20   22.13    2.51
   3   4 -20   20.28    3.64
  -3  -4 -20   23.71    1.22
   3   4 -20   21.66    2.25
   3  -4  20   24.10    2.47
   3   4  21   14.93    2.16
   3   4  21   18.29    1.37
  -3   4 -21   14.45    3.13
  -3  -4 -21   16.23    1.04
   3   4 -21   12.56    3.27
   3   4 -21   13.03    2.00
   3  -4  21   14.73    3.32
  -3   4  21   15.34    2.05
   3   4  22   32.84    3.08
   3   4  22   40.99    1.64
  -3   4 -22   35.25    4.64
   3   4 -22   31.77    4.43
  -3  -4 -22   36.09    2.21
  -3   4  22   32.84    4.20
   3  -4  22   36.05    2.88
   3   4 -22   32.42    2.79
  -3   4 -23   54.20    5.40
   3   4  23   55.70    2.00
   3   4  23   46.19    3.65
  -3  -4 -23   46.69    1.84
  -3   4  23   42.76    4.89
   3   4 -23   42.11    3.21
   3   4 -23   51.94    5.41
   3  -4  23   50.35    3.47
   3   4  24   11.21    1.94
   3   4  24   11.34    1.30
  -3   4 -24    4.99    3.06
  -3  -4 -24    9.25    1.28
  -3   4  24    7.75    1.76
   3   4 -24    6.66    1.70
   3  -4  24    8.34    1.89
   3   4 -24    8.59    2.98
   3   4  25    0.79    0.72
   3   4  25    0.99    1.82
  -3   4 -25    0.45    1.77
   3   4 -25   -0.81    1.54
  -3  -4 -25    0.28    0.42
  -3   4  25   -0.72    0.89
   3   4 -25    0.98    0.89
   3  -4  25    0.32    0.95
  -3   4 -26    2.09    2.57
   3   4  26    4.95    2.67
   3   4  26    5.56    1.10
   3   4 -26    2.98    2.50
   3  -4  26    3.26    2.47
   3   4 -26    2.48    1.47
  -3   4  26    3.82    1.49
  -3  -4 -26    4.57    1.09
   3   4  27    3.07    1.61
   3   4  27    4.33    1.09
  -3   4 -27    1.38    2.46
  -3  -4 -27    3.76    0.68
  -3   4  27    1.93    1.46
   3   4 -27    3.86    1.50
   3  -4  27    2.25    1.55
   3   4 -27    4.79    2.51
   3   4  28    9.80    1.41
  -3   4 -28    7.62    5.06
   3   4  28    8.09    2.09
  -3  -4 -28    8.77    1.37
   3   4 -28    8.62    3.25
   3  -4  28    5.94    2.02
   3   4 -28   10.69    1.92
  -3   4  28    9.39    1.95
   3   4  29   -0.34    0.76
  -3   4 -29    1.58    3.18
   3   4  29   -1.01    1.18
  -3   4  29    0.57    1.06
   3   4 -29    0.22    1.08
   3  -4  29    0.72    1.12
   3   4 -29    0.17    1.78
  -3  -4 -29    0.41    0.84
  -3   4 -30   21.41    4.87
   3   4  30   19.24    2.91
   3   4  30   22.55    1.89
   3   4 -30   23.02    4.41
  -3   4  30   22.39    2.65
   3  -4  30   19.24    4.04
  -3  -4 -30   17.63    1.41
   3   4 -30   17.22    2.55
   3   4  31   19.83    1.82
  -3   4 -31   22.89    5.20
   3   4  31   17.74    2.85
   3  -4  31   19.03    3.13
  -3   4  31   19.77    2.67
   3   4 -31   15.65    2.53
   3   4 -31   20.74    4.62
  -3  -4 -31   18.04    1.44
   3   4  32    0.96    1.24
  -3   4 -32   -1.23    2.35
   3   4 -32    0.23    2.51
   3   4 -32    0.23    1.24
  -3   4  32    1.37    1.24
   3  -4  32    1.04    1.55
  -3  -4 -32    0.72    0.99
   3   4  33    1.22    2.43
  -3   4 -33    1.55    2.86
  -3   4  33    0.95    1.28
   3   4 -33    1.02    1.30
   3   4 -33    0.62    2.62
   3  -4  33    0.91    1.60
  -3   4 -34    1.17    2.18
   3   4  34    0.21    1.15
   3  -4  34    1.16    1.67
  -3   4  34    2.03    1.35
   3   4 -34    0.14    1.39
   3   4 -34    1.73    2.80
   3   4  35   15.73    2.63
  -3   4 -35   25.48    8.10
   3  -4  35   22.87    5.16
   3   4 -35   19.91    2.99
  -3   4  35   19.23    3.01
   3   4 -35   20.95    5.96
  -3   4 -36   17.74    5.38
   3   4  36   15.27    2.64
   3   4 -36   14.91    5.76
  -3   4  36   17.78    2.85
   3   4 -36   16.28    4.42
   3  -4  36   18.89    3.26
   3   4  37    5.20    2.05
  -3   4 -37    8.68    4.22
   3  -4  37    6.91    2.35
  -3   4  37    6.45    3.25
   3   4 -37    6.85    3.92
   3   4 -37    2.70    4.10
  -3   4 -38    3.21    3.61
   3   4  38    2.75    1.93
   3   4 -38    0.91    2.22
   3  -4  38    2.48    1.88
   3   4 -38    1.56    2.98
  -3   4  38    0.35    2.77
  -3   4 -39    0.82    3.06
   3   4  39    0.77    2.81
   3   4 -39   -1.54    2.55
   3  -4  39    1.42    3.01
   3   4 -39   -0.45    1.94
  -3   4  39    1.64    1.49
   3   4  40   10.47    3.20
  -3   4 -40   10.46    8.52
   3   4 -40    8.45    6.13
   3   4 -40   11.69    3.88
  -3   4  40   10.33    3.40
   3  -4  40    9.93    3.76
  -3   4 -41   -2.12    1.93
   3   4  41    0.97    1.34
   3  -4  41    2.13    2.25
   3   4 -41    0.46    2.31
   3   4 -41   -1.60    3.79
  -3   4  41    1.27    2.05
  -3   4 -42   -0.64    3.25
   3   4  42    3.58    2.30
  -3   4  42    1.45    2.46
   3   4 -42    3.24    2.81
   3  -4  42    3.43    4.30
   3   4 -42    1.99    4.51
  -3   5   0   24.68    3.05
   3   5   0   27.51    2.38
  -3   5   0   25.16    1.73
   3  -5   0   23.50    1.45
   3   5   0   24.98    2.27
   3   5   0   24.07    3.05
   3  -5   0   25.59    2.70
   3   5   1   11.25    1.15
   3   5   1   10.43    1.11
  -3   5  -1   12.34    2.03
   3   5   1   10.30    1.45
  -3   5  -1    9.71    1.54
   3  -5  -1    8.44    0.97
   3  -5  -1   12.84    3.16
   3   5  -1   11.90    1.11
   3  -5   1    8.19    3.11
   3   5  -1   10.26    1.22
  -3   5   1    8.99    1.54
   3  -5   1   11.22    1.64
   3   5  -1   11.82    1.63
  -3   5   1   10.76    1.74
  -3   5  -2    2.12    0.87
   3   5   2    1.41    0.78
   3   5   2    1.78    0.66
   3  -5  -2    1.02    0.89
   3   5   2    1.34    0.91
   3  -5  -2    1.92    1.43
   3   5  -2    2.12    1.06
  -3   5   2    1.23    1.00
   3   5  -2    1.37    0.65
   3  -5   2    1.59    1.25
  -3   5   2    1.28    1.03
   3  -5   2    1.18    0.69
   3   5  -2    1.89    0.78
   3  -5  -3  220.78   13.47
   3   5   3  233.34    9.91
   3   5   3  217.85    7.55
  -3   5  -3  216.41   10.55
   3   5   3  216.44   10.16
   3  -5  -3  232.84    7.47
   3  -5   3  203.20   11.77
   3   5  -3  211.91    7.02
   3   5  -3  204.52    7.69
  -3   5   3  207.02   10.29
  -3   5   3  218.60    7.21
   3   5  -3  210.46    9.07
   3  -5   3  215.95    7.77
  -3   5  -4   -0.55    0.87
   3   5   4    1.35    0.54
   3  -5  -4   -0.11    0.73
   3  -5  -4    0.54    1.28
   3   5   4    0.05    0.75
   3   5   4    1.41    0.76
   3   5  -4    0.80    0.67
   3  -5   4    0.39    0.96
  -3   5   4   -0.15    0.79
  -3   5   4    0.14    0.45
   3   5  -4    0.51    0.87
   3   5  -4    0.76    0.47
   3  -5   4   -0.80    0.62
   3  -5  -5  145.12   10.86
  -3   5  -5  152.92    6.94
   3   5   5  150.49    6.07
   3  -5  -5  148.44   11.03
   3  -5  -5  161.69    4.95
   3   5   5  155.72    5.28
   3   5   5  152.46    6.26
   3   5  -5  147.09    5.94
  -3   5   5  152.99    5.56
   3  -5   5  135.71    8.81
   3   5  -5  140.96    6.90
   3   5  -5  155.32    4.96
   3  -5   5  144.28    5.84
  -3   5   5  140.75    8.13
  -3   5  -6  113.48    7.45
   3  -5  -6  115.51    7.07
   3   5   6  116.47    5.92
   3  -5  -6  125.99    3.77
   3   5   6  116.27    4.97
   3   5   6  117.69    4.95
   3  -5   6  115.68    4.89
   3   5  -6  115.68    5.05
  -3   5   6  106.80    5.06
  -3   5   6  124.90    3.76
   3  -5   6  112.33    5.82
   3   5  -6  107.99    7.73
   3   5  -6  120.63    4.67
   3   5   7   31.89    2.22
   3  -5  -7   31.70    5.34
   3   5   7   31.43    2.12
   3   5   7   26.85    1.75
  -3   5  -7   31.06    2.65
   3  -5  -7   33.25    1.17
   3  -5   7   33.64    4.13
   3   5  -7   31.92    1.35
   3   5  -7   29.61    2.20
   3  -5   7   30.45    2.10
  -3   5   7   32.78    1.27
  -3   5   7   32.03    3.67
   3   5  -7   34.26    3.06
  -3   5  -8   10.56    1.76
   3   5   8    9.86    0.85
   3  -5  -8    9.13    0.79
   3   5   8   10.09    1.48
   3   5   8    7.42    1.05
   3  -5  -8   13.54    2.38
  -3   5   8    8.96    0.55
   3  -5   8    7.96    1.31
  -3   5   8    9.54    1.63
   3  -5   8   12.25    1.77
   3   5  -8   10.20    1.12
   3   5  -8    8.93    1.40
   3   5  -8   11.08    1.96
   3   5   9    6.42    1.48
  -3   5  -9    7.71    1.86
   3   5   9    9.31    1.34
   3  -5  -9    7.99    3.59
   3   5   9    7.49    2.24
  -3   5   9    7.61    1.56
  -3   5   9    7.61    0.56
   3  -5   9    7.81    2.59
   3  -5   9    6.57    1.28
   3   5  -9    9.80    2.99
   3   5  -9    8.76    0.98
   3   5  -9    8.00    2.09
  -3   5   9    6.79    0.56
   3  -5 -10   44.94    4.20
   3   5  10   43.15    2.06
   3   5  10   44.33    2.96
  -3   5 -10   46.36    3.68
   3   5  10   45.56    1.80
  -3   5  10   44.29    1.04
   3  -5  10   45.28    3.16
   3   5 -10   47.71    3.83
   3   5 -10   48.55    2.89
   3  -5  10   45.69    2.76
  -3   5  10   43.28    3.09
   3   5  11   24.41    1.22
  -3   5 -11   28.57    2.99
   3   5  11   25.29    1.49
   3   5  11   28.24    2.35
   3  -5 -11   23.96    5.10
   3   5 -11   21.61    2.98
  -3   5  11   21.69    2.39
   3  -5  11   23.22    2.13
   3  -5  11   21.12    3.52
   3   5 -11   25.25    2.17
   3   5  12   92.22    3.33
  -3   5 -12   91.08    5.80
   3  -5 -12   95.49    6.41
   3   5  12   90.85    4.74
   3   5  12   99.33    3.84
  -3   5  12   88.57    4.79
   3  -5  12   90.51    4.72
   3   5 -12   87.07    8.04
   3  -5  12   88.27    4.45
   3   5 -12   91.31    4.53
   3   5  13    0.13    0.61
   3  -5 -13    1.94    1.42
  -3   5 -13    0.01    1.94
   3   5  13    0.85    0.88
   3   5 -13    1.63    1.28
   3   5 -13    0.01    1.15
   3  -5  13    0.14    0.72
   3  -5  13   -0.13    0.76
  -3   5  13   -0.17    0.81
  -3   5 -14   13.24    3.85
   3   5  14   14.26    0.92
   3   5  14   12.19    1.95
   3  -5 -14   10.11    2.90
  -3  -5 -14   13.63    0.90
   3   5 -14   12.10    2.77
   3  -5  14   15.31    1.82
   3   5 -14    9.10    1.91
  -3   5  14   11.00    1.90
   3  -5  14   13.31    1.83
   3   5  15    0.44    1.50
  -3   5 -15   -1.00    2.01
   3   5  15    0.53    0.38
   3  -5 -15    0.30    1.43
   3  -5  15   -0.19    0.86
   3   5 -15   -1.53    2.14
  -3   5  15    0.13    0.89
   3  -5  15    0.70    0.88
   3   5 -15    1.83    0.91
  -3  -5 -15    0.14    0.61
  -3   5 -16    3.80    3.30
   3   5  16    3.02    2.19
   3   5  16    5.52    0.60
   3  -5  16    6.44    2.07
   3   5 -16    4.69    2.29
   3   5 -16    4.29    1.49
  -3   5  16    4.55    2.44
  -3  -5 -16    5.93    1.02
   3  -5  16    2.44    2.22
   3   5  17    4.73    2.57
   3   5  17    9.64    0.71
  -3   5 -17    9.91    3.91
   3  -5  17    8.47    1.54
  -3  -5 -17    9.11    0.75
  -3   5  17    8.84    2.95
   3   5 -17    8.00    1.76
   3  -5  17    6.29    2.59
   3   5 -17    9.07    2.71
   3   5  18    5.55    1.62
   3   5  18    8.34    0.59
  -3   5 -18    8.84    4.20
   3  -5  18    8.55    1.52
  -3   5  18    8.47    1.87
   3  -5  18    6.83    1.74
  -3  -5 -18    8.77    1.08
   3   5 -18    7.18    1.81
   3   5 -18    9.10    2.99
   3   5  19   22.25    1.33
   3   5  19   17.62    2.28
  -3   5 -19   15.41    5.65
   3   5 -19   21.69    3.75
  -3   5  19   21.29    2.54
   3  -5  19   17.19    2.31
   3  -5  19   14.93    2.99
  -3  -5 -19   19.56    1.31
   3   5 -19   20.84    5.94
   3   5  20    1.42    0.35
  -3   5 -20    1.49    1.94
   3   5  20    0.92    1.16
  -3  -5 -20    1.84    0.39
   3  -5  20    1.17    1.01
   3   5 -20    0.59    1.88
  -3   5  20    0.85    1.31
   3   5 -20    1.36    2.10
   3  -5  20    0.92    1.21
   3   5  21    0.53    1.27
   3   5  21    2.14    0.40
  -3   5 -21    1.44    2.09
   3   5 -21    2.58    2.26
   3  -5  21    2.28    1.07
  -3   5  21    1.88    1.42
   3  -5  21    1.73    1.28
  -3  -5 -21    1.86    0.60
   3   5 -21    1.59    2.03
  -3   5 -22    2.42    2.15
   3   5  22    1.56    1.29
   3  -5  22    5.06    2.00
   3  -5  22    3.87    1.45
  -3   5  22    1.47    2.45
  -3  -5 -22    2.97    0.71
   3   5 -22    0.88    1.39
   3   5 -22    4.76    4.10
  -3   5 -23    0.34    1.27
   3   5  23    0.05    0.20
   3   5  23   -0.64    0.76
  -3  -5 -23    0.23    0.43
   3   5 -23    0.09    0.99
   3  -5  23    0.69    0.87
  -3   5  23    2.34    1.69
   3  -5  23   -0.82    1.04
   3   5 -23    1.01    1.70
   3   5  24    2.07    2.39
  -3   5 -24    4.09    2.49
   3  -5  24    2.62    1.28
   3  -5  24    2.36    2.54
  -3   5  24    0.21    2.27
   3   5 -24    3.46    2.30
  -3  -5 -24    1.86    0.36
   3   5 -24   -0.15    1.35
   3   5  25    0.36    2.80
  -3   5 -25    1.95    2.11
   3   5  25    1.17    0.45
   3   5 -25    1.06    3.74
  -3   5  25    3.39    1.58
   3  -5  25    2.52    2.11
   3  -5  25    3.88    1.67
   3   5 -25    0.21    1.39
   3   5  26    5.25    2.96
   3   5  26    7.02    0.64
  -3   5 -26    5.13    3.16
   3  -5  26    6.71    2.91
   3   5 -26    4.99    3.14
  -3   5  26    6.29    2.04
   3  -5  26    6.10    2.14
   3   5  27   49.69    6.00
  -3   5 -27   39.95    5.75
  -3   5  27   46.51    4.20
   3  -5  27   47.42    4.44
   3  -5  27   50.18    3.98
   3   5 -27   41.96    3.96
   3   5 -27   42.49    6.27
  -3   5 -28   24.25    5.20
   3   5  28   22.52    3.06
   3  -5  28   29.17    3.62
   3   5 -28   21.37    3.05
  -3   5  28   23.08    3.25
   3   5 -28   27.60    5.60
   3  -5  28   27.18    3.07
  -3   5 -29   -1.40    4.40
   3   5  29   -0.91    1.44
   3   5 -29    1.18    1.09
  -3   5  29   -0.25    1.20
   3  -5  29    0.88    2.13
   3  -5  29   -0.53    1.09
   3   5 -29    0.01    3.44
  -3   5 -30    8.88    4.20
   3   5  30    5.49    2.13
   3  -5  30    6.74    2.02
   3   5 -30    7.78    4.15
   3  -5  30    5.81    3.48
  -3   5  30    7.96    2.22
   3   5 -30    2.75    3.21
   3   5  31   26.41    3.60
  -3   5 -31   31.99    6.57
   3  -5  31   32.50    5.19
  -3   5  31   28.54    3.66
   3   5 -31   21.81    4.99
   3  -5  31   27.10    3.68
   3   5 -31   29.48    6.81
   3   5  32    5.34    2.20
  -3   5 -32    5.37    4.26
   3   5 -32    2.52    6.48
   3  -5  32    3.77    3.25
   3  -5  32    6.30    2.23
  -3   5  32    5.18    2.22
   3   5 -32    2.78    3.77
   3   5  33   -0.24    1.54
  -3   5 -33   -2.93    3.02
  -3   5  33   -1.08    1.37
   3   5 -33   -1.03    2.62
   3  -5  33    0.36    1.38
   3  -5  33    2.73    2.22
   3   5 -33    2.11    2.30
   3   5  34   45.07    4.74
  -3   5 -34   57.53    9.26
   3   5 -34   61.74    5.85
   3  -5  34   47.63    8.39
   3   5 -34   48.06    9.45
   3  -5  34   65.45    8.16
  -3   5  34   51.42    5.28
   3   5  35   15.83    5.73
  -3   5 -35   17.15    9.96
  -3   5  35   15.06    3.40
   3   5 -35   17.29    4.28
   3  -5  35   16.88    4.18
   3   5 -35   18.43    9.95
   3   5  36   -0.14    2.85
  -3   5 -36    1.56    4.11
   3  -5  36    0.62    1.70
  -3   5  36    0.45    1.49
   3   5 -36    1.10    2.17
   3   5 -36   -1.43    1.64
   3   5  37    2.21    2.30
  -3   5 -37    0.72    3.49
   3   5 -37    0.44    2.18
   3   5 -37   -2.63    1.61
  -3   5  37    1.13    1.48
   3  -5  37    0.85    1.59
   3   5  38    0.48    1.97
  -3   5 -38    0.82    3.15
   3   5 -38    3.02    2.73
  -3   5  38    2.99    3.74
   3  -5  38   -0.75    2.59
   3   5 -38    5.37    3.62
  -3   5 -39   19.22    7.73
   3   5  39   27.73    4.76
   3  -5  39   13.76    6.72
   3   5 -39   13.79   11.78
   3   5 -39   26.62    5.16
  -3   5  39   19.63    6.96
  -3   5 -40    1.93    4.55
   3   5  40    3.33    2.63
   3   5 -40   -0.36    3.33
   3  -5  40   -0.16    1.77
  -3   5  40   -2.86    2.86
   3   5 -40    2.99    2.11
   3   6   0    0.34    0.63
   3  -6   0    1.04    0.63
  -3   6   0   -0.01    0.70
   3   6   0    0.49    1.31
  -3   6   0    1.48    0.99
   3  -6   0    0.28    1.22
   3   6   0    0.04    0.64
   3   6   1   14.52    2.03
   3   6   1   12.41    1.67
  -3   6  -1   10.33    2.29
   3   6   1   11.25    1.34
  -3   6  -1   10.50    1.91
   3  -6  -1   13.85    3.86
   3  -6  -1   14.60    1.90
   3   6  -1   13.54    1.43
  -3   6   1   15.38    1.92
   3  -6   1    9.27    3.76
  -3   6   1   10.24    2.29
   3   6  -1   12.08    1.39
   3  -6   1   13.72    2.13
   3   6  -1   13.31    2.72
   3   6   2   12.80    1.46
   3  -6  -2   11.44    1.16
   3  -6  -2   12.30    2.56
   3   6   2   13.05    1.94
  -3   6  -2   11.84    1.67
   3   6   2   10.42    1.59
  -3   6   2    9.74    1.86
   3   6  -2   11.33    2.17
  -3   6   2   12.23    2.18
   3  -6   2   14.82    2.53
   3   6  -2   12.86    2.04
   3   6  -2   12.15    2.00
   3  -6   2   15.13    2.16
   3  -6  -3    1.87    1.47
   3   6   3    0.35    0.64
  -3   6  -3    0.44    0.94
   3   6   3    0.76    0.80
   3  -6  -3    1.17    0.83
   3   6   3    1.46    0.84
  -3   6   3    1.06    0.76
   3   6  -3    0.72    0.65
   3   6  -3    1.46    0.80
   3  -6   3    1.03    0.76
   3  -6   3    2.38    1.44
  -3   6   3    1.59    1.08
   3   6  -3    2.22    1.17
   3   6   4   15.87    1.27
   3   6   4   15.78    1.68
   3   6   4   14.64    1.64
   3  -6  -4   15.93    2.92
   3  -6  -4   13.85    1.05
  -3   6  -4   18.57    3.10
  -3   6   4   17.24    2.06
  -3   6   4   13.73    1.25
   3   6  -4   15.95    1.26
   3   6  -4   13.89    2.26
   3  -6   4   15.38    1.53
   3  -6   4   15.43    3.84
   3   6  -4   13.88    2.39
   3  -6  -5    5.06    0.74
   3  -6  -5    4.08    2.15
   3   6   5    5.86    1.22
  -3   6  -5    5.06    1.59
   3   6   5    5.17    0.89
   3   6   5    3.86    1.76
   3   6  -5    3.84    0.81
   3   6  -5    5.49    2.53
  -3   6   5    4.43    0.78
   3  -6   5    4.54    1.74
  -3   6   5    5.40    1.30
   3  -6   5    4.49    1.10
   3   6  -5    3.81    1.14
  -3   6  -6    1.56    1.18
   3   6   6   -0.23    1.30
   3   6   6    0.56    0.88
   3  -6  -6    0.61    2.43
   3   6   6    1.33    0.57
   3   6  -6    0.32    0.46
   3  -6   6    1.30    1.19
  -3   6   6    0.63    0.73
   3  -6   6    0.70    1.76
  -3   6   6    0.42    0.33
   3   6  -6    0.52    1.28
  -3   6   6    0.60    0.86
   3   6  -6    0.16    1.16
  -3   6  -7    4.55    1.55
   3   6   7    2.98    1.01
   3  -6  -7    3.26    1.88
   3   6   7    3.35    1.80
   3   6   7    2.98    1.09
   3  -6   7    3.27    1.79
  -3   6   7    2.91    1.93
   3   6  -7    4.47    1.75
   3  -6   7    4.55    1.63
   3   6  -7    2.74    1.05
   3   6  -7    3.64    1.22
  -3   6   7    4.72    0.79
  -3   6   7    3.37    0.61
   3   6   8    2.47    0.96
   3   6   8    3.41    1.26
  -3   6  -8    4.94    2.42
   3  -6  -8    2.45    1.94
   3   6   8    4.09    1.05
  -3   6   8    3.11    1.27
   3   6  -8    4.56    1.29
  -3   6   8    4.06    0.48
   3   6  -8    3.34    1.90
   3  -6   8    4.81    1.20
  -3   6   8    4.63    0.52
   3  -6   8    3.23    1.69
   3   6  -8    4.51    0.70
   3   6   9    2.64    0.60
  -3   6  -9    1.04    1.50
   3   6   9    3.85    1.23
   3  -6  -9    1.71    2.04
   3   6   9    2.30    0.86
  -3   6   9    1.72    0.50
   3   6  -9    2.64    1.69
   3  -6   9    2.80    1.09
   3   6  -9    3.23    0.61
   3  -6   9    1.09    2.17
  -3   6   9    1.80    0.45
   3   6  -9    1.49    1.64
  -3   6   9    1.06    1.05
   3   6  10   -0.55    0.58
   3   6  10   -1.23    0.89
  -3   6 -10    0.21    1.14
   3   6  10   -0.16    0.64
   3  -6 -10    0.29    1.44
   3   6 -10    1.66    1.70
  -3   6  10    0.52    0.75
   3  -6  10   -0.07    0.70
  -3   6  10   -0.03    0.17
   3   6 -10   -0.47    0.70
  -3   6  10    0.11    0.17
   3  -6  10    0.40    0.85
   3  -6 -11    4.37    3.71
   3   6  11    4.08    2.15
   3   6  11    6.03    0.86
   3   6  11    3.10    0.65
  -3   6 -11    5.28    1.81
  -3   6  11    4.77    1.46
   3   6 -11    3.91    1.31
   3  -6  11    4.27    1.66
   3   6 -11    5.93    2.08
   3  -6  11    5.33    1.43
   3   6  12    0.69    0.50
   3  -6 -12    0.97    1.72
   3   6  12    0.55    0.58
  -3   6 -12    1.98    1.35
   3   6  12    1.87    0.96
   3  -6  12    1.72    1.77
  -3   6  12    0.48    1.02
   3   6 -12    1.54    1.50
   3  -6  12    0.17    0.95
   3   6 -12    0.75    1.47
   3   6  13    0.07    0.54
   3   6  13    0.14    0.44
   3   6  13   -0.36    0.78
  -3   6 -13    0.96    1.13
   3  -6 -13    0.24    1.36
   3  -6  13    1.01    0.90
   3   6 -13   -0.08    0.79
   3   6 -13   -0.44    1.37
   3  -6  13    0.07    0.85
  -3   6  13   -0.42    1.42
   3   6  14    6.22    1.62
   3   6  14    7.60    1.08
   3   6  14    6.56    0.85
  -3   6 -14    4.96    2.43
   3   6 -14    4.24    1.46
   3  -6  14    4.87    1.59
   3   6 -14    4.71    4.09
  -3   6  14    6.91    1.62
   3  -6  14    7.40    1.73
   3   6  15    0.63    1.11
   3   6  15    2.06    0.82
   3   6  15    0.81    0.70
  -3   6 -15    0.07    1.70
   3  -6  15    1.84    2.01
   3   6 -15    1.04    1.11
   3  -6  15    0.83    1.20
   3   6 -15    1.54    1.92
  -3   6  15    2.07    1.21
   3   6  16   -0.26    0.59
   3   6  16    0.59    0.47
   3   6  16   -0.25    0.87
  -3   6 -16    0.34    1.37
   3   6 -16   -0.22    0.85
   3  -6  16    0.52    0.94
   3   6 -16    0.25    1.48
   3  -6  16   -0.20    0.95
  -3   6  16   -0.99    0.95
  -3   6 -17    2.57    1.79
   3   6  17    0.79    1.15
   3   6  17    1.45    0.61
   3   6  17    1.12    0.38
   3  -6  17    1.86    1.14
   3   6 -17   -0.21    1.67
   3   6 -17   -1.05    1.91
   3  -6  17    0.50    1.17
  -3   6  17    1.68    2.49
   3   6  18    1.51    2.10
  -3   6 -18    2.63    2.03
   3   6  18    1.88    0.53
   3   6  18    2.04    0.56
   3   6 -18   -0.09    2.23
   3  -6  18    1.04    2.22
   3   6 -18    4.65    3.57
  -3   6  18    2.19    1.36
   3  -6  18    1.86    2.11
   3   6  19    0.61    1.98
   3   6  19    1.07    0.37
  -3   6 -19    0.68    1.82
   3   6  19    0.79    0.26
   3   6 -19   -0.02    1.36
   3  -6  19    3.41    2.14
   3   6 -19    0.68    2.12
  -3   6  19    3.17    1.30
   3  -6  19    0.50    1.18
   3   6  20    6.76    0.45
   3   6  20    7.76    3.14
  -3   6 -20    6.12    2.95
   3  -6  20    9.17    1.88
  -3   6  20    9.26    2.02
   3   6 -20   10.14    3.49
   3  -6  20   10.14    3.35
  -3   6 -21   19.37    4.24
   3   6  21   20.53    2.89
   3  -6  21   16.13    2.41
   3   6 -21   19.05    4.16
   3   6 -21   20.43    2.85
   3  -6  21   20.63    2.67
  -3   6  21   13.32    2.54
  -3   6 -22    2.02    2.31
   3   6  22    1.65    1.59
   3   6 -22    0.07    1.57
   3  -6  22    0.08    2.16
   3   6 -22    4.28    3.77
   3  -6  22    3.53    1.48
  -3   6  22    1.29    1.41
   3   6  23   59.33    4.79
  -3   6 -23   59.06    6.66
  -3   6  23   58.97    6.60
   3  -6  23   66.07    4.62
   3  -6  23   62.58    4.83
   3   6 -23   67.17    5.30
   3   6 -23   65.83    7.82
   3   6  24   -0.13    1.12
  -3   6 -24   -0.08    1.80
   3   6 -24    0.50    1.08
  -3   6  24    1.36    1.74
   3  -6  24   -0.31    1.02
   3  -6  24   -0.98    0.89
   3   6 -24    1.57    1.79
  -3   6 -25    1.55    1.79
   3   6  25   -0.76    1.12
   3   6 -25    3.19    2.69
   3  -6  25    1.25    1.32
   3   6 -25   -0.08    1.68
  -3   6  25    1.57    2.51
   3  -6  25    2.18    1.55
  -3   6 -26    0.97    4.03
   3   6  26    1.48    1.63
   3  -6  26   -0.01    1.19
   3   6 -26   -0.46    1.55
   3   6 -26    1.84    3.86
   3  -6  26    1.42    1.41
  -3   6  26    1.89    1.48
  -3   6 -27   18.76    7.53
   3   6  27   16.90    4.88
  -3   6  27   19.29    3.41
   3   6 -27   26.59    5.83
   3  -6  27   15.54    5.10
   3  -6  27   22.10    4.29
   3   6 -27   21.01    3.58
   3   6  28    9.41    4.32
  -3   6 -28   14.25    7.74
   3   6 -28    6.62    4.50
   3   6 -28    0.04    2.66
   3  -6  28    8.42    3.06
   3  -6  28   11.89    4.29
  -3   6  28    9.63    2.45
  -3   6 -29    3.17    4.26
   3   6  29    6.92    3.67
  -3   6  29    2.54    2.19
   3  -6  29    7.82    2.34
   3   6 -29    4.60    3.94
   3  -6  29    2.89    2.62
   3   6 -29    0.45    2.35
   3   6  30    6.28    3.67
  -3   6 -30    8.18    4.67
   3  -6  30    4.65    1.70
   3   6 -30   -0.68    2.34
   3   6 -30    7.35    6.72
  -3   6  30    4.37    2.21
   3  -6  30    4.38    2.46
  -3   6 -31   14.30    5.70
   3   6  31   10.97    3.03
  -3   6  31   10.43    3.05
   3   6 -31    9.86    5.22
   3  -6  31   11.09    3.39
   3   6 -31   -0.36    3.26
   3   6  32   -1.63    1.87
  -3   6 -32   -0.10    3.54
   3   6 -32    0.79    2.11
   3   6 -32   -1.33    3.33
   3  -6  32   -1.48    1.94
  -3   6  32   -1.42    1.95
  -3   6 -33    3.47    3.74
   3   6  33    1.12    1.98
   3  -6  33    2.85    4.13
   3   6 -33    6.39    6.25
  -3   6  33    3.10    2.43
   3   6 -33    0.03    2.56
   3   6  34   24.04    3.91
  -3   6 -34   12.51   11.70
  -3   6  34   24.64    4.40
   3  -6  34   17.85    6.87
   3   6 -34   24.68    4.86
   3   6 -34   16.60    6.23
  -3   6 -35    2.11    5.10
   3   6  35    0.68    1.82
  -3   6  35   -1.24    1.92
   3   6 -35   -0.80    2.61
   3  -6  35    0.46    1.94
  -3   6 -36    1.25    3.19
   3   6  36    0.72    1.85
  -3   6  36    2.03    2.43
   3  -6  36    1.92    2.37
   3   6 -36    0.61    3.41
   3  -7   0   36.62    4.61
   3   7   0   33.35    2.42
   3   7   0   37.57    2.45
   3   7   0   39.65    3.52
   3  -7   0   37.34    2.36
  -3   7   0   36.11    3.00
   3   7   1   64.94    4.52
   3  -7  -1   63.15    5.77
  -3   7  -1   59.93    3.54
   3   7   1   63.49    4.53
   3   7   1   60.37    3.38
   3   7  -1   65.23    4.75
  -3   7   1   71.68    4.68
   3  -7   1   61.12    8.41
   3   7  -1   66.05    3.67
   3  -7   1   62.80    4.47
  -3   7   1   71.98    5.57
   3   7  -1   62.88    3.43
   3   7   2    7.71    1.22
   3  -7  -2    7.27    3.74
   3   7   2    4.05    1.81
  -3   7  -2    4.84    1.56
   3   7   2    6.32    1.40
   3  -7   2    3.01    1.18
   3  -7   2    6.98    2.52
   3   7  -2    5.12    1.95
  -3   7   2    6.96    1.39
  -3   7   2    3.49    2.95
  -3   7   2    6.98    0.94
   3   7  -2    5.41    1.81
   3   7  -2    6.50    1.94
   3   7   3   23.13    3.34
   3   7   3   19.78    1.65
   3   7   3   19.64    2.58
  -3   7  -3   22.53    3.93
   3  -7  -3   18.67    3.49
   3  -7   3   21.71    1.92
   3   7  -3   20.42    1.99
  -3   7   3   22.76    2.81
   3  -7   3   19.46    3.36
  -3   7   3   22.99    2.55
  -3   7   3   20.95    1.53
   3   7  -3   22.22    2.61
   3   7  -3   21.97    2.96
  -3   7  -4   16.76    2.41
   3   7   4   16.12    1.50
   3   7   4   15.21    2.05
   3  -7  -4   10.99    3.21
   3   7   4   16.64    1.99
   3   7  -4   13.76    1.33
   3   7  -4   16.13    2.59
  -3   7   4   18.22    3.58
  -3   7   4   13.63    1.65
  -3   7   4   17.60    2.28
   3  -7   4   14.51    4.49
   3  -7   4   16.50    2.62
   3   7  -4   14.90    4.23
  -3   7  -5   15.50    2.44
   3   7   5   14.74    1.38
   3   7   5   13.68    1.96
   3  -7  -5   12.44    5.27
   3   7   5   16.92    1.90
  -3   7   5   17.15    2.26
   3   7  -5   15.85    1.74
  -3   7   5   14.64    2.30
   3  -7   5   12.71    2.73
   3   7  -5   16.35    1.41
   3  -7   5   13.96    1.87
   3   7  -5   14.36    4.35
  -3   7   5   16.11    1.73
   3   7   6    0.44    0.62
   3   7   6   -0.06    0.43
  -3   7  -6    1.20    1.32
   3  -7  -6    0.32    1.19
   3   7   6   -0.75    0.64
   3   7  -6   -0.59    1.24
   3  -7   6    0.19    1.22
  -3   7   6   -0.61    0.65
   3  -7   6    1.18    0.84
   3   7  -6    0.51    0.60
  -3   7   6   -0.13    1.05
  -3   7   6    0.79    0.52
   3   7  -6    0.49    1.99
   3  -7  -7    3.89    2.28
   3   7   7    3.00    1.17
   3   7   7    2.84    1.30
  -3   7  -7    3.03    1.72
  -3   7   7    3.36    2.14
   3   7  -7    4.43    1.87
   3   7  -7    3.91    0.85
  -3   7   7    2.84    0.57
   3   7  -7    2.23    1.14
   3  -7   7    2.20    1.70
  -3   7   7    2.85    1.06
   3  -7   7    2.51    1.18
   3   7   8    6.15    2.49
  -3   7  -8    7.04    2.23
   3   7   8    7.98    0.95
   3  -7  -8    4.45    4.45
   3   7   8    6.32    1.39
  -3   7   8    5.27    1.01
  -3   7   8    5.89    0.53
  -3   7   8    5.54    1.61
   3   7  -8    6.63    2.46
   3   7  -8    6.38    1.42
   3  -7   8    6.91    1.37
   3  -7   8    8.62    3.36
  -3   7  -9   -1.54    1.09
   3   7   9   -0.06    0.40
   3   7   9    0.46    0.61
   3  -7  -9    0.21    1.36
   3   7   9    0.57    0.78
   3   7  -9   -1.74    1.40
  -3   7   9   -0.02    0.32
   3   7  -9    1.07    1.45
   3  -7   9    0.31    1.20
   3  -7   9   -0.80    1.24
  -3   7   9    0.35    0.94
  -3   7   9    0.37    0.23
   3  -7 -10    0.06    2.83
   3   7  10    6.32    0.88
   3   7  10    6.37    1.69
  -3   7 -10    6.97    2.53
   3   7  10    7.09    1.25
   3   7 -10    4.95    1.71
   3  -7  10    5.98    2.12
   3  -7  10    7.37    2.52
  -3   7  10    6.36    1.65
   3   7 -10    5.94    2.61
   3   7  11   -0.06    1.25
  -3   7 -11    3.91    1.79
   3   7  11    0.83    1.19
   3   7  11    0.94    0.92
   3  -7  11   -0.75    1.65
   3   7 -11    0.06    1.12
   3  -7  11    0.21    2.17
  -3   7  11   -1.37    1.05
   3   7 -11   -1.30    2.78
   3   7  12    0.66    0.52
  -3   7 -12    1.29    1.71
   3   7  12   -0.09    1.68
   3   7  12   -0.01    0.96
   3   7 -12   -0.51    2.62
  -3   7  12   -0.26    0.99
   3   7 -12   -0.05    1.72
   3  -7  12    1.11    1.19
   3  -7  12    0.91    1.06
   3   7  13   35.79    2.30
   3   7  13   36.00    3.20
   3   7  13   32.37    1.94
  -3   7 -13   42.84    7.35
   3  -7  13   36.44    3.34
   3   7 -13   33.67    3.11
   3  -7  13   31.60    3.53
   3   7 -13   38.21    4.85
   3   7  14    0.00    1.16
   3   7  14    1.47    0.75
  -3   7 -14    3.58    2.87
   3   7  14   -0.30    0.84
  -3   7  14    0.85    1.26
   3   7 -14    2.33    1.90
   3  -7  14    1.99    1.33
   3  -7  14    0.03    1.27
   3   7 -14    0.14    1.17
   3   7  15   16.67    2.43
  -3   7 -15   15.59    5.40
   3  -7  15   13.46    4.13
   3   7 -15   18.41    4.02
  -3   7  15   20.33    2.59
   3   7 -15   15.53    2.48
   3  -7  15   20.52    2.62
  -3   7 -16   -0.82    2.54
   3   7  16    0.71    1.12
   3  -7  16   -0.25    0.99
   3   7 -16   -0.44    1.50
   3  -7  16    0.81    1.55
  -3   7  16   -0.49    0.99
   3   7 -16    0.82    0.93
   3   7  17    4.81    1.80
  -3   7 -17    4.32    4.16
  -3   7  17    3.93    1.66
   3  -7  17    0.49    1.81
   3   7 -17    6.17    4.07
   3  -7  17    2.99    1.75
   3   7 -17    4.81    2.52
  -3   7 -18    0.39    3.23
   3   7  18    1.40    2.17
   3  -7  18    0.58    1.58
   3  -7  18    1.33    1.41
   3   7 -18    0.17    2.13
  -3   7  18    4.13    2.42
   3   7 -18    2.27    2.45
  -3   7 -19    4.95    3.86
   3   7  19    0.93    2.53
  -3   7  19    5.77    2.15
   3   7 -19    7.71    3.44
   3  -7  19    5.23    2.21
   3  -7  19    6.01    2.05
   3   7  20   -0.63    2.26
  -3   7 -20   -0.87    3.27
  -3   7  20   -0.40    1.12
   3   7 -20    1.39    1.78
   3   7 -20   -0.30    0.98
   3  -7  20   -0.62    1.65
   3  -7  20    1.03    1.19
  -3   7 -21    2.31    5.68
   3   7  21    5.91    2.23
   3   7 -21    1.59    2.74
   3  -7  21    3.19    2.83
   3  -7  21    2.59    2.22
   3   7 -21    0.13    1.45
  -3   7  21    1.29    1.59
  -3   7 -22    4.35    5.14
   3   7  22    2.52    1.90
  -3   7  22    4.11    1.84
   3  -7  22    3.90    3.42
   3   7 -22    0.42    1.68
   3   7 -22    4.17    5.30
   3  -7  22    3.77    1.70
   3   7  23    2.48    1.79
  -3   7 -23   -2.33    4.80
   3  -7  23    2.09    2.39
   3   7 -23    0.62    1.29
   3   7 -23    0.38    2.67
  -3   7  23    1.26    1.43
   3  -7  23   -0.39    1.28
   3   7  24    1.16    1.59
  -3   7 -24   -0.45    2.71
   3   7 -24    0.11    1.24
   3   7 -24    1.04    2.59
   3  -7  24    0.84    1.21
   3  -7  24   -1.34    2.31
  -3   7  24    0.49    1.37
   3   7  25   -1.23    1.71
  -3   7 -25    1.09    2.73
   3   7 -25   -0.05    1.28
   3  -7  25    0.64    1.48
   3   7 -25    0.77    2.59
   3  -7  25    0.15    1.18
  -3   7  25    1.40    2.50
   3   7  26    3.42    2.50
  -3   7 -26    5.62    4.04
   3  -7  26    3.60    1.95
  -3   7  26    2.20    3.12
   3   7 -26    0.12    1.85
   3   7 -26    6.36    5.72
  -3   7 -27    3.15    2.50
   3   7  27   -0.98    1.51
  -3   7  27    1.14    2.36
   3   7 -27   -1.21    2.89
   3   7 -27    0.06    1.42
   3  -7  27    1.01    1.68
   3   7  28    3.12    2.54
  -3   7 -28    4.95    4.51
   3   7 -28    0.71    2.15
   3   7 -28    4.51    4.70
  -3   7  28    5.28    2.28
   3  -7  28    4.90    2.56
  -3   7 -29    0.28    3.46
   3   7  29    1.05    1.95
  -3   7  29    2.24    1.65
   3  -7  29    0.34    1.95
   3   7 -29   -0.16    1.57
   3   7 -29   -1.06    3.55
  -3   7 -30    4.22    5.21
   3   7  30    5.06    2.84
   3   7 -30    3.51    6.71
  -3   7  30    2.78    2.00
   3  -7  30    2.47    2.32
   3   7 -30    0.19    1.92
  -3   7 -31    4.75    4.71
   3   7  31    2.59    2.66
   3   7 -31    3.70    3.45
  -3   7  31    2.27    1.89
   3  -7  31   -0.28    3.59
   3   7 -31   -0.09    1.77
   3   7  32   -0.79    2.98
  -3   7 -32    1.00    5.57
   3   7 -32    2.48    2.98
   3   7 -32    0.11    1.63
  -3   7  32   -1.95    1.63
  -3   8   0   -1.50    1.17
   3  -8   0   -0.47    1.64
   3   8   0    1.72    0.89
   3   8   0    0.99    1.20
   3   8   0   -0.12    1.37
  -3   8   0    0.25    0.71
   3   8   1    1.73    1.90
   3  -8  -1   -0.09    2.33
  -3   8  -1    2.61    1.78
   3   8   1    1.57    2.58
   3   8   1    3.59    1.18
  -3   8  -1    4.24    1.76
   3   8  -1    3.46    1.09
   3  -8   1   -0.48    3.36
   3   8  -1    5.00    1.31
  -3   8   1    1.60    2.52
   3   8  -1    2.30    1.75
  -3   8   1    2.21    1.58
   3   8   2    9.29    1.47
  -3   8  -2   11.52    2.58
   3  -8  -2    0.34    3.21
   3   8   2    8.01    3.38
   3   8   2   10.76    1.76
  -3   8  -2   10.23    1.65
  -3   8   2   12.77    2.68
   3   8  -2    8.83    2.64
  -3   8   2   10.68    1.73
  -3   8   2   12.98    1.57
   3   8  -2    8.35    3.89
   3   8  -2    7.15    2.29
   3  -8   2    6.97    2.89
  -3   8  -3    1.59    1.35
   3  -8  -3   -0.34    3.15
   3   8   3    0.45    0.89
   3   8   3    1.40    1.05
   3   8   3    0.34    1.99
  -3   8  -3    1.15    1.94
   3   8  -3    2.00    0.87
  -3   8   3    1.78    1.65
  -3   8   3    0.74    0.95
  -3   8   3   -0.10    0.73
   3  -8   3   -0.26    1.88
   3   8  -3    2.21    1.06
   3   8  -3    3.75    2.42
   3   8   4    0.53    1.36
   3  -8  -4    0.69    1.40
   3   8   4    0.08    0.55
  -3   8  -4    0.13    0.66
  -3   8  -4   -1.21    0.90
   3   8   4   -0.05    0.73
   3   8  -4    0.52    1.30
  -3   8   4   -0.31    0.95
   3   8  -4   -1.50    1.81
   3   8  -4    0.79    0.78
  -3   8   4    1.48    1.36
  -3   8   4   -0.16    2.24
   3   8  -4    0.11    2.10
   3  -8   4    0.28    1.41
   3   8   5    2.33    1.24
   3  -8  -5    0.17    2.21
  -3   8  -5    4.17    1.47
   3   8   5    0.02    1.61
   3   8   5    2.00    2.08
  -3   8  -5    1.52    1.11
   3   8  -5    1.24    1.19
   3   8  -5    3.03    1.04
   3  -8   5   -0.05    3.29
  -3   8   5    2.11    1.57
   3   8  -5    0.52    2.85
   3   8   6    2.01    1.11
   3  -8  -6   -0.17    1.99
   3   8   6   -0.13    1.20
  -3   8  -6    0.31    2.18
   3   8   6    1.98    1.95
   3  -8   6    1.63    2.15
  -3   8   6    2.86    1.63
   3  -8   6    2.28    1.17
   3   8  -6    1.95    1.95
   3   8  -6    3.07    1.23
   3   8  -6    1.44    3.10
   3   8   7   -0.37    0.79
   3   8   7   -0.11    0.76
  -3   8  -7   -0.40    1.06
   3   8   7    0.49    0.68
   3   8  -7   -0.39    0.79
   3   8  -7    0.11    2.14
   3  -8   7    0.66    1.41
  -3   8   7   -1.70    1.76
   3   8  -7    0.33    0.82
   3  -8   7   -0.44    0.82
   3   8   8    0.17    0.72
  -3   8  -8    1.25    1.22
   3   8   8   -1.26    0.90
   3   8   8   -0.03    0.52
   3  -8   8   -0.57    1.35
   3   8  -8   -0.11    0.83
  -3   8   8    1.27    1.06
   3   8  -8    0.23    1.33
   3  -8   8   -0.16    0.83
   3   8   9   -0.99    1.65
  -3   8  -9    1.05    1.40
  -3   8   9    0.17    1.12
   3  -8   9    0.89    2.23
   3   8  -9   -1.42    1.50
   3  -8   9   -0.21    0.88
   3   8  -9   -0.06    1.40
  -3   8 -10   -0.06    1.71
   3   8  10   -1.26    1.35
  -3   8  10   -1.35    1.47
   3   8 -10    3.16    1.37
   3   8 -10   -0.87    0.81
   3  -8  10   -0.29    0.83
   3  -8  10    2.28    2.14
  -3   8 -11   -1.19    2.47
   3   8  11   -0.12    1.19
   3  -8  11    0.36    1.72
  -3   8  11    0.56    1.22
   3   8 -11    3.09    1.88
   3   8 -11    0.58    1.12
   3  -8  11   -0.16    1.80
   3   8  12   -0.05    1.04
  -3   8 -12   -0.16    2.16
   3   8 -12    0.68    1.85
   3  -8  12    0.50    1.78
  -3   8  12    0.48    1.23
   3  -8  12    1.69    1.70
   3   8 -12    0.14    1.09
   3   8  13   -0.12    1.57
  -3   8 -13    0.04    2.39
   3  -8  13    0.16    0.92
   3   8 -13    0.15    1.77
  -3   8  13   -0.20    1.08
   3   8 -13    1.59    1.75
   3  -8  13   -0.20    1.44
   3   8  14    0.62    1.11
  -3   8 -14   -1.06    1.85
   3  -8  14   -0.08    0.98
  -3   8  14    0.20    1.60
   3   8 -14    1.06    2.87
   3  -8  14    2.17    2.32
   3   8 -14   -0.04    1.17
   3   8  15   -0.21    1.08
  -3   8 -15    1.27    1.91
  -3   8  15   -0.47    1.00
   3   8 -15    5.92    3.16
   3  -8  15    0.11    0.98
   3   8 -15    0.72    1.22
   3  -8  15   -0.74    2.10
   3   8  16   -0.03    1.33
  -3   8 -16    3.06    2.38
   3  -8  16   -0.51    1.45
  -3   8  16    3.46    1.46
   3   8 -16    8.14    2.99
   3  -8  16    2.74    1.84
   3   8 -16    0.12    1.76
   3   8  17    0.02    1.79
  -3   8 -17   11.74    3.23
   3  -8  17    0.32    1.85
  -3   8  17    8.05    1.81
   3  -8  17    7.10    2.29
   3   8 -17    7.80    3.56
   3   8 -17   -0.23    2.26
  -3   8 -18   -0.43    2.10
   3   8  18    0.07    1.78
   3  -8  18   -0.18    1.01
  -3   8  18   -1.09    1.68
   3  -8  18   -0.21    1.32
   3   8 -18    2.23    2.12
   3   8 -18   -0.15    1.85
  -3   8 -19    0.85    2.18
   3   8  19   -0.41    1.88
   3   8 -19    3.61    2.95
   3  -8  19    1.53    1.78
   3  -8  19   -0.42    1.44
   3   8 -19   -0.35    2.45
  -3   8  19    4.77    2.72
  -3   8 -20    1.53    2.87
   3   8  20    0.82    1.54
   3   8 -20    5.14    4.32
  -3   8  20    0.14    1.56
   3  -8  20    0.13    1.32
   3   8 -20    0.78    1.42
   3  -8  20    0.86    1.59
  -3   8 -21    5.30    3.95
   3   8  21    3.97    2.09
   3   8 -21    4.37    5.12
   3  -8  21    2.42    1.85
   3   8 -21    0.14    1.66
   3  -8  21    0.20    1.58
  -3   8  21    3.28    1.87
  -3   8 -22    5.86    4.09
   3   8  22    4.29    2.21
   3   8 -22    0.50    3.80
   3   8 -22    4.19    1.89
   3  -8  22   -0.17    2.00
  -3   8  22    4.50    2.13
  -3   8 -23   -0.78    2.94
   3   8  23   -0.60    1.54
   3   8 -23   -1.18    1.58
   3   8 -23    2.47    3.36
   3  -8  23   -0.51    1.64
  -3   8  23   -1.42    1.67
  -3   8 -24   -2.45    2.98
   3   8  24    0.15    1.45
   3   8 -24    0.63    1.46
  -3   8  24    1.08    1.57
   3   8 -24   -2.21    3.01
   3  -8  24   -0.05    1.52
   3   8  25    8.98    2.87
  -3   8 -25    9.95    9.09
   3   8 -25    6.63    5.84
   3   8 -25    6.69    2.79
   3  -8  25   11.17    2.93
  -3   8  25    8.30    2.98
  -3   8 -26    1.44    5.16
   3   8  26    0.34    1.68
  -3   8  26    1.06    1.61
   3   8 -26   -1.04    4.30
   3  -8  26    0.20    1.62
   3   8 -26   -0.07    1.50
   3   8  27    4.21    2.52
   3  -8  27    1.34    4.17
   3   8 -27    5.84    2.61
  -3   8  27    6.59    4.26
   3   9   0   -0.04    1.64
   3   9   0    0.10    1.35
   3   9   0   -0.27    0.84
   3   9   1    2.38    1.32
   3   9   1    3.03    2.32
   3   9   1    1.41    1.25
   3   9  -1    1.16    2.13
   3  -9   1    0.14    2.46
   3   9  -1    2.80    2.32
  -3   9  -2    0.75    1.91
   3   9   2    2.01    2.36
   3   9   2    3.80    1.30
  -3   9  -2    3.16    2.56
   3  -9   2    0.17    2.14
   3   9  -2   -0.90    2.88
   3   9  -2   -1.04    1.85
  -3   9  -3    9.53    3.45
   3   9   3    7.31    1.75
  -3   9  -3    7.70    2.07
   3   9  -3    7.26    2.68
   3  -9   3    0.64    3.21
   3   9  -3    5.63    1.78
   3   9  -3    4.72    4.54
  -3   9  -4   -1.21    2.47
  -3   9  -4    1.05    4.34
   3   9   4    6.06    2.42
   3   9  -4    5.35    3.45
   3  -9   4   -0.26    3.68
   3   9  -4    0.92    1.32
   3   9  -4    1.25    1.40
   3   9   5    3.41    1.38
  -3   9  -5    0.83    1.25
  -3   9  -5    1.30    2.75
   3  -9   5    0.30    3.79
   3   9  -5   -1.63    3.56
  -3   9   5    1.45    2.00
   3   9  -5    2.58    2.24
  -3   9  -6    0.60    1.00
   3   9   6    0.94    1.81
  -3   9  -6   -0.27    2.07
   3  -9   6   -0.20    2.60
   3   9  -6    2.86    1.57
  -3   9   6    1.93    2.24
   3   9  -6    3.09    4.05
  -3   9  -7   -1.36    1.49
  -3   9  -7    3.81    3.11
   3   9   7   -0.25    1.11
   3   9  -7    2.72    2.54
  -3   9   7    0.18    3.61
   3   9  -7    1.51    4.77
   3  -9   7    2.45    2.53
  -3   9  -8    4.27    1.98
  -3   9  -8    2.52    2.49
   3   9   8    0.74    1.60
   3  -9   8   -0.67    2.63
   3   9  -8    3.55    5.07
   3   9  -8    3.95    1.45
  -3   9   8    1.74    2.14
  -3   9  -9    2.99    1.59
  -3   9  -9    2.09    2.08
   3   9   9    0.86    2.63
   3  -9   9    3.93    2.29
   3   9  -9    5.80    3.05
   3   9  -9   -0.45    1.36
  -3   9   9    2.55    1.73
  -3   9 -10    1.74    1.31
  -3   9 -10   -0.28    2.08
   3   9  10    0.51    1.29
   3   9 -10   -0.30    2.91
  -3   9  10    1.57    1.79
   3   9 -10   -0.85    2.03
   3  -9  10    3.10    2.09
  -3   9 -11   -0.79    1.19
  -3   9 -11    1.85    1.88
   3   9  11    1.01    1.20
   3   9 -11   -0.35    1.03
   3  -9  11    0.75    2.68
   3   9 -11   -2.36    2.34
  -3   9  11    1.50    2.23
   3   9  12   -0.40    1.05
  -3   9 -12    3.43    2.49
  -3   9 -12   -0.72    1.55
   3  -9  12   -3.27    2.35
   3   9 -12    0.20    2.53
  -3   9  12    0.05    1.44
   3   9 -12    0.02    1.09
   3   9  13   -0.33    1.88
  -3   9 -13    0.25    3.41
  -3   9  13    0.96    1.63
   3   9 -13    2.26    2.85
   3  -9  13   -0.97    2.76
   3   9 -13    0.38    1.24
  -3   9 -14    3.91    6.25
   3   9  14    5.81    2.22
   3  -9  14    6.56    2.68
  -3   9  14    6.71    2.66
   3   9 -14   12.36    4.63
   3   9 -14   -0.44    3.13
   3   9  15    1.74    1.86
  -3   9 -15   -0.31    2.91
  -3   9  15   -0.26    2.26
   3   9 -15    3.07    3.03
   3   9 -15    0.65    1.36
   3  -9  15    0.38    1.69
   3   9  16    1.26    1.49
  -3   9 -16   -1.30    2.77
   3   9 -16   -0.40    1.20
  -3   9  16   -0.41    1.45
   3   9 -16   -3.17    2.89
  -3   9 -17    0.25    2.95
   3   9  17    1.16    1.60
  -3   9  17    0.89    1.42
   3   9 -17    0.85    4.50
   3   9 -17    0.24    1.19
   3   9  18    0.46    2.11
  -3   9 -18   -0.56    1.65
   3   9 -18    0.03    4.45
  -3   9  18    2.85    1.53
   3   9 -18   -0.57    1.28
   4   0   0 2755.76  128.55
  -4   0   0 2780.57  132.94
  -4   0  -1    0.73    0.50
   4   0   1   -0.32    0.43
   4   0  -1    0.03    0.40
  -4   0   1    0.36    0.47
  -4   0  -2  313.37   10.21
   4   0  -2  347.93   10.70
  -4   0   2  347.69   11.10
   4   0   2  323.63   10.03
   4   0  -3    1.07    0.71
  -4   0  -3    0.06    0.51
   4   0   3    0.07    0.45
  -4   0   3    0.10    0.45
  -4   0   4 1399.83   56.45
   4   0   4 1482.85   58.31
  -4   0  -4 1385.03   57.93
   4   0  -4 1433.46   56.19
   4   0   5    0.26    0.42
   4   0  -5   -0.17    0.34
   4   0  -5    0.14    0.31
  -4   0   5   -0.07    0.39
  -4   0  -5    0.59    0.74
   4   0   6 1170.62   45.91
   4   0  -6 1174.60   44.09
  -4   0  -6 1082.21   44.30
  -4   0   6 1135.97   44.08
   4   0  -6 1188.28   44.71
   4   0  -7    0.23    0.41
   4   0   7   -0.28    0.48
  -4   0  -7    0.90    0.51
   4   0  -7    0.13    0.35
  -4   0   7    0.12    0.44
  -4   0  -8 1028.12   40.18
   4   0   8 1084.28   40.80
   4   0  -8 1038.06   38.62
  -4   0   8 1065.07   42.18
   4   0  -8 1083.97   41.22
   4   0  -9   -0.84    0.38
  -4   0  -9   -0.20    0.52
  -4   0   9   -0.27    0.31
  -4   0   9    0.53    0.43
   4   0   9    0.19    0.46
   4   0  -9    0.09    0.56
  -4   0 -10  421.24   16.27
  -4   0  10  403.17   12.29
   4   0 -10  447.74   14.21
   4   0 -10  420.14   13.56
   4   0  10  429.10   14.14
  -4   0  10  436.19   14.83
  -4   0  11    0.11    0.72
   4   0 -11    0.09    0.35
   4   0 -11   -0.02    0.42
   4   0  11   -0.23    0.48
  -4   0 -11   -0.84    0.58
  -4   0  11   -0.32    0.32
  -4   0  12   46.41    1.67
   4   0 -12   51.04    2.49
  -4   0 -12   46.84    2.42
   4   0 -12   47.55    2.69
   4   0  12   48.29    2.14
  -4   0  12   48.23    2.86
  -4   0  13   -0.40    0.49
  -4   0  13   -0.08    0.33
   4   0  13   -1.26    0.84
   4   0 -13   -0.52    0.42
  -4   0 -13   -0.03    0.65
   4   0 -13   -0.22    0.40
   4   0 -14  357.59   12.36
  -4   0  14  344.69   10.56
   4   0 -14  327.56   10.80
  -4   0 -14  341.67   14.02
   4   0  14  361.03   13.24
   4   0 -14  340.08   12.52
   4   0 -15   -0.08    0.54
   4   0 -15    0.36    0.46
  -4   0  15    0.51    0.55
  -4   0 -15   -0.13    0.62
   4   0  15   -0.42    0.52
   4   0 -15    0.31    0.38
  -4   0 -16   94.05    4.18
   4   0 -16   88.33    3.11
   4   0 -16   98.65    3.37
  -4   0  16   93.29    2.98
   4   0 -16   91.65    3.94
   4   0  16   98.43    3.67
   4   0 -17   -0.73    0.47
  -4   0 -17    0.41    1.16
   4   0 -17    0.54    0.70
   4   0  17   -0.19    0.58
  -4   0  17   -0.53    0.39
   4   0 -18   89.53    5.36
   4   0 -18   85.17    4.07
   4   0  18   87.27    3.58
  -4   0 -18   84.10    4.14
  -4   0  18   89.44    2.94
  -4   0 -19   -0.05    0.83
   4   0  19   -0.19    0.64
  -4   0  19   -0.15    0.45
   4   0 -19   -0.54    0.78
   4   0 -19   -1.34    0.53
  -4   0 -20    3.55    1.15
  -4   0  20    2.91    0.63
   4   0  20    3.27    0.91
   4   0 -20    1.84    0.75
   4   0 -20    2.18    1.03
   4   0 -21    0.74    0.58
   4   0  21   -0.29    0.73
  -4   0  21   -0.02    0.74
   4   0 -21    0.42    0.81
  -4   0 -21    1.88    0.88
  -4   0 -22    4.42    2.04
   4   0 -22    3.16    1.33
  -4   0  22    3.33    0.67
   4   0 -22    2.14    1.82
   4   0  23   -1.37    1.25
  -4   0 -23    0.33    1.65
   4   0 -23   -0.52    0.89
   4   0 -24  182.48    6.84
  -4   0 -24  185.32   11.32
  -4   0  24  178.29    6.10
   4   0  24  187.59    7.35
   4   0 -24  183.83    8.43
   4   0 -25    0.73    0.74
  -4   0 -25    0.87    1.98
   4   0 -25    1.85    1.70
   4   0  25   -1.12    1.38
  -4   0  25    0.96    0.60
   4   0 -26   77.31    4.65
   4   0  26   84.02    3.97
  -4   0 -26   79.70    7.32
  -4   0  26   77.19    4.05
   4   0 -26   75.82    3.43
   4   0  27    1.82    1.74
  -4   0 -27    2.55    2.50
  -4   0  28  292.20   11.67
  -4   0 -28  278.16   16.66
   4   0 -28  273.53   10.47
   4   0 -28  290.63   13.65
   4   0  28  294.16   11.71
   4   0 -29    2.94    1.34
  -4   0  29    1.02    1.20
   4   0 -29    1.27    0.82
  -4   0 -29   -0.36    2.27
   4   0  29    1.07    1.70
   4   0 -30   24.63    2.01
  -4   0 -30   24.57    4.99
   4   0  30   29.16    2.53
   4   0 -30   27.53    3.13
  -4   0  30   28.73    2.68
  -4   0 -31    0.16    2.16
   4   0  31    0.48    1.59
   4   0 -31    1.25    1.27
  -4   0  31   -0.32    1.11
   4   0 -31    1.35    0.82
   4   0  32   62.67    3.86
   4   0 -32   58.87    3.28
  -4   0 -32   58.44    7.02
   4   0 -32   64.88    6.65
  -4   0  32   57.51    3.94
  -4   0 -33   -0.37    1.47
   4   0 -33    0.96    0.82
   4   0 -33   -0.58    1.34
  -4   0  33    0.95    1.14
   4   0  33    1.13    1.60
   4   0  34   13.80    2.10
  -4   0  34   15.36    2.31
   4   0 -34   10.57    4.12
  -4   0 -34   13.41    2.98
   4   0 -34    9.90    1.68
  -4   0 -35    1.40    1.31
   4   0  35   -0.07    1.41
   4   0 -35    0.04    1.19
   4   0 -35    0.28    0.71
  -4   0  35   -0.30    0.64
   4   0 -36   53.45    4.91
   4   0  36   54.93    4.00
  -4   0  36   61.09    3.31
   4   0 -36   52.94    8.55
  -4   0 -36   55.89    5.66
  -4   0  37    0.86    0.96
   4   0  37    1.25    1.27
  -4   0 -37    1.70    1.93
   4   0 -37    2.04    1.61
   4   0 -37   -0.67    1.77
   4   0 -38   91.18    7.07
   4   0 -38   88.55   10.58
   4   0  38   94.21    5.45
  -4   0 -38   88.11    7.86
  -4   0  38   99.15    4.90
   4   0 -39    0.16    1.72
   4   0  39    0.61    1.10
  -4   0 -39    1.19    2.60
  -4   0  39   -0.19    0.86
   4   0 -39    0.38    0.93
   4   0  40  105.87    8.01
  -4   0 -40  113.89   15.61
   4   0 -40  115.08    9.81
   4   0 -40  106.01    6.34
  -4   0  40  115.98    7.42
   4   0  41    1.01    1.08
  -4   0 -41   -3.86    2.46
   4   0 -41   -2.08    1.04
   4   0 -41   -0.02    1.96
  -4   0  41    1.97    1.60
  -4   0 -42    9.77    4.36
  -4   0  42    5.71    1.80
   4   0 -42    5.73    1.95
   4   0  42    4.02    2.76
   4   0 -42    6.23    3.51
  -4   0 -43    0.02    2.66
   4   0 -43    1.10    1.84
  -4   0  43   -0.72    1.04
   4   0  43   -0.06    1.41
   4   0 -43    2.86    1.73
   4   0 -44   15.67    4.47
  -4   0 -44   12.30   10.35
   4   0  44   25.44    3.66
   4   0 -44   13.69    3.92
  -4   0  44   20.78    2.72
   4   0 -45    2.47    3.03
  -4   0 -45    0.38    3.83
   4   0  45    0.05    1.15
   4   0 -45   -0.69    0.99
   4   0 -46    4.29    2.52
  -4   0 -46    4.68    3.25
   4   0 -46    0.31    1.34
   4   0  46    0.03    1.72
  -4   1   0    0.46    0.60
   4  -1   0    0.11    0.34
  -4  -1   0   -0.06    0.42
   4   1   0   -0.18    0.40
  -4   1  -1   49.12    2.09
  -4  -1   1   53.21    2.26
   4   1   1   55.07    2.21
   4  -1  -1   54.26    2.67
  -4  -1  -1   52.72    2.22
   4   1  -1   51.39    2.85
  -4   1   1   52.61    2.12
   4  -1   1   52.70    1.99
   4  -1  -2  236.65    9.07
   4  -1  -2  219.99    6.47
  -4   1  -2  224.89    7.19
  -4  -1   2  227.20    8.61
   4   1   2  239.65    8.51
   4  -1   2  221.02    6.77
   4   1  -2  240.87    7.60
  -4   1   2  242.97    7.48
  -4  -1  -2  240.02    9.01
   4   1   3    6.18    0.85
  -4  -1   3    7.55    0.97
  -4   1  -3    6.30    0.92
   4  -1  -3    6.19    0.66
   4  -1  -3    6.23    0.98
   4  -1   3    8.08    0.93
  -4   1   3    7.54    0.83
  -4  -1  -3    7.86    0.98
   4   1  -3    7.10    0.92
   4   1   4  790.93   27.67
  -4  -1   4  820.98   30.13
   4  -1  -4  781.86   27.48
   4  -1  -4  828.25   30.41
  -4   1  -4  804.18   29.37
  -4   1   4  822.68   29.12
   4  -1   4  850.40   30.40
   4   1  -4  843.31   30.26
  -4  -1  -4  850.93   31.14
   4  -1  -5    0.87    0.43
  -4   1  -5    0.88    0.67
   4   1   5    0.91    0.54
   4  -1  -5    1.31    1.02
  -4  -1   5    1.97    0.65
   4   1  -5    1.50    0.59
   4  -1   5    1.16    0.56
  -4  -1  -5    0.81    0.62
  -4   1   5    0.39    0.46
   4   1   6  798.02   27.77
   4  -1  -6  775.61   28.50
   4  -1  -6  753.31   25.12
  -4   1  -6  767.78   28.34
  -4  -1   6  796.99   29.44
   4  -1   6  792.04   28.42
  -4  -1  -6  833.05   30.69
   4   1  -6  810.67   29.04
  -4   1   6  825.84   29.88
  -4   1   6  800.87   28.81
  -4   1  -7   68.07    4.11
   4  -1  -7   71.95    2.83
   4   1   7   72.77    2.63
   4  -1  -7   69.26    2.85
  -4  -1   7   67.51    2.89
   4   1  -7   72.10    2.22
  -4  -1  -7   65.47    2.66
  -4   1   7   71.49    3.05
   4   1  -7   73.03    2.80
  -4   1   7   69.37    2.63
   4  -1   7   77.79    3.04
   4  -1  -8  563.45   21.36
  -4   1  -8  554.01   20.17
  -4  -1   8  608.39   23.50
   4  -1  -8  607.11   19.34
   4   1   8  628.76   21.04
  -4  -1  -8  616.28   21.72
   4   1  -8  599.99   18.60
  -4   1   8  602.59   20.72
  -4   1   8  595.53   19.84
   4  -1   8  587.29   20.29
   4   1  -8  628.49   23.11
  -4  -1   9   63.21    3.94
  -4   1  -9   60.79    3.00
   4   1   9   68.65    2.54
   4  -1  -9   67.33    2.84
   4  -1  -9   61.23    2.00
   4   1  -9   65.90    1.68
   4  -1   9   64.68    2.73
   4   1  -9   65.40    2.68
  -4   1   9   66.43    2.30
  -4  -1  -9   63.05    2.64
  -4   1   9   68.43    2.70
  -4   1 -10  994.99   39.94
   4  -1 -10 1054.10   41.49
  -4  -1  10 1004.85   41.81
   4   1  10 1065.58   39.68
   4  -1 -10  992.87   35.52
   4   1 -10 1011.04   39.12
  -4   1  10 1079.93   41.32
   4  -1  10 1052.26   40.66
  -4   1  10 1069.28   39.94
  -4  -1 -10 1030.25   40.40
   4   1 -10 1110.13   38.16
   4  -1 -11   18.17    1.44
   4  -1 -11   21.41    1.06
  -4   1 -11   20.71    2.79
  -4  -1  11   21.11    2.47
   4   1 -11   20.18    0.72
  -4   1  11   18.98    2.33
   4   1 -11   19.51    2.18
   4  -1  11   20.97    1.61
  -4   1  11   19.56    1.07
   4   1  12  402.64   14.33
  -4   1 -12  383.70   14.39
  -4  -1  12  381.24   13.90
   4  -1 -12  391.26   12.01
   4  -1 -12  383.63   14.99
   4   1 -12  361.49   12.31
  -4  -1 -12  371.03   12.97
   4   1 -12  398.52   11.57
  -4   1  12  381.01   12.18
  -4   1  12  402.38   13.37
   4  -1  12  393.67   13.58
   4  -1 -13   48.02    1.70
   4  -1 -13   44.86    3.20
   4   1  13   45.12    2.76
  -4   1 -13   47.78    2.81
  -4   1  13   48.93    2.52
   4   1 -13   51.25    2.96
  -4   1  13   47.19    2.01
   4   1 -13   50.55    1.39
  -4  -1 -13   45.35    2.29
   4   1 -13   47.95    3.17
   4  -1  13   52.53    3.37
   4  -1 -14    0.69    0.59
  -4   1 -14    0.00    1.20
   4   1  14    0.25    0.51
   4  -1 -14    0.68    0.38
  -4   1  14    0.84    0.56
   4   1 -14    0.93    0.83
   4   1 -14    1.31    0.62
   4  -1  14    0.86    0.68
  -4   1  14    0.73    0.46
  -4  -1 -14    1.56    1.06
   4  -1 -15   15.77    1.29
  -4   1 -15   12.03    1.62
   4  -1 -15   12.38    1.25
   4  -1 -15   13.28    1.13
   4   1  15   13.09    1.07
  -4  -1  15   11.77    0.77
  -4   1  15   12.02    1.04
   4  -1  15   10.73    1.32
   4   1 -15   13.01    1.58
  -4  -1 -15   10.86    1.24
   4   1 -15   12.72    1.20
  -4  -1  16   15.60    0.90
   4  -1 -16   14.11    0.92
  -4   1 -16   15.49    1.82
   4  -1 -16   16.61    2.32
   4  -1 -16   15.72    1.20
   4   1  16   16.21    1.81
   4   1 -16   14.66    1.30
   4  -1  16   14.50    1.45
  -4  -1 -16   14.28    2.30
  -4   1  16   14.83    1.15
   4   1 -16   17.23    2.71
  -4  -1  17   20.66    1.07
   4  -1 -17   19.19    1.12
  -4   1 -17   20.02    2.16
   4  -1 -17   24.60    2.75
  -4  -1 -17   27.88    2.00
   4   1 -17   18.20    1.69
   4   1 -17   21.27    2.08
   4  -1  17   20.03    1.86
   4  -1 -18  273.00    9.54
  -4   1 -18  257.20   10.85
   4   1  18  291.76    9.92
   4  -1 -18  282.92   11.19
  -4  -1  18  268.41    8.04
  -4  -1 -18  278.62   10.53
   4  -1  18  291.98   10.56
  -4   1  18  256.55    8.88
   4   1 -18  271.74   11.36
   4   1 -18  256.50    9.35
  -4   1 -19    0.43    1.66
   4  -1 -19    1.00    0.52
   4   1  19    1.46    0.68
  -4  -1  19    1.20    0.57
   4   1 -19   -0.23    1.16
  -4   1  19    1.68    1.02
   4   1 -19    0.72    1.51
   4  -1  19    0.39    0.84
  -4  -1 -19    1.72    1.38
  -4  -1  20   99.21    2.80
   4   1  20  101.10    3.87
   4  -1 -20   97.91    4.76
  -4   1 -20   97.67    6.85
   4  -1 -20   94.34    3.17
   4   1 -20   99.78    5.42
  -4  -1 -20  105.87    4.76
  -4   1  20   91.01    3.62
   4  -1  20  105.41    5.63
   4   1 -20   99.27    5.00
   4   1  21    8.83    1.10
  -4   1 -21    8.18    2.67
   4  -1 -21    6.97    0.79
  -4  -1  21    5.64    0.92
   4  -1 -21    7.26    1.17
  -4   1  21    6.79    0.99
   4   1 -21    6.71    1.62
  -4  -1 -21    6.90    1.41
   4   1 -21    6.54    1.11
   4  -1  21    6.23    1.22
  -4   1 -22   -2.18    1.79
   4  -1 -22    0.92    0.65
  -4  -1  22    0.50    0.35
   4  -1 -22   -0.25    0.49
   4  -1  22    0.79    0.72
  -4  -1 -22    0.59    0.83
   4   1 -22   -0.65    0.76
   4   1 -22    1.28    1.61
   4  -1 -23  493.48   19.62
  -4  -1  23  468.80   16.08
  -4   1 -23  468.00   24.86
   4  -1 -23  434.82   15.32
   4   1  23  526.92   19.34
   4  -1  23  450.72   17.56
  -4  -1 -23  460.12   21.05
  -4   1  23  441.20   16.23
   4   1 -23  423.80   16.36
   4   1 -23  465.44   20.45
   4  -1 -24   29.93    2.35
  -4  -1  24   29.17    1.44
   4  -1 -24   28.82    2.39
   4   1  24   31.07    2.26
  -4   1 -24   25.80    5.20
   4   1 -24   24.74    2.20
   4  -1  24   27.94    2.34
  -4  -1 -24   32.25    3.96
   4   1 -24   28.60    3.23
  -4   1  24   31.03    2.92
  -4   1 -25   55.50    7.94
   4  -1 -25   72.38    4.02
   4  -1 -25   74.80    5.56
   4   1  25   85.75    5.07
  -4  -1 -25   73.65    4.57
   4   1 -25   74.09    5.05
   4  -1  25   73.12    4.36
   4   1 -25   61.81    3.76
  -4  -1  26  590.26   20.23
  -4   1 -26  534.17   29.95
   4  -1 -26  560.35   23.40
   4  -1 -26  508.91   18.96
   4   1  26  584.12   22.31
  -4   1  26  518.05   19.96
   4   1 -26  509.30   20.53
   4   1 -26  554.83   26.01
   4  -1  26  561.51   22.60
  -4  -1 -26  534.09   23.33
  -4   1 -27    6.32    3.48
  -4  -1  27    2.87    1.21
   4   1  27    7.42    1.26
   4  -1 -27    6.14    0.97
   4  -1 -27    5.88    1.41
   4   1 -27    3.12    1.26
   4   1 -27    3.18    1.97
   4  -1  27    3.86    1.47
  -4   1  27    4.93    1.08
  -4  -1 -27    7.00    1.67
   4   1  28   38.72    2.58
  -4   1 -28   37.03    6.16
   4  -1 -28   38.98    4.16
  -4  -1  28   34.88    2.28
   4  -1 -28   35.71    1.95
   4   1 -28   37.74    3.84
   4  -1  28   34.31    2.95
   4   1 -28   32.93    2.45
  -4   1  28   32.76    2.21
  -4  -1 -28   36.38    3.31
  -4  -1  29    8.34    1.32
   4  -1 -29    6.84    1.53
  -4   1 -29    7.49    3.96
   4  -1 -29    7.77    1.06
   4  -1  29    4.40    2.60
   4   1 -29    8.68    2.36
  -4  -1 -29    6.99    2.02
   4   1 -29    8.20    1.47
  -4   1  29    9.04    1.29
  -4  -1  30   29.66    2.18
   4   1  30   33.12    3.46
   4  -1 -30   24.90    3.70
  -4   1 -30   27.70    4.05
   4  -1 -30   27.35    1.73
  -4  -1 -30   29.63    3.14
   4   1 -30   25.74    3.66
   4   1 -30   25.53    2.33
  -4   1  30   30.01    2.08
   4  -1  30   26.42    2.63
   4  -1 -31    7.45    1.06
  -4  -1  31    6.51    1.48
   4   1  31    8.92    1.46
   4  -1 -31    6.22    1.68
  -4   1 -31    8.20    2.79
  -4   1  31    6.39    1.25
  -4  -1 -31    7.91    2.00
   4   1 -31    5.49    1.32
   4  -1  31    7.25    1.65
   4   1 -31    4.78    2.25
   4  -1 -32   11.94    2.20
   4  -1 -32   10.97    1.26
  -4  -1  32   12.85    1.75
   4   1  32   16.54    2.80
  -4   1 -32    9.20    3.29
  -4  -1 -32   15.21    2.48
   4   1 -32   11.74    2.72
   4   1 -32   12.76    1.67
  -4   1  32   11.99    1.55
   4  -1  32    8.79    2.06
  -4  -1  33   10.89    1.72
   4   1  33   10.83    1.71
   4  -1 -33    7.86    2.09
   4  -1 -33    7.59    1.22
  -4   1 -33    9.57    3.13
   4  -1  33    8.42    1.96
   4   1 -33    8.75    1.56
  -4  -1 -33    8.34    2.37
  -4   1  33   10.72    1.49
   4   1 -33    7.95    2.78
  -4  -1  34    0.46    1.17
   4   1  34    2.08    1.82
   4  -1 -34    1.57    0.81
  -4   1 -34    1.98    2.14
   4  -1 -34    1.66    1.32
  -4   1  34    1.44    1.63
   4   1 -34    3.23    3.21
  -4  -1 -34    2.12    1.68
   4   1 -34    1.51    1.08
   4  -1  34    1.97    2.10
   4  -1 -35   52.15    6.32
   4   1  35   70.04    4.09
  -4   1 -35   61.20    6.64
  -4  -1  35   62.64    3.99
   4  -1 -35   53.65    3.03
   4  -1  35   58.04    4.17
  -4  -1 -35   57.78    4.99
   4   1 -35   54.93    5.88
  -4   1  35   52.64    4.58
   4   1 -35   50.57    3.46
   4   1  36    3.30    2.20
  -4  -1  36    3.05    1.59
   4  -1 -36    3.08    1.94
   4  -1 -36    3.38    1.03
  -4   1 -36    4.66    4.35
   4   1 -36    2.02    1.27
   4   1 -36    4.32    3.94
  -4  -1 -36    2.87    2.26
  -4   1  36    5.07    2.00
   4  -1  36    3.98    1.66
  -4   1 -37    5.26    2.87
  -4  -1  37    0.27    0.73
   4   1  37    0.25    1.01
   4  -1 -37    0.28    2.22
   4   1 -37   -1.50    1.16
  -4  -1 -37    2.29    2.12
   4  -1  37    0.37    0.96
   4   1 -37   -1.42    1.51
  -4   1  37    0.33    0.78
  -4   1 -38    2.20    2.36
   4  -1 -38    2.66    1.86
   4  -1 -38    1.94    1.55
   4   1  38    2.47    1.98
  -4  -1  38    1.37    0.91
  -4  -1 -38    1.23    3.30
   4   1 -38    1.49    1.95
  -4   1  38    1.34    1.18
   4  -1  38    3.56    1.51
   4   1 -38    0.32    3.80
   4   1  39   -0.07    0.81
   4  -1 -39   -0.28    2.11
  -4  -1  39    0.24    0.60
  -4   1 -39    0.37    1.49
   4  -1 -39   -0.46    0.98
  -4  -1 -39    1.11    1.71
  -4   1  39    0.56    0.97
   4  -1  39   -0.92    1.93
   4   1 -39   -0.02    1.74
   4   1 -39    0.50    1.03
   4  -1 -40    4.37    2.07
   4   1  40    3.76    2.25
  -4   1 -40    2.57    2.89
   4  -1 -40    1.51    1.71
  -4   1  40    2.19    1.39
   4   1 -40    2.74    1.51
  -4  -1 -40    2.39    2.30
   4  -1  40    1.92    1.55
   4   1 -40   -0.09    2.28
   4  -1 -41    8.80    1.62
   4   1  41   12.55    2.01
   4  -1 -41   15.13    5.04
  -4   1 -41   12.64    4.21
  -4   1  41   15.69    2.28
   4  -1  41   13.74    2.43
  -4  -1 -41   14.91    3.95
   4   1 -41   12.85    2.51
   4   1 -41    0.16    4.93
   4  -1 -42    1.34    1.20
   4  -1 -42    1.07    2.33
  -4   1 -42    4.76    4.50
   4   1  42    5.97    2.94
  -4   1  42    3.29    2.29
   4   1 -42    2.03    1.62
   4   1 -42   -0.15    3.14
   4  -1  42    2.40    2.05
  -4  -1 -42    1.11    2.57
   4  -1 -43    2.39    1.36
   4  -1 -43    3.03    4.08
  -4   1 -43    1.63    4.98
   4   1  43    5.02    2.11
  -4   1  43    1.98    2.20
   4  -1  43    1.95    1.87
  -4  -1 -43   -0.51    2.38
   4   1 -43   -0.25    4.72
   4   1 -43    0.60    2.34
   4  -1 -44   -1.11    2.39
   4  -1 -44    4.12    1.36
  -4   1 -44    1.14    3.29
   4   1  44    6.44    3.38
   4  -1  44    2.27    3.11
   4   1 -44    2.46    2.51
  -4   1  44    0.94    1.46
   4   1 -44   -0.16    3.15
  -4  -1 -44    0.54    4.09
   4  -1 -45    9.50    5.76
   4  -1 -45   11.55    3.30
   4   1  45   19.71    2.85
  -4   1 -45   11.53    5.08
  -4  -1 -45   19.87    8.17
   4  -1  45   12.55    2.50
   4   1 -45    0.13    9.32
  -4   1  45   18.16    2.66
   4   1 -45   12.53    3.01
   4  -2   0  100.27    3.18
  -4   2   0   97.44    3.32
   4  -2   0   98.29    3.94
  -4  -2   0  102.99    3.81
  -4  -2   1    0.00    0.54
   4   2   1    0.23    0.45
   4  -2  -1    0.99    0.66
   4   2  -1   -0.94    0.81
  -4   2   1    0.53    0.70
   4  -2   1    0.79    0.45
   4  -2   1   -0.43    0.63
  -4  -2  -1    0.82    0.55
   4   2   2  837.97   30.07
  -4  -2   2  834.41   31.64
   4  -2  -2  815.90   31.64
  -4   2  -2  819.09   30.22
   4  -2  -2  836.49   28.76
  -4   2   2  813.83   28.86
  -4  -2  -2  815.43   30.41
   4   2  -2  837.36   30.34
   4  -2   2  814.44   31.35
   4  -2   2  842.65   29.92
  -4  -2   3   54.55    2.47
   4   2   3   54.04    2.13
  -4   2  -3   49.48    2.23
   4  -2  -3   51.12    1.77
   4  -2  -3   53.59    2.75
  -4  -2  -3   53.42    2.29
  -4   2   3   52.78    2.49
   4  -2   3   53.27    2.94
   4   2  -3   48.91    2.99
   4  -2  -4  199.02    5.61
   4   2   4  219.46    7.81
   4   2   4  223.71    7.98
  -4  -2   4  210.99    7.49
   4  -2  -4  198.97    7.34
  -4   2  -4  192.16    7.78
   4   2  -4  195.97    7.60
  -4   2   4  212.05    6.28
  -4   2   4  205.62    6.97
   4  -2   4  217.53    6.93
  -4  -2  -4  207.29    6.97
   4  -2  -5   32.41    2.04
  -4  -2   5   28.82    2.79
  -4   2  -5   31.37    1.80
   4   2   5   30.87    1.48
   4  -2  -5   30.43    1.15
  -4  -2  -5   32.38    1.69
  -4   2   5   30.54    1.71
   4   2  -5   30.66    1.73
   4  -2   5   37.73    1.86
  -4   2   5   32.23    1.37
   4  -2  -6   28.12    1.94
  -4  -2   6   25.26    1.82
  -4   2  -6   28.01    1.77
   4   2   6   28.74    1.45
   4  -2  -6   28.33    1.07
   4  -2   6   29.51    2.44
  -4  -2  -6   26.61    1.56
  -4   2   6   27.56    1.15
   4   2  -6   27.79    1.63
  -4   2   6   29.14    1.66
  -4  -2   7  111.43    4.54
  -4   2  -7  105.77    4.20
   4   2   7  108.31    3.48
   4  -2  -7  109.84    3.01
   4  -2  -7  102.68    4.31
  -4   2   7  105.54    3.55
  -4  -2  -7  116.36    4.09
   4   2  -7  109.99    4.00
  -4   2   7  114.61    4.24
   4  -2   7  117.29    4.11
   4   2   8   35.38    1.57
   4  -2  -8   35.15    1.63
   4  -2  -8   38.60    2.40
  -4   2  -8   32.58    2.15
  -4  -2   8   35.24    2.26
  -4   2   8   37.01    1.75
  -4   2   8   31.98    2.88
   4  -2   8   35.61    1.90
  -4  -2  -8   34.23    1.70
   4   2  -8   34.38    1.90
   4  -2  -9  200.59    5.40
   4  -2  -9  204.22    7.95
  -4   2  -9  189.69    7.40
   4   2   9  201.80    7.37
  -4  -2   9  198.82    7.67
   4   2  -9  208.80    4.44
   4   2  -9  193.00    6.85
   4  -2   9  206.85    7.20
  -4  -2  -9  208.28    7.01
  -4   2   9  207.66    6.43
  -4   2   9  206.44    7.23
   4   2  10  856.07   30.39
   4  -2 -10  804.03   32.59
   4  -2 -10  798.68   26.42
  -4   2 -10  808.22   34.48
   4  -2  10  841.66   31.93
   4   2 -10  821.33   34.21
  -4   2  10  827.22   31.66
  -4   2  10  860.13   29.42
  -4  -2 -10  856.71   32.19
   4   2 -10  805.06   32.37
  -4   2 -11   28.03    2.23
   4  -2 -11   27.17    1.35
   4   2  11   29.48    1.50
   4  -2 -11   31.98    2.27
  -4   2  11   26.79    1.90
   4   2 -11   27.87    1.94
   4  -2  11   27.43    1.91
  -4  -2 -11   30.83    1.71
   4   2 -11   28.96    2.53
  -4   2  11   29.24    1.10
   4   2  12  435.85   15.17
   4  -2 -12  413.62   15.97
   4  -2 -12  391.31   11.88
  -4   2 -12  398.93   15.56
  -4   2  12  426.22   12.88
   4   2 -12  418.66   15.02
   4   2 -12  415.77   16.89
   4  -2  12  444.31   15.89
  -4   2  12  397.06   14.60
  -4  -2 -12  437.06   15.26
   4  -2 -13  258.40    7.14
   4   2  13  267.02    8.39
  -4   2 -13  239.76    9.89
   4  -2 -13  240.34    9.79
  -4   2  13  260.66    8.06
  -4  -2 -13  249.15    9.78
  -4   2  13  239.98    8.74
   4  -2  13  271.14    9.67
   4   2 -13  249.36    9.05
   4   2 -13  253.16   10.60
   4   2  14  136.69    4.51
  -4   2 -14  130.76    7.91
   4  -2 -14  133.85    6.02
   4  -2 -14  138.28    3.76
   4  -2  14  145.60    5.73
  -4   2  14  130.02    5.40
   4   2 -14  131.87    5.28
  -4   2  14  138.80    3.91
   4   2 -14  131.72    6.30
  -4  -2 -14  132.72    4.83
   4   2  15  313.08   10.06
   4  -2 -15  327.97   10.08
   4  -2 -15  315.02    9.03
  -4   2 -15  295.20   12.41
   4  -2 -15  305.71   14.26
   4  -2  15  343.55   12.48
   4   2 -15  313.73   11.41
  -4  -2 -15  303.10   10.81
   4   2 -15  301.34   13.01
  -4   2  15  305.41   11.09
   4  -2 -16  149.06    5.11
   4  -2 -16  139.67    3.87
   4   2  16  143.33    4.71
   4  -2 -16  137.56    6.27
  -4   2 -16  139.67    6.52
  -4   2  16  136.10    6.69
   4   2 -16  152.58    7.33
   4   2 -16  142.14    8.87
  -4  -2 -16  137.23    6.15
   4  -2 -17    8.86    0.72
  -4   2 -17    9.00    1.68
   4   2  17    8.59    1.40
   4  -2 -17    7.42    0.57
   4  -2 -17    6.76    1.48
  -4   2  17    6.52    1.20
   4   2 -17    7.66    1.75
  -4  -2 -17    6.24    1.03
   4   2 -17    6.94    1.19
   4  -2  17    9.74    1.23
   4  -2 -18    0.31    0.31
   4   2  18    0.51    0.73
   4  -2 -18   -0.47    0.80
  -4   2 -18   -0.04    0.97
  -4  -2 -18   -0.10    0.79
   4   2 -18    0.82    0.80
   4  -2  18    0.52    0.60
  -4   2  18   -0.42    0.58
   4   2 -18   -0.74    0.57
  -4   2 -19    0.56    0.83
   4  -2 -19   -0.08    0.33
   4  -2 -19   -0.01    0.43
   4   2  19    0.24    0.66
  -4  -2 -19    0.31    0.66
   4  -2  19    0.33    0.76
  -4   2  19    0.12    0.71
   4   2 -19    0.97    0.72
   4   2 -19    0.42    1.07
   4   2  20    3.32    1.13
   4  -2 -20    2.56    0.77
  -4   2 -20    1.70    1.41
   4  -2 -20    1.59    0.56
   4   2 -20    2.11    0.92
  -4  -2 -20    2.03    1.38
  -4   2  20    2.29    1.35
   4   2 -20    1.69    1.39
   4  -2  20    1.65    0.99
   4  -2 -21   24.18    1.35
  -4   2 -21   19.46    2.88
   4   2  21   23.73    1.52
   4  -2 -21   22.80    1.10
  -4  -2 -21   22.74    1.88
   4  -2  21   22.16    3.17
   4   2 -21   23.20    2.81
  -4   2  21   19.15    1.76
   4   2 -21   21.08    2.91
  -4   2 -22   35.10    3.74
  -4  -2  22   41.02    1.16
   4  -2 -22   43.17    2.24
   4   2  22   42.85    2.12
   4  -2 -22   39.42    1.92
   4  -2  22   39.07    2.84
   4   2 -22   37.19    3.98
  -4   2  22   39.65    2.45
  -4  -2 -22   41.48    2.55
   4   2 -22   39.80    3.73
   4   2  23   48.67    2.47
   4  -2 -23   47.82    1.87
   4  -2 -23   48.06    2.16
  -4  -2  23   47.20    1.17
  -4   2 -23   42.07    4.16
  -4   2  23   41.13    2.62
   4   2 -23   44.38    4.04
   4  -2  23   43.09    3.12
   4   2 -23   47.48    4.33
  -4  -2 -23   48.18    4.03
  -4   2 -24    7.15    2.35
   4  -2 -24    8.92    1.07
   4   2  24   11.74    1.23
   4  -2 -24    9.56    1.34
  -4  -2  24    8.23    0.42
  -4  -2 -24    9.31    1.41
   4   2 -24    8.65    1.60
  -4   2  24    6.10    1.39
   4   2 -24    8.37    2.39
   4  -2  24    9.80    1.73
   4   2  25   10.68    1.93
   4  -2 -25    8.42    1.25
  -4  -2  25    8.86    0.63
  -4   2 -25    9.52    2.42
   4  -2 -25    9.22    1.63
   4  -2  25   12.13    1.95
  -4  -2 -25   11.10    1.57
   4   2 -25   10.68    1.75
   4   2 -25    9.08    2.65
  -4   2  25   10.78    1.56
  -4   2 -26   -1.05    1.21
   4  -2 -26   -0.38    0.80
  -4  -2  26    0.00    0.31
   4  -2 -26   -0.20    0.38
   4   2 -26    1.00    0.89
  -4   2  26   -0.69    1.14
   4   2 -26   -0.20    1.33
   4  -2  26   -0.56    1.41
  -4  -2 -26    0.69    0.78
   4  -2 -27    2.27    0.64
  -4  -2  27    3.35    0.58
   4  -2 -27    1.90    0.91
  -4   2 -27    3.59    1.84
   4   2  27    3.00    0.93
   4  -2  27    1.87    1.26
   4   2 -27    2.99    1.19
   4   2 -27    0.98    1.86
  -4   2  27    3.14    1.69
  -4  -2 -27    2.01    1.08
   4   2  28    3.56    0.97
  -4   2 -28    1.82    1.97
   4  -2 -28    2.17    0.98
  -4  -2  28    3.36    0.42
   4  -2 -28    1.91    1.03
  -4   2  28    2.87    1.84
   4   2 -28    3.30    1.32
  -4  -2 -28    3.86    1.86
   4   2 -28    1.52    2.05
   4  -2  28    3.91    1.44
  -4   2  28    3.26    1.84
   4  -2 -29    2.85    1.05
   4  -2 -29    1.06    1.54
  -4  -2  29    1.63    0.64
   4   2  29    3.85    1.48
  -4   2 -29    2.27    1.89
   4   2 -29    0.67    2.11
  -4   2  29    1.08    1.79
   4  -2  29    3.55    2.16
  -4  -2 -29    1.92    1.82
   4   2 -29    3.42    1.30
   4   2  30   58.27    3.01
   4  -2 -30   54.65    2.50
  -4  -2  30   55.42    2.32
  -4   2 -30   46.33    7.73
   4  -2 -30   56.18    3.14
   4  -2  30   55.20    3.91
   4   2 -30   47.56    8.06
   4   2 -30   53.49    3.69
  -4  -2 -30   53.31    5.34
  -4   2  30   50.20    4.62
   4  -2 -31    0.31    0.91
  -4  -2  31    1.09    0.39
  -4   2 -31   -0.57    3.05
   4  -2 -31    0.24    0.62
   4   2  31    0.91    0.82
   4  -2  31    2.07    1.37
   4   2 -31    2.86    2.01
  -4  -2 -31    0.55    2.03
  -4   2  31    1.48    1.62
   4   2 -31    1.72    2.01
   4   2  32    1.20    1.62
   4  -2 -32    2.74    1.81
   4  -2 -32    3.72    0.79
  -4   2 -32    2.41    2.48
  -4  -2  32    1.83    0.52
  -4   2  32    3.37    1.99
   4   2 -32    2.20    3.72
   4   2 -32    4.34    2.38
   4  -2  32    4.16    2.56
  -4  -2 -32    2.61    2.41
  -4   2  32    3.79    1.92
   4  -2 -33    4.65    1.50
  -4  -2  33    6.36    0.71
   4  -2 -33    6.14    1.07
  -4   2 -33    1.53    3.15
   4  -2  33    3.69    1.70
   4   2 -33    3.67    2.57
  -4   2  33    4.08    2.12
   4   2 -33    3.93    2.30
  -4  -2 -33    6.37    2.64
  -4   2 -34   59.03    7.28
   4  -2 -34   59.19    5.64
   4   2  34   63.86    5.10
   4  -2 -34   63.56    3.09
  -4  -2  34   66.48    2.37
   4   2 -34   49.35    5.29
   4  -2  34   58.25    4.27
   4   2 -34   50.38    6.00
  -4  -2 -34   54.54    6.09
  -4   2  34   53.75    4.98
  -4   2 -35    8.86    3.58
  -4  -2  35    7.00    0.82
   4  -2 -35    5.70    1.49
   4  -2 -35    5.54    1.12
   4   2  35   10.63    1.62
   4   2 -35    0.18    3.09
  -4   2  35    6.16    1.58
   4   2 -35    5.48    1.68
   4  -2  35    7.96    1.88
  -4  -2 -35    6.84    3.18
   4   2  36   53.56    3.47
  -4   2 -36   63.95    8.09
   4  -2 -36   53.65    3.01
   4  -2 -36   47.47    5.10
   4   2 -36   54.91    6.49
  -4  -2 -36   53.89    6.72
   4   2 -36   50.48    3.82
   4  -2  36   52.68    4.20
  -4   2  36   47.67    3.60
  -4   2 -37    9.65    4.64
   4  -2 -37    8.22    2.19
   4   2  37   11.57    2.95
   4  -2 -37   11.27    1.48
  -4  -2 -37   13.46    4.06
   4  -2  37    8.19    2.31
   4   2 -37   -0.05    6.07
  -4   2  37   10.91    1.97
   4   2 -37   13.15    2.10
   4   2  38   41.91    3.20
   4  -2 -38   41.87    2.81
  -4   2 -38   28.77   11.51
   4  -2 -38   31.45    5.13
  -4  -2 -38   32.54    5.95
   4  -2  38   31.56    3.46
  -4   2  38   43.45    3.47
   4   2 -38   34.67    3.40
   4   2 -38   37.06    6.45
   4  -2 -39   14.88    2.56
   4   2  39   22.00    3.39
   4  -2 -39   15.24    2.74
  -4   2 -39   12.78    5.61
  -4   2  39   18.05    2.60
   4   2 -39   12.68    2.41
   4   2 -39   -0.11    7.40
  -4  -2 -39   13.95    4.81
   4  -2  39   12.63    2.47
  -4   2 -40    5.00    4.13
   4   2  40    4.18    1.45
   4   2 -40    4.44    1.62
   4   2 -40    0.10    2.98
   4  -2  40    2.82    2.62
  -4   2  40    3.37    1.78
  -4  -2 -40    2.43    2.19
   4   2  41   25.56    3.78
  -4   2 -41   23.45    7.24
   4  -2  41   26.42    3.97
   4   2 -41   17.46    4.42
  -4   2  41   28.13    3.30
  -4  -2 -41   20.03    4.40
  -4   2 -42   26.17    7.85
   4   2  42   32.70    3.77
  -4   2  42   29.18    5.18
   4  -2  42   23.65    3.85
  -4  -2 -42   23.06    4.58
   4   2 -42   25.25    3.41
   4   2 -42    0.36    9.68
   4   2  43    2.94    1.85
  -4   2 -43   -0.88    5.83
   4   2  43   -0.06    2.14
   4  -2  43   -2.33    3.22
  -4  -2 -43    0.28    2.34
  -4   2  43    4.24    2.68
   4   2 -43   -0.18    3.44
   4   2 -43    3.79    1.71
   4   2  44   32.01    3.45
   4   2  44   37.03    4.71
  -4   2 -44   42.42    8.33
   4  -2  44   30.85    3.69
   4   2 -44    0.06   11.23
  -4  -2 -44   31.54    7.87
   4   2 -44   33.67    4.55
   4   2  45    5.20    3.83
  -4   2 -45    2.44    4.60
   4  -2  45    2.22    1.76
   4   2 -45    2.12    2.16
   4   2 -45    0.29    4.36
  -4   2  45    2.88    1.87
   4   3   0   -1.97    0.79
  -4   3   0    0.45    0.73
  -4  -3   0    0.20    0.61
   4  -3   0   -1.50    1.20
   4  -3   0    0.01    0.42
  -4   3  -1  392.80   14.83
  -4  -3   1  440.80   16.07
   4  -3  -1  411.80   15.98
   4   3   1  411.68   15.08
   4  -3  -1  447.56   15.18
   4   3  -1  402.64   13.69
   4  -3   1  428.21   16.50
  -4   3   1  415.24   14.99
  -4  -3  -1  413.99   14.93
   4  -3   1  439.42   14.31
   4   3   2    6.42    1.44
   4  -3  -2    6.45    0.75
  -4  -3   2    5.43    1.92
  -4   3  -2    6.74    0.98
   4  -3  -2    6.15    1.38
   4   3  -2    6.64    0.94
   4  -3   2    7.04    0.91
   4  -3   2    7.44    1.42
  -4  -3  -2    6.37    1.72
  -4   3   2    5.61    1.23
  -4   3   2    5.91    1.21
  -4  -3   3  532.57   20.00
  -4   3  -3  488.89   17.72
   4   3   3  486.25   16.36
   4  -3  -3  515.31   20.14
   4  -3   3  514.17   17.63
  -4   3   3  518.41   17.15
  -4  -3  -3  522.28   20.47
   4  -3   3  526.92   20.55
  -4   3   3  496.11   19.94
   4   3  -3  507.36   17.86
  -4  -3   4   73.48    3.61
  -4   3  -4   70.74    4.18
   4  -3  -4   80.95    2.55
   4   3   4   71.86    2.71
   4  -3  -4   72.37    3.76
   4  -3   4   73.36    5.26
   4  -3   4   73.21    3.85
  -4   3   4   69.67    3.31
   4   3  -4   75.19    3.12
  -4  -3  -4   65.70    2.93
  -4   3   4   74.91    3.08
  -4  -3   5   99.98    5.83
   4   3   5  103.64    3.57
   4  -3  -5  105.69    3.54
   4  -3  -5   94.65    6.07
  -4   3  -5   97.57    4.16
  -4   3   5   98.38    3.03
  -4  -3  -5  100.48    3.86
   4   3  -5  103.14    2.69
   4  -3   5  101.55    4.66
   4  -3   5  104.48    3.89
  -4   3   5  104.54    4.24
   4   3  -5  101.73    5.03
   4  -3  -6    0.31    0.83
   4   3   6    0.54    0.79
  -4   3  -6   -0.07    0.68
   4  -3  -6    0.28    0.30
   4   3   6    0.45    0.75
  -4  -3   6    0.53    0.71
   4   3  -6    0.51    0.39
  -4   3   6    0.65    0.36
   4  -3   6    1.19    0.63
   4  -3   6    1.14    0.79
  -4  -3  -6    0.59    0.58
   4   3  -6   -0.54    0.64
  -4   3   6    0.39    0.74
   4   3   7  605.70   20.72
  -4   3  -7  590.77   23.16
   4  -3  -7  602.11   24.80
   4  -3  -7  607.28   18.98
   4  -3   7  651.05   26.23
   4   3  -7  654.11   19.92
  -4   3   7  618.40   23.53
   4   3  -7  604.66   25.38
  -4   3   7  644.87   21.76
  -4  -3  -7  618.33   22.72
   4   3  -7  599.00   22.45
   4  -3   7  663.62   24.47
   4  -3  -8  373.90   11.25
   4   3   8  380.49   12.42
  -4   3  -8  349.38   15.51
   4  -3  -8  343.31   14.18
   4  -3   8  387.03   13.90
   4  -3   8  370.60   14.74
  -4   3   8  363.46   11.24
  -4  -3  -8  362.39   14.03
   4   3  -8  359.02   15.06
   4   3  -8  366.37    9.59
  -4   3   8  371.05   13.59
   4   3  -8  347.65   12.74
   4   3   9   33.60    2.33
   4  -3  -9   28.88    4.16
   4  -3  -9   33.92    1.09
  -4   3  -9   31.45    2.52
   4   3  -9   36.89    2.21
   4   3  -9   32.77    0.70
   4  -3   9   32.87    3.23
   4   3  -9   29.23    2.63
  -4   3   9   34.04    1.12
  -4  -3  -9   31.98    1.80
  -4   3   9   29.70    2.27
   4  -3 -10   16.33    1.99
  -4   3 -10   11.49    1.87
   4   3  10   14.56    1.07
   4  -3 -10   13.57    0.60
   4   3 -10   16.37    3.17
  -4   3  10   12.98    1.71
  -4  -3 -10   13.78    1.23
   4   3 -10   14.77    1.62
   4  -3  10   14.73    1.55
  -4   3  10   13.71    0.64
  -4   3 -11  593.81   24.78
   4  -3 -11  603.68   25.78
   4   3  11  642.78   23.26
   4  -3 -11  644.87   20.12
  -4   3  11  632.29   24.44
   4  -3  11  644.18   24.53
  -4  -3 -11  626.26   22.81
   4   3 -11  598.64   25.99
   4   3 -11  645.09   26.83
  -4   3  11  634.65   20.24
   4  -3 -12  216.37    9.54
   4  -3 -12  237.66    6.44
  -4   3 -12  216.90   11.31
   4   3  12  236.14    7.46
  -4  -3 -12  228.98    7.78
   4  -3  12  232.66   10.31
  -4   3  12  237.40    6.53
   4   3 -12  219.84    9.94
   4   3 -12  202.37    7.84
  -4   3  12  217.87    8.54
   4  -3 -13    2.39    1.23
  -4   3 -13    1.83    1.86
   4  -3 -13    1.94    0.43
   4   3  13    1.81    0.63
  -4  -3 -13    2.11    1.19
  -4   3  13    2.44    0.30
  -4   3  13    3.00    0.96
   4   3 -13    1.54    1.33
   4  -3  13    1.06    0.91
   4   3 -13    1.76    0.94
   4  -3 -14    1.24    0.37
  -4   3 -14    0.36    1.09
   4  -3 -14    0.86    1.17
   4   3  14    1.51    0.89
  -4  -3 -14    0.35    0.61
  -4   3  14    1.28    0.36
   4   3 -14    1.71    1.20
   4  -3  14    0.91    0.80
  -4   3  14    1.08    1.34
   4   3 -14   -0.42    1.30
   4  -3 -15  181.52    4.40
  -4   3 -15  170.66    8.34
   4   3  15  179.18    5.71
   4  -3 -15  165.96    7.88
   4  -3 -15  189.95    5.14
  -4   3  15  166.45    6.64
   4   3 -15  171.64    6.76
  -4  -3 -15  167.97    5.71
   4   3 -15  184.36    9.08
   4  -3  15  168.78    6.62
  -4   3 -16    3.03    1.49
   4  -3 -16    2.65    1.41
   4  -3 -16    2.39    0.47
   4  -3 -16    2.16    0.27
   4   3  16    3.15    0.61
   4   3 -16    2.38    1.40
  -4  -3 -16    1.97    1.03
   4   3 -16    1.03    0.97
   4  -3  16    1.17    0.95
  -4   3  16    1.80    0.93
   4  -3 -17   35.81    1.26
  -4   3 -17   35.08    3.46
   4  -3 -17   37.25    1.28
   4   3  17   36.35    2.34
   4  -3 -17   32.88    3.33
  -4   3  17   28.35    3.29
  -4  -3 -17   28.34    1.67
   4   3 -17   32.41    2.33
   4  -3  17   31.61    2.36
   4   3 -17   33.12    3.33
   4   3  18    5.55    0.79
   4  -3 -18    7.25    0.57
   4  -3 -18    6.06    0.61
   4  -3 -18    4.94    2.95
  -4   3 -18    5.37    2.01
  -4  -3 -18    7.48    0.92
  -4   3  18    5.12    1.34
   4   3 -18    5.89    1.36
   4   3 -18    4.81    1.92
   4  -3  18    4.34    1.36
   4  -3 -19    9.81    0.69
  -4   3 -19    7.54    2.36
   4   3  19   10.09    0.97
   4  -3 -19    9.08    2.22
   4  -3 -19    9.96    0.51
   4  -3  19    9.82    1.79
   4   3 -19    9.06    2.36
  -4   3  19    7.12    1.76
   4   3 -19   10.65    2.55
  -4  -3 -19   15.56    1.83
   4   3  20  186.86    6.21
   4  -3 -20  180.40    4.55
  -4   3 -20  161.75    9.34
   4  -3 -20  184.75    5.28
   4  -3  20  174.86    7.74
   4   3 -20  170.24    9.42
  -4  -3 -20  175.43    6.51
  -4   3  20  163.36    7.14
   4   3 -20  163.70   11.79
   4  -3 -21   28.07    0.86
   4  -3 -21   28.85    1.00
  -4   3 -21   29.02    3.58
   4   3  21   28.77    1.57
  -4   3  21   25.64    2.46
   4   3 -21   26.14    3.51
  -4  -3 -21   29.97    1.98
   4   3 -21   25.79    2.55
   4  -3  21   30.18    2.68
   4  -3 -22   17.57    0.83
   4   3  22   21.12    1.29
   4  -3 -22   18.12    0.98
  -4   3 -22   17.37    3.22
  -4   3  22   19.48    3.37
   4   3 -22   19.94    4.91
  -4  -3 -22   22.21    1.84
   4   3 -22   14.29    2.37
   4  -3  22   19.71    3.63
   4   3  23  211.65    6.85
  -4   3 -23  184.69   10.87
   4  -3 -23  186.82    4.97
   4  -3 -23  203.37    5.69
   4  -3  23  193.79    8.63
   4   3 -23  193.48   11.59
  -4   3  23  188.19   10.44
  -4  -3 -23  218.43    8.13
   4   3 -23  186.04    8.68
   4  -3 -24  116.36    3.47
   4   3  24  128.42    4.53
   4  -3 -24  113.24    3.23
  -4   3 -24   99.38    7.67
   4   3 -24  101.67    5.61
  -4   3  24  103.23    5.35
   4   3 -24  104.74    7.63
  -4  -3 -24  106.15    5.78
   4  -3  24  110.71    5.65
  -4   3 -25   75.60    6.56
   4  -3 -25   79.90    2.71
   4   3  25   88.46    3.48
   4  -3 -25   84.41    2.67
   4   3 -25   76.07    6.61
   4  -3  25   73.63    6.40
   4   3 -25   75.50    4.53
  -4   3  25   72.74    4.12
  -4  -3 -25   74.94    3.47
   4  -3 -26    7.24    0.98
   4   3  26   10.31    1.10
   4  -3 -26    9.41    0.88
  -4   3 -26    8.62    2.84
  -4  -3 -26    9.14    1.30
  -4   3  26    7.89    1.63
   4  -3  26    8.26    1.87
   4   3 -26    6.48    1.85
   4   3 -26    8.39    2.90
   4  -3 -27    1.86    0.74
  -4   3 -27    4.68    2.21
   4  -3  27    7.14    1.76
   4   3 -27    3.68    1.67
  -4   3  27    5.85    1.52
   4   3 -27    5.40    4.26
  -4  -3 -27    4.47    1.84
   4  -3 -28   42.48    1.73
   4   3  28   51.94    3.41
   4  -3 -28   43.42    1.97
  -4   3 -28   43.82    8.13
  -4  -3 -28   43.37    2.81
   4  -3  28   46.04    5.51
   4   3 -28   41.77    3.61
  -4   3  28   44.99    3.34
   4   3 -28   44.49    5.48
  -4   3 -29   44.85    8.36
   4  -3 -29   45.24    1.62
   4   3  29   57.70    3.67
   4  -3 -29   43.05    1.85
  -4  -3 -29   49.58    3.04
   4   3 -29   47.02    3.89
   4   3 -29   44.59    5.83
  -4   3  29   50.30    3.54
   4  -3  29   49.49    4.01
   4  -3 -30   57.51    2.59
   4  -3 -30   57.02    2.99
  -4   3 -30   58.75    8.87
   4   3  30   66.50    3.03
  -4   3  30   56.23    3.96
   4   3 -30   57.70    6.27
   4   3 -30   58.69    4.47
   4  -3  30   56.10    4.49
  -4  -3 -30   59.52    3.46
   4  -3 -31    9.59    1.29
   4  -3 -31    9.77    1.05
   4   3  31   13.47    1.41
  -4   3 -31   10.83    3.31
   4   3 -31    9.61    3.39
   4   3 -31   10.36    2.32
  -4  -3 -31   10.74    1.68
  -4   3  31    8.71    2.01
   4  -3  31   10.74    2.30
  -4   3 -32   33.12    4.81
   4   3  32   38.04    3.39
   4  -3 -32   32.99    1.62
   4  -3 -32   29.32    2.38
  -4   3  32   31.51    3.09
  -4  -3 -32   32.35    2.66
   4  -3  32   31.63    3.27
   4   3 -32   32.28    3.58
   4   3 -32   36.47    7.78
   4   3  33    3.07    1.33
  -4   3 -33    2.73    1.97
   4  -3 -33    0.81    0.87
   4  -3 -33    0.49    0.50
   4   3 -33    1.24    2.24
  -4  -3 -33    0.45    1.57
   4  -3  33    0.25    1.30
  -4   3  33    1.48    1.13
   4   3 -33   -0.10    1.98
   4   3  34    3.89    1.10
  -4   3 -34    1.06    2.73
   4   3 -34    3.40    2.94
  -4   3  34    3.54    1.51
  -4  -3 -34    4.75    2.33
   4   3 -34    2.71    3.00
   4  -3  34    2.16    1.67
  -4   3 -35   -1.85    1.92
   4   3  35   -0.10    0.80
   4   3 -35    1.03    2.48
   4   3 -35    0.99    1.97
  -4  -3 -35    1.29    1.86
   4  -3  35    0.87    1.99
  -4   3  35    0.36    1.23
  -4   3 -36    0.24    2.76
   4   3  36    0.72    1.40
   4  -3  36   -0.44    0.98
  -4   3  36    0.03    0.99
  -4  -3 -36    0.66    1.52
   4   3 -36    2.83    1.97
   4   3 -36   -0.26    0.98
   4   3  37    0.79    1.43
  -4   3 -37    3.04    4.81
   4   3  37    0.98    0.91
  -4  -3 -37    0.80    1.98
   4   3 -37   -0.46    4.05
   4  -3  37    0.86    1.29
  -4   3  37    0.77    1.28
   4   3 -37    0.30    1.27
   4   3  38    0.65    1.33
   4   3  38    0.47    0.77
  -4   3 -38   -0.12    2.95
  -4  -3 -38    0.02    2.22
   4   3 -38   -0.08    3.02
   4  -3  38   -0.91    2.25
  -4   3  38    1.65    1.44
   4   3 -38    2.23    1.43
   4   3  39    2.43    1.89
  -4   3 -39    2.32    4.01
  -4   3  39    3.39    2.89
   4   3 -39    3.55    3.77
   4   3 -39    2.45    1.78
   4  -3  39    4.14    2.32
   4   3  40   -1.18    2.43
  -4   3 -40    0.89    3.07
  -4   3  40   -0.07    1.90
   4   3 -40   -1.12    1.18
   4  -3  40    2.99    1.56
   4   3 -40   -0.22    3.49
   4   3  41   13.06    3.27
  -4   3 -41    9.71    6.43
  -4   3  41   16.62    2.76
   4   3 -41   12.25    2.90
   4  -3  41   11.95    5.61
   4   3 -41    0.28    4.84
   4   3  42    3.92    2.49
  -4   3 -42    5.13    8.46
   4  -3  42    4.64    2.17
   4   3 -42    3.56    3.42
   4   3 -42   -0.38    3.58
  -4   3  42    4.04    2.18
   4   3  43    0.52    1.43
  -4   3 -43   -3.09    3.14
   4   3 -43    0.23    2.85
   4   3 -43    2.17    2.21
   4  -3  43   -1.06    1.29
  -4   3  43    0.46    1.25
  -4  -4   0   53.71    4.14
   4  -4   0   55.17    3.46
  -4   4   0   50.61    2.32
   4   4   0   48.08    2.38
   4  -4   0   52.08    2.06
   4   4   0   56.72    2.92
  -4   4  -1    2.74    0.89
   4  -4  -1    5.16    0.70
   4  -4  -1    3.24    1.36
  -4  -4   1    3.99    1.13
   4   4   1    4.17    0.78
   4   4   1    4.11    1.39
  -4   4   1    4.17    1.20
  -4   4   1    3.61    1.26
   4  -4   1    5.41    1.38
   4   4  -1    3.90    0.75
   4  -4   1    4.63    0.72
   4   4  -1    4.87    0.90
  -4  -4  -1    3.22    1.11
  -4   4  -2  179.58    6.88
   4   4   2  191.86    7.58
   4   4   2  176.05    7.34
   4  -4  -2  192.33    6.86
   4  -4  -2  169.98    9.89
   4   4  -2  190.70    6.83
  -4   4   2  192.97    7.56
  -4   4   2  174.20    6.89
  -4  -4  -2  189.40    7.30
   4   4  -2  170.80    7.36
   4   4  -2  192.83    6.07
   4  -4   2  178.72    6.05
   4  -4   2  180.03    8.06
   4  -4  -3   30.51    1.87
   4   4   3   25.76    1.66
   4   4   3   29.77    2.39
   4  -4  -3   28.20    2.81
  -4   4  -3   27.39    1.99
  -4   4   3   27.63    2.04
   4   4  -3   28.83    1.34
   4   4  -3   27.02    2.42
  -4   4   3   27.82    2.12
   4   4  -3   29.97    1.85
   4  -4   3   27.09    3.69
  -4  -4  -3   27.59    2.04
   4  -4   3   28.59    1.62
   4   4   4    9.12    1.52
   4   4   4    6.44    1.05
  -4   4  -4    4.52    1.28
   4  -4  -4    8.60    1.07
   4  -4  -4    6.70    1.72
  -4  -4  -4    5.36    1.23
   4  -4   4    6.37    1.51
  -4   4   4    6.82    0.79
   4   4  -4    5.40    2.32
   4   4  -4    7.77    1.16
   4   4  -4    8.37    0.70
   4  -4   4    7.08    1.51
  -4   4   4    9.29    2.07
  -4   4  -5   42.26    2.67
   4   4   5   40.35    2.71
   4  -4  -5   41.71    2.07
   4  -4  -5   37.91    3.24
   4   4  -5   36.98    2.95
  -4   4   5   41.66    2.29
  -4  -4  -5   44.59    3.52
   4   4  -5   40.94    1.52
   4  -4   5   38.25    3.12
   4   4  -5   43.85    2.45
  -4   4   5   39.50    2.58
   4  -4   5   44.88    3.15
   4  -4  -6  200.53    6.41
   4   4   6  202.32    6.76
   4  -4  -6  183.84    8.81
  -4   4  -6  199.94   10.13
   4  -4   6  204.57    7.62
  -4   4   6  202.87    6.04
  -4   4   6  186.87    7.77
  -4  -4  -6  217.38    8.10
   4   4  -6  194.56   10.97
   4   4  -6  207.51    9.49
   4   4  -6  205.28    6.43
   4  -4   6  192.12   10.93
   4   4   7  469.15   16.09
  -4   4  -7  445.55   18.36
   4  -4  -7  469.97   24.18
   4  -4  -7  464.90   14.92
   4   4  -7  422.08   15.80
  -4   4   7  433.49   16.84
   4  -4   7  448.54   18.67
   4   4  -7  477.48   14.84
  -4  -4  -7  455.18   18.17
   4  -4   7  482.59   17.71
  -4   4   7  441.39   13.63
   4   4  -7  428.32   18.80
   4   4   8  153.49    5.22
   4  -4  -8  148.29    4.00
   4  -4  -8  148.40    8.00
  -4   4  -8  136.35    6.54
   4  -4   8  150.64    5.90
  -4   4   8  133.69    5.78
   4   4  -8  136.43    8.91
   4   4  -8  127.03    5.30
  -4   4   8  140.33    4.35
  -4  -4  -8  136.74    5.10
   4   4  -8  145.33    4.05
   4  -4   8  139.03    8.50
   4  -4  -9   89.42    2.33
   4   4   9   94.93    4.18
   4  -4  -9   95.99    5.73
  -4   4  -9   87.54    6.30
   4   4  -9   89.85    4.13
  -4   4   9   92.92    2.47
   4  -4   9   88.43    4.73
  -4  -4  -9   91.45    3.64
   4  -4   9   99.35    4.33
  -4   4   9   85.87    4.23
   4   4  -9   87.96    5.03
   4   4  -9   93.78    2.48
   4   4  10   34.69    1.60
   4  -4 -10   38.10    1.33
  -4   4 -10   33.23    2.89
   4  -4 -10   37.67    3.55
   4   4 -10   39.24    1.08
  -4  -4 -10   37.80    2.78
  -4   4  10   36.33    1.06
   4   4 -10   42.60    3.47
   4  -4  10   33.91    2.81
   4  -4  10   36.26    3.54
   4   4 -10   37.93    2.46
  -4   4  10   36.53    3.82
   4   4  11    6.39    1.31
  -4   4 -11    7.97    1.62
   4  -4 -11    6.79    0.54
   4  -4 -11    7.09    2.03
   4  -4  11    8.13    1.36
   4  -4  11    6.88    1.59
   4   4 -11    5.14    2.13
  -4   4  11    7.38    0.53
  -4  -4 -11    6.39    0.92
  -4   4  11    8.81    1.47
   4   4 -11    8.51    2.00
   4   4  12   73.64    2.63
  -4   4 -12   74.79    4.73
   4  -4 -12   79.69    1.95
   4  -4 -12   71.60    7.24
   4  -4  12   77.20    3.74
   4   4 -12   71.56    3.55
  -4  -4 -12   66.74    2.72
  -4   4  12   68.19    3.73
   4   4 -12   74.76    4.99
   4  -4  12   69.09    4.01
   4  -4 -13    1.67    1.74
   4   4  13    3.49    0.67
   4  -4 -13    3.46    0.20
  -4   4 -13    3.51    1.59
  -4   4  13    2.43    1.22
   4  -4  13    2.82    1.10
   4   4 -13    3.80    1.59
  -4  -4 -13    3.34    1.13
   4   4 -13    3.53    1.11
  -4   4  13    3.07    0.16
   4  -4  13    3.22    1.24
  -4   4 -14    6.19    1.87
   4   4  14    6.68    0.79
   4  -4 -14    6.27    2.01
   4  -4  14    7.51    2.17
   4   4 -14    4.69    1.36
   4  -4  14    9.12    2.53
   4   4 -14    5.59    2.00
  -4   4  14    6.26    1.42
  -4  -4 -14    5.90    0.85
  -4   4 -15   27.06    4.52
   4   4  15   26.06    1.37
   4  -4 -15   22.67    3.25
   4   4 -15   21.08    4.68
   4  -4  15   27.54    3.32
  -4   4  15   21.56    2.25
  -4  -4 -15   22.50    2.09
   4  -4  15   23.72    2.51
   4   4 -15   22.22    3.25
   4   4  16    2.31    0.94
   4  -4 -16    3.75    1.74
  -4   4 -16    2.54    2.58
   4   4 -16    2.44    1.63
  -4  -4 -16    2.09    0.67
  -4   4  16    1.37    1.83
   4  -4  16    1.53    1.29
   4  -4  16    2.64    1.16
   4   4 -16    1.76    1.10
   4   4  17   32.88    1.51
  -4   4 -17   28.80    5.57
   4  -4 -17   32.42    3.65
  -4   4  17   31.34    2.69
   4   4 -17   31.81    3.63
   4  -4  17   33.64    2.70
  -4  -4 -17   31.55    2.39
   4   4 -17   32.27    2.68
   4   4  18   47.73    2.62
  -4   4 -18   47.37    6.63
   4  -4 -18   39.34    4.26
  -4   4  18   40.34    3.11
  -4  -4 -18   40.69    1.97
   4   4 -18   39.97    4.20
   4   4 -18   38.24    3.11
   4  -4  18   43.68    3.15
  -4   4 -19   11.00    4.33
   4   4  19   11.80    0.92
   4   4 -19   12.32    2.88
   4   4 -19   12.11    1.86
  -4   4  19   15.06    1.97
  -4  -4 -19   11.82    1.17
   4  -4  19   12.38    3.13
  -4   4 -20   23.95    5.36
   4   4  20   22.52    1.26
   4   4 -20   20.00    2.30
  -4   4  20   18.76    3.40
   4   4 -20   21.71    5.66
   4  -4  20   21.53    2.43
  -4  -4 -20   22.73    2.15
  -4   4 -21   11.70    5.10
   4   4  21   14.21    1.59
   4   4 -21   10.71    3.14
  -4  -4 -21   10.45    1.09
   4  -4  21   13.44    2.07
  -4   4  21   12.05    3.08
   4   4 -21   15.76    2.91
   4   4  22    2.34    0.95
  -4   4 -22    1.57    3.25
  -4  -4 -22    1.66    1.02
   4   4 -22    2.65    1.94
  -4   4  22    0.16    1.26
   4   4 -22    2.60    1.92
   4  -4  22    1.36    1.31
  -4   4 -23   12.69    4.91
   4   4  23   12.11    0.99
  -4  -4 -23   11.78    1.23
   4  -4  23   14.03    3.53
   4   4 -23   11.16    3.47
   4   4 -23   12.20    3.44
  -4   4  23   16.71    2.12
  -4   4 -24   10.25    3.52
   4   4  24   15.74    1.16
   4  -4  24   12.59    2.34
  -4  -4 -24   15.43    1.43
  -4   4  24   11.83    2.18
   4   4 -24   13.51    3.66
   4   4 -24   17.86    2.35
   4   4  25   29.41    1.63
  -4   4 -25   29.04    4.66
  -4   4  25   21.96    2.85
  -4  -4 -25   30.24    2.72
   4   4 -25   29.96    3.10
   4  -4  25   28.06    3.10
   4   4 -25   26.40    7.11
   4   4  26  100.15    3.56
  -4   4 -26   84.65    8.12
   4  -4  26   92.68    5.83
   4   4 -26   91.66    8.26
   4   4 -26   99.02    5.81
  -4   4  26   88.81    5.48
  -4  -4 -26   93.45    3.97
   4   4  27    0.87    0.60
  -4   4 -27   -0.90    2.00
   4   4 -27    1.63    1.58
   4  -4  27    0.10    1.60
   4   4 -27   -1.80    0.99
  -4  -4 -27    0.18    0.55
  -4   4  27    0.83    0.92
   4   4  28    9.73    1.10
   4   4  28   12.55    2.21
  -4   4 -28    7.95    3.51
   4  -4  28    8.27    1.97
  -4  -4 -28    6.80    1.89
  -4   4  28    7.14    1.94
   4   4 -28    5.60    2.16
   4   4 -28    6.21    5.19
   4   4  29   12.82    2.59
   4   4  29   18.81    1.49
  -4   4 -29   16.86    4.18
  -4  -4 -29   16.22    1.74
  -4   4  29   17.84    2.64
   4   4 -29   20.05    4.28
   4   4 -29   18.80    2.85
   4  -4  29   17.99    2.69
  -4   4 -30   45.82    6.82
   4   4  30   33.75    3.93
   4   4  30   47.38    2.46
  -4  -4 -30   40.76    2.69
   4  -4  30   41.10    3.84
   4   4 -30   32.50    5.90
   4   4 -30   40.13    4.16
  -4   4  30   37.66    3.80
  -4   4 -31   52.49    7.23
   4   4  31   44.77    4.20
  -4  -4 -31   51.32    3.10
   4   4 -31   53.36   10.65
   4  -4  31   41.95    6.29
   4   4 -31   54.60    7.04
  -4   4  31   49.78    4.36
   4   4  32    1.59    1.84
  -4   4 -32    3.68    5.19
   4   4  32    3.72    0.97
   4   4 -32    3.78    3.21
  -4  -4 -32    1.93    1.80
   4   4 -32    3.45    3.24
  -4   4  32    3.67    1.88
   4  -4  32    4.03    1.72
   4   4  33    2.42    3.04
  -4   4 -33    6.92    4.82
  -4  -4 -33    0.63    1.93
   4   4 -33    5.86    3.34
  -4   4  33    5.63    1.97
   4   4 -33    0.93    2.86
   4  -4  33    6.22    1.81
  -4   4 -34   12.47    4.26
   4   4  34   12.99    2.71
   4  -4  34   12.78    2.65
   4   4 -34   11.27    4.00
   4   4 -34   16.17    8.15
  -4   4  34   15.36    2.74
   4   4  35    1.06    1.59
  -4   4 -35    1.65    2.48
  -4   4  35   -1.26    1.44
   4   4 -35   -0.74    1.37
   4  -4  35   -0.39    2.76
   4   4 -35    0.47    2.81
  -4   4 -36   13.19    4.82
   4   4  36   17.81    3.10
  -4   4  36   18.51    3.10
   4   4 -36   20.49    6.07
   4   4 -36   17.50    3.04
   4  -4  36   22.49    3.82
  -4   4 -37    1.84    1.96
   4   4  37   -0.76    1.41
  -4   4  37    1.26    1.19
   4   4 -37   -1.96    2.42
   4   4 -37   -0.04    1.31
   4  -4  37   -2.00    1.59
   4   4  38    6.52    3.28
  -4   4 -38   -1.77    2.82
  -4   4  38    2.73    2.21
   4   4 -38    2.79    2.24
   4   4 -38    5.22    4.32
   4  -4  38    9.40    2.91
   4   4  39   19.35    3.24
  -4   4 -39   10.27    8.38
   4   4 -39   15.99    6.91
  -4   4  39   18.58    3.20
   4   4 -39   14.78    3.49
   4  -4  39   12.80    5.57
  -4   4 -40    2.74    5.23
   4   4  40    3.87    2.13
  -4   4  40    4.13    2.68
   4  -4  40    3.01    2.55
   4   4 -40    2.14    4.45
   4   4 -40    9.81    2.54
  -4   4 -41    2.61    5.42
   4   4  41    3.47    2.16
   4  -4  41    1.89    2.31
  -4   4  41    4.99    2.43
   4   4 -41    1.61    2.26
   4   4 -41    3.14    3.98
[truncated: 768,593 more chars]
