# Supplementary material for: Crystal structure of 4-chloro-2-nitro­benzoic acid with 4-hy­droxy­quinoline: a disordered structure over two states of 4-chloro-2-nitro­benzoic acid–quinolin-4(1H)-one (1/1) and 4-hy­droxy­quinolinium 4-chloro-2-nitro­benzoate
Source: Acta Crystallogr E Crystallogr Commun. 2019 Nov 8;75(Pt 12):1853–6. doi: 10.1107/S205698901901497X (PMC6895935; doi:10.1107/S205698901901497X)
Supplement: Supplementary file 2 [file e-75-01853-Isup2.hkl]

data_I                                                                          
_shelx_title ' 11110316'                                                        
_shelx_refln_list_code          4                                               
_shelx_F_calc_maximum      260.22                                               
_exptl_crystal_F_000      1424.00                                               
_reflns_d_resolution_high  0.7100                                               
                                                                                
loop_                                                                           
 _space_group_symop_operation_xyz                                               
 'x, y, z'                                                                      
 '-x+1/2, -y+1/2, z+1/2'                                                        
 'x+1/2, -y+1/2, -z'                                                            
 '-x, y, -z+1/2'                                                                
 '-x, -y, -z'                                                                   
 'x-1/2, y-1/2, -z-1/2'                                                         
 '-x-1/2, y-1/2, z'                                                             
 'x, -y, z-1/2'                                                                 
                                                                                
_cell_length_a    12.6336                                                       
_cell_length_b     7.0701                                                       
_cell_length_c    33.5956                                                       
_cell_angle_alpha  90.000                                                       
_cell_angle_beta   90.000                                                       
_cell_angle_gamma  90.000                                                       
                                                                                
_shelx_F_squared_multiplier     1.000                                           
                                                                                
loop_                                                                           
 _refln_index_h                                                                 
 _refln_index_k                                                                 
 _refln_index_l                                                                 
 _refln_F_squared_calc                                                          
 _refln_F_squared_meas                                                          
 _refln_F_squared_sigma                                                         
 _refln_observed_status                                                         
   2   0   0      23472.97      25518.71       827.29 o                         
   4   0   0      22948.74      23801.06       794.67 o                         
   6   0   0      23359.51      25347.05       898.15 o                         
   8   0   0        153.78        144.38        10.71 o                         
  10   0   0        441.46        392.57        21.07 o                         
  12   0   0       2559.15       2468.43        84.37 o                         
  14   0   0          0.08         -0.26         9.64 o                         
  16   0   0          0.96          7.01        13.34 o                         
   1   1   0       2056.61       2044.08        21.47 o                         
   3   1   0      39339.46      41083.12      1123.82 o                         
   5   1   0        691.48        598.72        12.68 o                         
   7   1   0        511.66        329.05        11.41 o                         
   9   1   0        251.17        256.13        11.45 o                         
  11   1   0        103.05        116.89        11.11 o                         
  13   1   0       1102.00       1042.72        35.73 o                         
  15   1   0         30.01         60.20        16.97 o                         
  17   1   0        614.41        907.75        65.23 o                         
   0   2   0      49576.72      54767.28      1651.82 o                         
   2   2   0        509.93        537.77        11.12 o                         
   4   2   0        891.80        857.37        15.13 o                         
   6   2   0        178.07        150.79         6.95 o                         
   8   2   0          7.79         13.28         4.55 o                         
  10   2   0        702.97        698.92        21.77 o                         
  12   2   0         24.49         14.43         6.82 o                         
  14   2   0        359.20        427.26        24.04 o                         
  16   2   0         64.75         71.93        15.97 o                         
   1   3   0       1093.71       1107.17        13.78 o                         
   3   3   0       1154.04       1162.12        14.93 o                         
   5   3   0       1100.29       1064.07        26.66 o                         
   7   3   0       1103.82       1115.00        22.62 o                         
   9   3   0         30.33         24.89         5.30 o                         
  11   3   0         56.61         71.14         8.38 o                         
  13   3   0          9.02          9.45         6.87 o                         
  15   3   0          2.73          3.00         7.13 o                         
   0   4   0       9085.74      10263.95       210.73 o                         
   2   4   0       1401.87       1518.55        21.42 o                         
   4   4   0        452.78        448.32         9.51 o                         
   6   4   0        664.52        675.31        16.39 o                         
   8   4   0          0.04         -2.90         3.38 o                         
  10   4   0       2177.00       2315.15        93.25 o                         
  12   4   0        508.32        513.36        24.79 o                         
  14   4   0          1.37          6.67         7.15 o                         
  16   4   0         95.26        127.99        19.84 o                         
   1   5   0        451.67        476.09         8.98 o                         
   3   5   0        235.25        213.96         6.95 o                         
   5   5   0         21.69         23.71         4.55 o                         
   7   5   0        333.78        323.86         9.86 o                         
   9   5   0        246.31        269.73        13.86 o                         
  11   5   0        337.47        382.21        24.87 o                         
  13   5   0         16.79         19.78         7.92 o                         
  15   5   0          7.65         14.98        10.02 o                         
   0   6   0        152.71        168.99         8.85 o                         
   2   6   0        959.32       1011.79        18.98 o                         
   4   6   0        756.11        777.40        18.82 o                         
   6   6   0         64.96         62.15         7.86 o                         
   8   6   0          0.23          4.87         3.87 o                         
  10   6   0         40.14         48.94         7.57 o                         
  12   6   0        114.68        121.41        14.44 o                         
  14   6   0          6.88         14.91         9.86 o                         
   1   7   0         40.17         41.25         4.28 o                         
   3   7   0        258.93        314.84         9.89 o                         
   5   7   0        220.84        248.54        11.29 o                         
   7   7   0         47.77         56.64         8.36 o                         
   9   7   0        204.31        247.67        13.51 o                         
  11   7   0        553.34        608.90        35.12 o                         
   0   8   0          0.22          6.06         5.28 o                         
   2   8   0        103.18        101.25         9.59 o                         
   4   8   0          8.10         14.45         4.95 o                         
   6   8   0          0.37          3.44         5.33 o                         
   8   8   0          4.81          3.23         4.78 o                         
  10   8   0        150.50        138.64        42.06 o                         
   1   9   0          2.93          2.30         6.80 o                         
   3   9   0          2.19         -0.92         5.62 o                         
   5   9   0          0.34        -12.20        12.20 o                         
   7   9   0          0.93         14.86        11.55 o                         
   1   1   1      11152.63      11905.08       123.94 o                         
   2   1   1       6614.01       6942.87        71.98 o                         
   3   1   1         70.96         74.60         3.03 o                         
   4   1   1        511.17        452.61         6.86 o                         
   5   1   1        287.57        278.13         5.72 o                         
   6   1   1        334.86        312.57         7.03 o                         
   7   1   1       1844.07       1842.66        25.74 o                         
   8   1   1        299.06        300.51         7.95 o                         
   9   1   1          4.73          1.09         3.24 o                         
  10   1   1        182.78        187.63         8.48 o                         
  11   1   1        116.36        138.07         8.07 o                         
  12   1   1          3.72          4.35         3.85 o                         
  13   1   1         46.56         31.34         6.66 o                         
  14   1   1         79.26         83.41         8.73 o                         
  15   1   1          0.43         -0.92         4.15 o                         
  16   1   1         22.44         28.87        10.04 o                         
  17   1   1         57.59         55.34        11.31 o                         
   0   2   1      54636.95      62992.63      1416.80 o                         
   1   2   1      35595.59      40236.05       609.83 o                         
   2   2   1       1498.68       1707.58        15.62 o                         
   3   2   1        250.22        215.93         3.81 o                         
   4   2   1          9.55          2.58         1.73 o                         
   5   2   1        711.72        664.06         9.20 o                         
   6   2   1          0.29         -1.38         1.77 o                         
   7   2   1       1648.78       1764.28        24.01 o                         
   8   2   1        104.60        111.17         5.10 o                         
   9   2   1       1539.23       1481.78        21.33 o                         
  10   2   1        629.34        568.41        12.16 o                         
  11   2   1       1470.01       1472.15        27.41 o                         
  12   2   1        174.68        157.69         8.67 o                         
  13   2   1         41.56         36.22         6.11 o                         
  14   2   1         32.30         31.00         7.04 o                         
  15   2   1         43.46         47.39         8.64 o                         
  16   2   1         31.62         47.42         8.56 o                         
  17   2   1         20.23         18.91         9.00 o                         
   1   3   1         14.95         27.93         1.49 o                         
   2   3   1       1049.15       1171.30        10.74 o                         
   3   3   1       1150.02       1074.83        11.04 o                         
   4   3   1       3507.06       3616.12        42.67 o                         
   5   3   1        268.90        246.95         5.01 o                         
   6   3   1        944.16        898.95        12.98 o                         
   7   3   1        566.74        489.46         9.46 o                         
   8   3   1        283.03        284.18         7.36 o                         
   9   3   1         36.15         41.27         4.77 o                         
  10   3   1        174.14        201.19         8.31 o                         
  11   3   1        160.11        163.99         7.83 o                         
  12   3   1        256.51        253.77        10.06 o                         
  13   3   1         34.49         38.64         6.36 o                         
  14   3   1         13.79         17.39         5.87 o                         
  15   3   1        120.82        122.35        12.70 o                         
  16   3   1         38.08         55.48        10.53 o                         
   0   4   1       2735.62       3021.90        42.50 o                         
   1   4   1        295.58        298.28         4.69 o                         
   2   4   1        558.31        602.87         6.57 o                         
   3   4   1        760.41        771.96         8.50 o                         
   4   4   1         52.62         37.10         2.27 o                         
   5   4   1         76.85         84.03         3.50 o                         
   6   4   1         69.91         73.29         4.07 o                         
   7   4   1        838.51        859.13        14.21 o                         
   8   4   1        181.98        188.16         6.68 o                         
   9   4   1        194.74        199.37         8.01 o                         
  10   4   1        370.39        369.21        12.37 o                         
  11   4   1          9.89         10.68         4.39 o                         
  12   4   1         70.22         80.40         8.11 o                         
  13   4   1          1.20          1.97         3.86 o                         
  14   4   1          6.18          2.01         5.21 o                         
  15   4   1         98.87        133.79        12.89 o                         
  16   4   1         21.11         20.90         8.41 o                         
   1   5   1        242.93        243.53         4.89 o                         
   2   5   1        119.59        111.05         3.40 o                         
   3   5   1        100.02         90.92         3.26 o                         
   4   5   1        650.79        727.14         9.43 o                         
   5   5   1        127.20        147.51         4.74 o                         
   6   5   1         15.50         13.99         2.53 o                         
   7   5   1        220.61        218.56         6.79 o                         
   8   5   1          6.32         10.33         3.75 o                         
   9   5   1         23.91         20.93         4.48 o                         
  10   5   1        222.15        219.30         8.47 o                         
  11   5   1         60.14         81.04         6.43 o                         
  12   5   1         65.71         62.42         7.43 o                         
  13   5   1         45.74         46.66         7.99 o                         
  14   5   1          5.50         14.37         6.50 o                         
  15   5   1         10.67         14.48         8.08 o                         
   0   6   1        461.64        493.83        10.33 o                         
   1   6   1        220.46        225.87         5.46 o                         
   2   6   1         68.10         82.70         3.39 o                         
   3   6   1        105.57        109.79         4.38 o                         
   4   6   1        307.56        349.16         7.07 o                         
   5   6   1          6.85          8.54         2.73 o                         
   6   6   1        268.79        298.14         7.21 o                         
   7   6   1        174.37        193.38         6.56 o                         
   8   6   1         25.89         35.97         4.25 o                         
   9   6   1          2.88          4.31         2.75 o                         
  10   6   1         29.63         33.97         5.16 o                         
  11   6   1        197.81        219.41        10.27 o                         
  12   6   1          0.42          3.30         5.32 o                         
  13   6   1         69.56         59.48         9.73 o                         
  14   6   1          4.53         12.66         7.47 o                         
   1   7   1         11.00         16.50         2.59 o                         
   2   7   1         65.59         86.84         4.06 o                         
   3   7   1        478.57        551.65        10.74 o                         
   4   7   1          9.27         12.71         3.35 o                         
   5   7   1         88.77         98.42         4.90 o                         
   6   7   1         90.97        113.38         6.81 o                         
   7   7   1        173.30        221.29         7.63 o                         
   8   7   1          8.41         11.48         3.47 o                         
   9   7   1        133.33        145.64         9.48 o                         
  10   7   1        126.55        119.81        12.87 o                         
  11   7   1          0.55          2.48         4.12 o                         
  12   7   1         54.39         52.04         9.25 o                         
   0   8   1        130.75        148.24         8.13 o                         
   1   8   1         17.03         12.18         2.89 o                         
   2   8   1        101.33        105.54         4.79 o                         
   3   8   1         22.58         23.81         4.12 o                         
   4   8   1         44.87         43.89         6.33 o                         
   5   8   1         19.13         15.74         3.73 o                         
   6   8   1          9.31          3.61         2.87 o                         
   7   8   1          2.81          2.04         2.93 o                         
   8   8   1        100.89        129.47        10.36 o                         
   9   8   1          7.39          9.79         6.73 o                         
  10   8   1         97.03         83.13        13.10 o                         
   1   9   1          2.87          5.42         5.03 o                         
   2   9   1         16.85          8.51         5.29 o                         
   3   9   1         24.04         15.77         6.12 o                         
   4   9   1         69.07         24.96         8.10 o                         
   5   9   1         13.55         16.53         5.89 o                         
   6   9   1         41.97         20.21         7.42 o                         
   7   9   1         48.16         29.52         9.14 o                         
   2   0   2       4354.92       4075.78        74.94 o                         
   3   0   2        180.29        170.48         5.22 o                         
   4   0   2       2851.98       2861.90        72.76 o                         
   5   0   2      10267.55      10826.74       215.58 o                         
   6   0   2      16446.02      17100.41       391.17 o                         
   7   0   2       1674.67       2054.63        37.53 o                         
   8   0   2        500.97        376.26        17.04 o                         
   9   0   2          0.27          1.16         3.53 o                         
  10   0   2       5821.29       5557.35       119.15 o                         
  11   0   2        257.99        328.27        18.07 o                         
  12   0   2        427.77        448.37        18.47 o                         
  13   0   2        468.72        424.95        21.99 o                         
  14   0   2        350.60        438.56        26.40 o                         
  15   0   2        160.80        204.43        21.19 o                         
  16   0   2        301.37        365.13        32.52 o                         
  17   0   2        146.15         47.38        31.85 o                         
   1   1   2        130.02        144.56         1.84 o                         
   2   1   2       7877.00       8183.33        88.51 o                         
   3   1   2      15228.50      15808.57       219.48 o                         
   4   1   2       1995.17       1991.44        25.50 o                         
   5   1   2        906.52        757.69         9.70 o                         
   6   1   2        262.98        271.79         6.97 o                         
   7   1   2        343.49        255.25         6.21 o                         
   8   1   2        448.99        469.54        10.98 o                         
   9   1   2         56.29         63.85         4.70 o                         
  10   1   2       1401.24       1305.64        25.83 o                         
  11   1   2       1063.69        992.97        20.28 o                         
  12   1   2        156.82        107.88         8.14 o                         
  13   1   2        552.05        505.04        16.33 o                         
  14   1   2         41.14         34.10         7.19 o                         
  15   1   2          2.30          7.28         5.48 o                         
  16   1   2          8.06         -1.35         6.31 o                         
  17   1   2         17.39         16.41         8.88 o                         
   0   2   2      49463.38      56444.32      1223.70 o                         
   1   2   2       8816.87       9067.61        85.72 o                         
   2   2   2       5772.58       6248.25        61.26 o                         
   3   2   2        518.52        601.01         6.64 o                         
   4   2   2       7120.75       7112.04        82.33 o                         
   5   2   2       2575.08       2459.42        27.41 o                         
   6   2   2       6550.15       6613.30        86.71 o                         
   7   2   2         40.69         44.53         3.63 o                         
   8   2   2        286.66        243.80         7.45 o                         
   9   2   2        377.57        342.64         9.58 o                         
  10   2   2        329.97        336.50        10.22 o                         
  11   2   2         34.26         24.44         5.12 o                         
  12   2   2         37.93         31.75         5.57 o                         
  13   2   2         19.66         18.49         5.72 o                         
  14   2   2         54.69         58.84         7.93 o                         
  15   2   2          0.35         -1.89         4.93 o                         
  16   2   2          1.32          5.06         6.02 o                         
  17   2   2          1.33         -2.54         6.17 o                         
   1   3   2        462.49        470.06         5.14 o                         
   2   3   2       2285.53       2210.32        19.44 o                         
   3   3   2       3287.34       3295.61        32.93 o                         
   4   3   2         67.63         56.08         2.93 o                         
   5   3   2         52.61         69.85         3.37 o                         
   6   3   2          3.69          3.63         1.92 o                         
   7   3   2        575.72        531.20         9.88 o                         
   8   3   2         35.92         35.42         3.78 o                         
   9   3   2          1.99          5.38         3.04 o                         
  10   3   2         43.65         43.62         5.22 o                         
  11   3   2        667.25        653.57        18.86 o                         
  12   3   2          2.10          1.11         3.38 o                         
  13   3   2        151.51        148.17         9.38 o                         
  14   3   2         15.82         14.16         5.56 o                         
  15   3   2        105.96        148.15        16.27 o                         
  16   3   2         14.91          9.85         8.02 o                         
   0   4   2      22262.55      24523.31       443.21 o                         
   1   4   2         97.86        106.28         2.77 o                         
   2   4   2        974.01       1075.60        10.52 o                         
   3   4   2        141.63        149.71         3.30 o                         
   4   4   2       1589.65       1582.61        20.01 o                         
   5   4   2         29.13         40.48         2.66 o                         
   6   4   2         38.13         41.32         3.53 o                         
   7   4   2        752.86        792.12        13.44 o                         
   8   4   2         61.68         62.57         4.86 o                         
   9   4   2        337.92        351.77        10.00 o                         
  10   4   2        280.29        293.32        11.36 o                         
  11   4   2         14.04         12.37         4.29 o                         
  12   4   2        554.36        540.35        16.98 o                         
  13   4   2          1.84          9.83         5.87 o                         
  14   4   2          4.54          3.99         6.68 o                         
  15   4   2          4.02         10.11         6.54 o                         
  16   4   2          0.61          1.74         5.82 o                         
   1   5   2         81.69         84.91         2.85 o                         
   2   5   2        202.27        223.78         4.19 o                         
   3   5   2         12.69         13.25         2.04 o                         
   4   5   2        234.99        278.11         5.55 o                         
   5   5   2         15.15         13.51         2.55 o                         
   6   5   2        195.03        192.49         5.60 o                         
   7   5   2         27.14         23.12         3.20 o                         
   8   5   2        136.26        148.77         6.76 o                         
   9   5   2         51.97         49.20         5.37 o                         
  10   5   2        189.13        203.68        11.94 o                         
  11   5   2         12.85          7.84         4.32 o                         
  12   5   2        179.84        193.05        10.43 o                         
  13   5   2          0.44         -1.24         4.65 o                         
  14   5   2          0.03          4.95         5.68 o                         
  15   5   2         71.21         94.98        11.03 o                         
   0   6   2        269.21        319.18         8.86 o                         
   1   6   2        868.23        868.39        11.85 o                         
   2   6   2         98.15         96.93         3.86 o                         
   3   6   2         99.37        104.90         4.32 o                         
   4   6   2         20.17         23.96         2.55 o                         
   5   6   2          2.89          1.36         1.85 o                         
   6   6   2        157.65        183.39         6.27 o                         
   7   6   2          6.05          6.94         2.40 o                         
   8   6   2        123.87        139.65         5.95 o                         
   9   6   2        106.21        121.57         6.30 o                         
  10   6   2         13.90         12.72         3.62 o                         
  11   6   2        118.86        125.95         8.94 o                         
  12   6   2         18.39         26.77         7.06 o                         
  13   6   2          3.91         12.48         6.03 o                         
  14   6   2         10.90         15.80         7.23 o                         
   1   7   2        167.20        164.06         5.03 o                         
   2   7   2          8.76          7.22         2.32 o                         
   3   7   2         34.10         53.14         3.69 o                         
   4   7   2        277.50        312.49         7.98 o                         
   5   7   2        121.52        128.45         5.87 o                         
   6   7   2         54.80         57.13         4.96 o                         
   7   7   2         62.12         41.69         4.81 o                         
   8   7   2         55.56         46.93         6.44 o                         
   9   7   2         37.75         37.29         5.23 o                         
  10   7   2          5.14          8.36         4.83 o                         
  11   7   2          2.64          7.27         5.21 o                         
  12   7   2          3.54         12.82         6.98 o                         
   0   8   2         68.59         87.80         7.41 o                         
   1   8   2          0.03          1.17         2.12 o                         
   2   8   2          6.02          6.37         3.03 o                         
   3   8   2         84.42         87.58         5.76 o                         
   4   8   2          2.69          4.00         2.88 o                         
   5   8   2         15.43          7.08         3.31 o                         
   6   8   2          0.14          3.59         3.23 o                         
   7   8   2          3.18          3.65         3.70 o                         
   8   8   2          3.93          9.08         6.08 o                         
   9   8   2         57.43         59.16         7.65 o                         
  10   8   2         22.19         24.16         7.80 o                         
   1   9   2          1.97         -3.06         5.72 o                         
   2   9   2         44.57         43.99         6.66 o                         
   3   9   2         10.09         11.44         6.36 o                         
   4   9   2          4.52          3.92         4.16 o                         
   5   9   2         42.32         34.54         8.05 o                         
   6   9   2          6.38          9.11         6.79 o                         
   7   9   2          9.92          9.75         8.94 o                         
   1   1   3       2843.91       2952.65        30.35 o                         
   2   1   3        252.25        218.89         3.27 o                         
   3   1   3       3325.44       3146.82        36.89 o                         
   4   1   3         80.05         60.15         2.50 o                         
   5   1   3         55.66         42.40         2.58 o                         
   6   1   3        698.37        758.01        10.38 o                         
   7   1   3        113.17        130.21         4.83 o                         
   8   1   3          5.58         15.66         2.78 o                         
   9   1   3         21.29         14.61         3.54 o                         
  10   1   3        433.00        385.65        11.09 o                         
  11   1   3        449.65        453.30        12.95 o                         
  12   1   3        160.22        148.47         8.85 o                         
  13   1   3         40.70         42.00         6.69 o                         
  14   1   3          6.52          5.92         5.17 o                         
  15   1   3          0.01         -0.82         6.04 o                         
  16   1   3         91.35        141.24        13.09 o                         
  17   1   3        111.43         30.71        13.71 o                         
   0   2   3      47475.04      55523.57      1191.09 o                         
   1   2   3      67714.62      77799.18      1412.17 o                         
   2   2   3          5.81          7.80         1.09 o                         
   3   2   3       3533.14       3322.64        31.97 o                         
   4   2   3        581.12        450.31         6.76 o                         
   5   2   3       2533.79       2662.70        30.82 o                         
   6   2   3       1578.62       1684.49        22.25 o                         
   7   2   3        328.46        391.86         8.05 o                         
   8   2   3         26.39         26.79         3.24 o                         
   9   2   3         20.60         22.11         3.91 o                         
  10   2   3         39.12         41.92         5.23 o                         
  11   2   3       2950.19       2782.63        53.02 o                         
  12   2   3        226.48        250.33        10.66 o                         
  13   2   3        157.42        135.37         9.72 o                         
  14   2   3         14.69         13.62         5.62 o                         
  15   2   3         34.27         30.76         7.24 o                         
  16   2   3          6.45          8.38         6.19 o                         
  17   2   3         93.54         95.67        16.51 o                         
   1   3   3        169.51        135.10         2.37 o                         
   2   3   3       1128.95       1207.62        14.97 o                         
   3   3   3       3389.95       3401.64        34.01 o                         
   4   3   3       4306.41       4384.10        50.58 o                         
   5   3   3         60.79         78.08         3.27 o                         
   6   3   3        281.98        206.87         5.83 o                         
   7   3   3       1309.07       1277.92        18.31 o                         
   8   3   3       1318.80       1354.89        20.37 o                         
   9   3   3        406.41        407.22        10.21 o                         
  10   3   3        466.18        455.05        11.23 o                         
  11   3   3       1180.30       1131.04        29.57 o                         
  12   3   3        552.22        545.80        14.70 o                         
  13   3   3         59.66         60.72         7.55 o                         
  14   3   3          0.03          3.01         4.71 o                         
  15   3   3          0.32         -0.97         5.13 o                         
  16   3   3         15.69         16.48         7.16 o                         
   0   4   3      14027.69      14107.53       222.44 o                         
   1   4   3        164.91        148.73         3.05 o                         
   2   4   3          0.57          0.94         1.19 o                         
   3   4   3        761.20        800.08         8.90 o                         
   4   4   3        270.52        243.58         4.68 o                         
   5   4   3        439.07        452.03         7.06 o                         
   6   4   3         12.41          3.49         2.39 o                         
   7   4   3        747.84        724.62        13.81 o                         
   8   4   3        395.21        397.59         9.80 o                         
   9   4   3        812.70        806.20        14.69 o                         
  10   4   3        187.15        183.59         8.40 o                         
  11   4   3         38.77         38.60         5.79 o                         
  12   4   3         61.24         56.37         6.01 o                         
  13   4   3         13.10         19.58         5.17 o                         
  14   4   3          1.40          0.39         4.35 o                         
  15   4   3         70.49         74.59        11.34 o                         
  16   4   3         47.41         51.82        12.05 o                         
   1   5   3        720.80        758.61         9.24 o                         
   2   5   3          7.70          7.19         1.76 o                         
   3   5   3       1803.50       1864.16        20.76 o                         
   4   5   3          1.15          2.81         1.83 o                         
   5   5   3        918.77        973.28        12.89 o                         
   6   5   3         84.48         95.05         4.38 o                         
   7   5   3       1735.52       1858.25        29.71 o                         
   8   5   3         15.31         12.49         3.18 o                         
   9   5   3          0.56          1.88         2.88 o                         
  10   5   3         52.75         56.34         6.34 o                         
  11   5   3         14.92          8.08         4.22 o                         
  12   5   3         30.18         26.65         6.07 o                         
  13   5   3          7.59          6.18         5.27 o                         
  14   5   3         68.01         78.50        10.68 o                         
  15   5   3          0.16         -6.39         6.39 o                         
   0   6   3         64.63         80.00         4.67 o                         
   1   6   3       1081.51       1128.09        15.54 o                         
   2   6   3        483.63        491.56         7.90 o                         
   3   6   3          7.89          9.90         2.03 o                         
   4   6   3         82.60         99.55         4.69 o                         
   5   6   3          9.86         10.41         2.53 o                         
   6   6   3          0.89          2.82         2.28 o                         
   7   6   3         10.86         13.80         2.98 o                         
   8   6   3        103.13        114.99         6.20 o                         
   9   6   3        181.80        208.65         7.18 o                         
  10   6   3        524.98        596.88        14.30 o                         
  11   6   3        257.09        281.34        14.39 o                         
  12   6   3         30.24         22.05         6.29 o                         
  13   6   3          0.23          3.45         5.71 o                         
  14   6   3         42.32         56.15         9.89 o                         
   1   7   3          3.69          7.40         2.32 o                         
   2   7   3         27.43         24.16         2.77 o                         
   3   7   3        168.22        181.77         5.63 o                         
   4   7   3         10.55         13.95         3.08 o                         
   5   7   3          0.33          1.66         2.09 o                         
   6   7   3         80.47         88.12         4.97 o                         
   7   7   3         63.44         73.33         6.79 o                         
   8   7   3         17.62         17.08         4.19 o                         
   9   7   3         15.19         13.26         4.64 o                         
  10   7   3         47.38         46.15         7.14 o                         
  11   7   3          5.83         10.92         5.30 o                         
  12   7   3         30.31         26.56         7.56 o                         
   0   8   3          6.39         -0.32         2.93 o                         
   1   8   3        212.57        211.24         6.74 o                         
   2   8   3         45.59         34.83         3.95 o                         
   3   8   3         11.95          9.42         2.81 o                         
   4   8   3        137.71        157.92         7.39 o                         
   5   8   3          1.11          1.97         3.09 o                         
   6   8   3        111.51         14.57        12.60 o                         
   7   8   3          9.30         11.98         5.18 o                         
   8   8   3         52.16         42.54         7.48 o                         
   9   8   3         42.40         41.89         7.74 o                         
  10   8   3        104.41         87.59        11.18 o                         
   1   9   3          2.87          3.69         4.65 o                         
   2   9   3          0.29          3.33         4.35 o                         
   3   9   3         55.54         55.33         7.71 o                         
   4   9   3          4.50          2.49         3.95 o                         
   5   9   3         54.21         14.31         7.94 o                         
   6   9   3         25.48         23.20         7.57 o                         
   7   9   3          3.32         14.30         6.52 o                         
   2   0   4       3220.99       3237.77        37.55 o                         
   3   0   4       2929.72       3033.76        52.75 o                         
   4   0   4      12220.06      12261.43       245.93 o                         
   5   0   4        991.79       1127.49        20.72 o                         
   6   0   4        987.68        929.34        18.61 o                         
   7   0   4       5226.63       5134.29        98.36 o                         
   8   0   4       2879.25       2698.59        75.73 o                         
   9   0   4       3914.15       3706.67        74.25 o                         
  10   0   4        120.40        126.92        10.14 o                         
  11   0   4        891.56        744.73        24.47 o                         
  12   0   4        407.87        437.15        21.40 o                         
  13   0   4         18.39         18.88         6.89 o                         
  14   0   4         17.67         23.22         8.52 o                         
  15   0   4        131.67        127.10        22.08 o                         
  16   0   4          2.53          0.91         7.65 o                         
  17   0   4          7.31         12.22        10.94 o                         
   1   1   4       3472.94       3722.76        41.12 o                         
   2   1   4        448.90        374.75         5.21 o                         
   3   1   4       4788.38       4461.90        54.28 o                         
   4   1   4       6712.08       7054.62        84.50 o                         
   5   1   4         18.41         42.29         2.48 o                         
   6   1   4       6067.36       6042.05        74.97 o                         
   7   1   4        699.33        546.37         9.69 o                         
   8   1   4         66.61         78.85         4.85 o                         
   9   1   4         10.09          8.11         3.32 o                         
  10   1   4        431.48        423.31        11.96 o                         
  11   1   4       3107.27       2994.78        47.79 o                         
  12   1   4          0.18          0.86         3.56 o                         
  13   1   4        156.09        169.24        10.50 o                         
  14   1   4          4.20         -1.55         4.96 o                         
  15   1   4        253.30        341.78        14.82 o                         
  16   1   4         13.43         19.03         8.16 o                         
  17   1   4          8.97         12.27         7.85 o                         
   0   2   4       3159.33       3155.11        56.92 o                         
   1   2   4      11927.90      13498.60       143.69 o                         
   2   2   4       1158.17       1200.88        10.82 o                         
   3   2   4         16.82         23.86         1.51 o                         
   4   2   4       1936.33       1784.57        22.80 o                         
   5   2   4        439.43        487.82         7.62 o                         
   6   2   4       5046.57       4975.72        63.18 o                         
   7   2   4         93.51         96.37         4.31 o                         
   8   2   4        377.43        335.24         7.86 o                         
   9   2   4         47.78         46.38         4.38 o                         
  10   2   4        681.37        668.75        16.54 o                         
  11   2   4        323.62        273.12         9.76 o                         
  12   2   4          0.01         -0.80         3.00 o                         
  13   2   4         89.25         81.14         7.70 o                         
  14   2   4         70.23         87.78         9.54 o                         
  15   2   4         20.41         16.79         7.04 o                         
  16   2   4         38.15         26.30         7.44 o                         
  17   2   4         16.05         13.24         8.26 o                         
   1   3   4        136.87        114.89         1.98 o                         
   2   3   4        306.69        302.71         4.03 o                         
   3   3   4        698.73        604.09         7.07 o                         
   4   3   4        632.73        631.81         8.54 o                         
   5   3   4         25.46         17.05         2.43 o                         
   6   3   4         63.47         92.61         3.81 o                         
   7   3   4         19.26         19.64         3.02 o                         
   8   3   4         72.22         65.59         4.49 o                         
   9   3   4         77.35         68.07         5.13 o                         
  10   3   4         78.48         78.87         5.51 o                         
  11   3   4         20.19         19.33         4.62 o                         
  12   3   4          8.75          6.32         4.14 o                         
  13   3   4        178.53        162.23         9.06 o                         
  14   3   4          0.04         -0.10         3.97 o                         
  15   3   4         23.50         12.99         5.84 o                         
  16   3   4         61.35         57.98        10.80 o                         
   0   4   4        201.68        238.22         5.79 o                         
   1   4   4       5244.60       5627.56        54.51 o                         
   2   4   4        408.11        403.28         5.40 o                         
   3   4   4        616.36        614.78         7.75 o                         
   4   4   4         63.74         64.06         3.21 o                         
   5   4   4          0.89          3.10         1.75 o                         
   6   4   4        338.84        361.86         8.72 o                         
   7   4   4        215.17        197.92         6.15 o                         
   8   4   4          1.02          0.85         2.38 o                         
   9   4   4         26.71         21.86         4.11 o                         
  10   4   4        555.58        570.89        13.33 o                         
  11   4   4        349.21        336.20        10.71 o                         
  12   4   4         21.97         23.78         5.29 o                         
  13   4   4          7.85         11.11         5.00 o                         
  14   4   4        121.84        154.75        11.04 o                         
  15   4   4         31.03         33.65         7.31 o                         
  16   4   4          3.67          5.71         6.31 o                         
   1   5   4         12.61         12.85         1.67 o                         
   2   5   4        189.39        190.61         4.46 o                         
   3   5   4          1.03          3.08         1.60 o                         
   4   5   4        173.15        193.04         4.72 o                         
   5   5   4        917.08        973.06        12.84 o                         
   6   5   4         12.59         14.39         2.47 o                         
   7   5   4        407.30        440.93         8.97 o                         
   8   5   4         58.23         75.16         5.02 o                         
   9   5   4        136.70        124.18         6.59 o                         
  10   5   4       1000.35       1002.64        22.12 o                         
  11   5   4        219.59        246.39        10.74 o                         
  12   5   4          1.27          3.37         3.66 o                         
  13   5   4         25.66         28.93         6.18 o                         
  14   5   4         30.27         35.05         7.67 o                         
  15   5   4          9.76         15.67         6.90 o                         
   0   6   4       2327.24       2257.39        34.26 o                         
   1   6   4        958.99        971.66        12.63 o                         
   2   6   4         16.37         20.69         2.67 o                         
   3   6   4        115.49        130.15         3.91 o                         
   4   6   4         20.15         20.31         2.54 o                         
   5   6   4        383.63        406.96         7.78 o                         
   6   6   4         17.78         20.94         3.05 o                         
   7   6   4        177.68        196.82         7.67 o                         
   8   6   4          0.02          1.95         2.42 o                         
   9   6   4         18.17         26.13         4.50 o                         
  10   6   4         10.45         12.57         4.13 o                         
  11   6   4          5.66          2.03         4.37 o                         
  12   6   4         21.73         24.26         6.35 o                         
  13   6   4         21.38         19.01         7.99 o                         
  14   6   4          0.66          4.48         5.18 o                         
   1   7   4          0.32         -0.01         2.04 o                         
   2   7   4         66.84         59.67         3.61 o                         
   3   7   4        143.22        132.85         5.13 o                         
   4   7   4        285.66        316.04         7.16 o                         
   5   7   4          0.01          1.52         2.16 o                         
   6   7   4         18.50         15.75         3.81 o                         
   7   7   4         47.84         38.61         4.92 o                         
   8   7   4         31.95         24.92         4.03 o                         
   9   7   4          0.02         -0.61         4.75 o                         
  10   7   4         17.36         15.49         5.30 o                         
  11   7   4          2.61         -5.13         5.13 o                         
  12   7   4          4.28         -4.55         4.73 o                         
   0   8   4        201.15        175.14         9.84 o                         
   1   8   4        157.99        175.84         7.12 o                         
   2   8   4          0.36          0.34         1.85 o                         
   3   8   4          4.34          0.87         2.23 o                         
   4   8   4         25.51         11.20         3.87 o                         
   5   8   4          3.34          3.35         2.98 o                         
   6   8   4         18.69          9.52         5.00 o                         
   7   8   4         39.92         22.60         7.18 o                         
   8   8   4          3.64          8.60         4.88 o                         
   9   8   4         31.44         23.93         6.27 o                         
  10   8   4          2.06          6.20         4.76 o                         
   1   9   4          0.40          3.06         4.28 o                         
   2   9   4          2.20         -0.88         4.59 o                         
   3   9   4          0.10         14.86         7.44 o                         
   4   9   4          0.01         20.10         6.94 o                         
   5   9   4         16.11         21.83         6.75 o                         
   6   9   4          0.69          7.67         5.37 o                         
   7   9   4          9.64         16.74         6.93 o                         
   1   1   5         26.42         34.74         0.90 o                         
   2   1   5       9908.98      10312.69       120.47 o                         
   3   1   5       6915.10       6543.55        71.39 o                         
   4   1   5          8.65          8.97         1.63 o                         
   5   1   5       2301.98       2318.39        25.99 o                         
   6   1   5         18.01         20.20         2.56 o                         
   7   1   5        202.17        188.94         5.62 o                         
   8   1   5        923.00        865.52        14.06 o                         
   9   1   5        139.52        135.69         5.73 o                         
  10   1   5       1111.72       1070.60        19.25 o                         
  11   1   5        282.67        268.49        10.61 o                         
  12   1   5         50.30         54.00         6.47 o                         
  13   1   5         44.63         43.01         6.36 o                         
  14   1   5         33.90         33.26         6.87 o                         
  15   1   5          0.41         -4.02         4.83 o                         
  16   1   5         49.76         42.99         9.28 o                         
  17   1   5         12.29         14.05         7.46 o                         
   0   2   5       5982.99       5727.97        73.91 o                         
   1   2   5       1057.33       1134.35        11.58 o                         
   2   2   5       1289.08       1268.88        10.89 o                         
   3   2   5        651.19        695.55        11.92 o                         
   4   2   5        291.22        273.36         4.48 o                         
   5   2   5         16.75         14.49         2.10 o                         
   6   2   5       5867.82       6057.23        77.99 o                         
   7   2   5        732.98        629.95        10.56 o                         
   8   2   5          0.33         -0.47         2.45 o                         
   9   2   5        280.58        234.98         7.62 o                         
  10   2   5        749.47        729.09        20.79 o                         
  11   2   5        484.77        469.94        14.85 o                         
  12   2   5         18.69         14.18         4.83 o                         
  13   2   5        407.12        409.72        16.19 o                         
  14   2   5         45.69         40.24         8.36 o                         
  15   2   5        602.91        714.40        32.59 o                         
  16   2   5         22.17         37.80         9.21 o                         
  17   2   5         10.97         15.89         8.29 o                         
   1   3   5       1181.98       1094.99        10.14 o                         
   2   3   5        125.58        112.18         2.38 o                         
   3   3   5        634.19        513.87         6.25 o                         
   4   3   5        815.41        876.12         9.65 o                         
   5   3   5         11.81         11.86         1.89 o                         
   6   3   5       1101.23       1104.98        16.88 o                         
   7   3   5        658.89        616.49        10.55 o                         
   8   3   5        180.25        186.81         6.56 o                         
   9   3   5         21.44         13.87         3.76 o                         
  10   3   5       1762.29       1732.76        28.32 o                         
  11   3   5        592.93        596.28        16.67 o                         
  12   3   5        286.00        271.02        10.55 o                         
  13   3   5         21.15         10.97         4.56 o                         
  14   3   5          0.16         -1.29         4.10 o                         
  15   3   5         18.00         13.44         6.86 o                         
  16   3   5         28.49         24.79         9.14 o                         
   0   4   5        204.01        258.14         6.91 o                         
   1   4   5      10848.70      11902.95       135.62 o                         
   2   4   5         64.92         78.44         2.66 o                         
   3   4   5        449.11        436.64         5.70 o                         
   4   4   5        356.38        354.54         6.17 o                         
   5   4   5        328.29        348.16         6.08 o                         
   6   4   5        418.94        408.62         7.50 o                         
   7   4   5         14.11          8.51         2.94 o                         
   8   4   5        441.88        434.86        10.58 o                         
   9   4   5        243.34        229.10         8.83 o                         
  10   4   5        568.87        551.99        13.57 o                         
  11   4   5        810.86        826.01        20.41 o                         
  12   4   5        179.85        175.19         9.36 o                         
  13   4   5          1.93          2.56         3.92 o                         
  14   4   5         54.89         63.06         7.98 o                         
  15   4   5         75.19         72.85         9.86 o                         
  16   4   5          4.20          2.75         5.55 o                         
   1   5   5         16.16         18.36         1.88 o                         
   2   5   5        167.75        159.25         3.83 o                         
   3   5   5       1174.19       1300.19        14.61 o                         
   4   5   5          0.14          2.56         1.63 o                         
   5   5   5        274.68        304.37         6.17 o                         
   6   5   5         89.38         99.31         4.17 o                         
   7   5   5        124.45        143.73         5.10 o                         
   8   5   5          4.13          6.11         2.66 o                         
   9   5   5       1124.39       1150.20        23.52 o                         
  10   5   5         47.56         47.88         5.41 o                         
  11   5   5         78.87         74.26         6.80 o                         
  12   5   5        118.24        140.03         8.67 o                         
  13   5   5         27.18         34.27         6.97 o                         
  14   5   5          0.45          2.13         4.59 o                         
  15   5   5          0.04          3.58         4.86 o                         
   0   6   5       1151.74       1170.49        19.80 o                         
   1   6   5       1658.44       1786.56        21.88 o                         
   2   6   5          6.82          7.89         2.18 o                         
   3   6   5         41.47         40.74         2.65 o                         
   4   6   5        465.38        514.29         8.33 o                         
   5   6   5        250.16        282.66         6.40 o                         
   6   6   5         37.38         42.11         3.53 o                         
   7   6   5         85.54         95.00         5.26 o                         
   8   6   5        135.61        173.14         6.26 o                         
   9   6   5        110.06        125.89         6.27 o                         
  10   6   5         48.69         58.10         6.00 o                         
  11   6   5         58.06         49.39         7.08 o                         
  12   6   5          2.88          0.36         4.32 o                         
  13   6   5         10.93         17.95         6.70 o                         
  14   6   5          0.42          4.48         5.87 o                         
   1   7   5        197.74        228.26         6.92 o                         
   2   7   5        157.54        174.40         4.90 o                         
   3   7   5        102.94        132.62         4.74 o                         
   4   7   5        152.37        147.23         5.10 o                         
   5   7   5         15.16         12.83         2.70 o                         
   6   7   5          5.41          4.89         2.67 o                         
   7   7   5        118.30        137.19         6.34 o                         
   8   7   5         18.25         13.94         3.80 o                         
   9   7   5        128.10        133.20        18.62 o                         
  10   7   5          8.62          0.93         3.18 o                         
  11   7   5         71.35         55.27         7.64 o                         
  12   7   5          7.37          7.87         6.83 o                         
   0   8   5        275.90        284.47        11.97 o                         
   1   8   5        223.65        213.00         6.56 o                         
   2   8   5        103.46        120.98         7.50 o                         
   3   8   5         21.99         15.40         3.85 o                         
   4   8   5         56.99         39.26        14.54 o                         
   5   8   5         48.05          7.18         5.05 o                         
   6   8   5          0.86          3.75         3.81 o                         
   7   8   5         70.72         15.79         9.56 o                         
   8   8   5          2.68          3.26         4.52 o                         
   9   8   5          0.55          7.04         6.41 o                         
  10   8   5         28.28         12.56         5.96 o                         
   1   9   5         33.87         26.46         6.27 o                         
   2   9   5          2.73          1.42         4.26 o                         
   3   9   5          8.68         12.99         6.25 o                         
   4   9   5          4.03         21.53         6.68 o                         
   5   9   5         60.66         41.65        10.06 o                         
   6   9   5          5.67         13.44         7.50 o                         
   7   9   5         20.65         20.83         6.83 o                         
   0   0   6         19.95         20.55         2.45 o                         
   1   0   6        150.72        160.11         4.07 o                         
   2   0   6       4769.91       4507.29        72.24 o                         
   3   0   6       9534.50       9256.23       151.31 o                         
   4   0   6      10379.70       9899.52       171.53 o                         
   5   0   6       1030.12       1112.80        17.51 o                         
   6   0   6       1345.24       1724.82        28.10 o                         
   7   0   6        263.39        234.31         7.63 o                         
   8   0   6        246.55        212.93         8.83 o                         
   9   0   6        142.44        149.94         8.14 o                         
  10   0   6       2733.15       2533.52        48.85 o                         
  11   0   6        257.22        263.77        12.85 o                         
  12   0   6        773.59        700.18        24.97 o                         
  13   0   6         60.82         60.42         8.77 o                         
  14   0   6        389.18        471.03        21.86 o                         
  15   0   6         44.25         44.42        10.98 o                         
  16   0   6         48.00         41.79        15.85 o                         
  17   0   6         15.33         12.06        11.26 o                         
   1   1   6      10497.28      10532.55       127.70 o                         
   2   1   6       2291.88       2296.24        19.27 o                         
   3   1   6        342.08        388.70         4.57 o                         
   4   1   6       6555.42       6828.19        77.47 o                         
   5   1   6        347.31        392.84         6.31 o                         
   6   1   6         72.42         50.16         3.13 o                         
   7   1   6       4902.41       4983.47        63.90 o                         
   8   1   6          9.12          8.52         2.84 o                         
   9   1   6         90.92         89.89         5.38 o                         
  10   1   6        329.69        309.03         9.91 o                         
  11   1   6        310.65        274.28         9.43 o                         
  12   1   6          0.05          2.67         3.34 o                         
  13   1   6         35.91         48.96         6.65 o                         
  14   1   6         80.66         77.84         8.64 o                         
  15   1   6         42.79         29.95         7.25 o                         
  16   1   6         76.80        119.63        12.30 o                         
  17   1   6         33.13         30.17         9.42 o                         
   0   2   6      25625.59      29181.56       580.92 o                         
   1   2   6       3889.41       4047.40        41.29 o                         
   2   2   6          2.28          4.30         0.76 o                         
   3   2   6       2604.60       2626.98        26.01 o                         
   4   2   6        298.41        240.16         4.14 o                         
   5   2   6        307.30        344.79         5.63 o                         
   6   2   6         86.56         98.63         4.14 o                         
   7   2   6          6.50         10.19         2.51 o                         
   8   2   6          3.31          9.35         3.24 o                         
   9   2   6        421.30        392.95         9.41 o                         
  10   2   6         42.40         45.77         5.52 o                         
  11   2   6         37.27         24.75         4.70 o                         
  12   2   6        211.48        234.89         9.67 o                         
  13   2   6         31.69         21.19         5.37 o                         
  14   2   6         55.03         41.54        10.95 o                         
  15   2   6          2.56         -4.94         6.42 o                         
  16   2   6         41.23         43.37         9.47 o                         
  17   2   6          5.76          0.95         5.87 o                         
   1   3   6        313.31        280.98         3.15 o                         
   2   3   6       2909.46       2964.08        26.22 o                         
   3   3   6       1625.09       1542.52        15.47 o                         
   4   3   6          0.33          3.91         1.27 o                         
   5   3   6        663.51        607.21         9.07 o                         
   6   3   6       6188.16       6371.01        80.97 o                         
   7   3   6        666.10        611.87        10.25 o                         
   8   3   6        179.86        203.95         6.85 o                         
   9   3   6       1023.85        947.03        17.69 o                         
  10   3   6        271.21        283.11         8.98 o                         
  11   3   6       1574.61       1628.76        32.19 o                         
  12   3   6         34.19         43.69         6.12 o                         
  13   3   6        122.02        116.02         9.73 o                         
  14   3   6         14.05          4.37         4.48 o                         
  15   3   6        311.38        423.19        18.57 o                         
  16   3   6         31.23         47.71        10.22 o                         
   0   4   6       6938.42       7479.51       107.35 o                         
   1   4   6       2392.82       2674.80        25.90 o                         
   2   4   6       2905.94       3112.04        32.12 o                         
   3   4   6        323.25        348.29         4.99 o                         
   4   4   6       1716.27       1729.73        19.36 o                         
   5   4   6          3.33          4.07         1.47 o                         
   6   4   6       1327.91       1469.14        21.88 o                         
   7   4   6          0.08          0.61         1.96 o                         
   8   4   6         18.73         21.81         3.93 o                         
   9   4   6       1336.34       1365.14        23.12 o                         
  10   4   6         40.74         30.87         4.60 o                         
  11   4   6        450.17        434.23        12.93 o                         
  12   4   6         27.90         29.79         6.31 o                         
  13   4   6          0.23          3.20         4.75 o                         
  14   4   6         35.86         38.11         7.88 o                         
  15   4   6         70.33         72.42         9.25 o                         
  16   4   6         23.94         28.99         8.86 o                         
   1   5   6        204.85        205.11         3.97 o                         
   2   5   6        182.37        164.76         4.06 o                         
   3   5   6        973.47       1016.35        12.15 o                         
   4   5   6         44.48         43.84         2.53 o                         
   5   5   6        453.09        493.98         8.29 o                         
   6   5   6         95.27        109.23         4.35 o                         
   7   5   6         39.34         44.60         3.44 o                         
   8   5   6        164.59        172.26         6.19 o                         
   9   5   6         94.21         88.68         5.25 o                         
  10   5   6        100.86        109.74         6.89 o                         
  11   5   6        277.87        303.21        13.03 o                         
  12   5   6         17.93         12.76         5.27 o                         
  13   5   6          7.70          5.86         5.47 o                         
  14   5   6          4.05          8.13         5.46 o                         
  15   5   6          3.40          6.73         6.09 o                         
   0   6   6        149.71        155.32         6.46 o                         
   1   6   6         10.18         12.83         2.13 o                         
   2   6   6        379.85        407.74         7.58 o                         
   3   6   6          4.53          5.44         1.71 o                         
   4   6   6         42.84         50.23         3.52 o                         
   5   6   6        170.91        169.37         4.85 o                         
   6   6   6        724.91        758.32        12.69 o                         
   7   6   6         36.49         40.69         4.46 o                         
   8   6   6        515.02        564.88        13.39 o                         
   9   6   6        167.00        192.97         7.92 o                         
  10   6   6        438.09        485.43        14.62 o                         
  11   6   6         34.88         32.10         6.51 o                         
  12   6   6         40.35         39.58         7.81 o                         
  13   6   6          3.68          6.55         5.52 o                         
  14   6   6         10.05          8.55        15.13 o                         
   1   7   6        106.06        121.36         4.04 o                         
   2   7   6         13.69         16.90         3.11 o                         
   3   7   6          0.42          1.68         1.74 o                         
   4   7   6          7.31          5.75         2.13 o                         
   5   7   6         16.72          9.08         2.93 o                         
   6   7   6        241.31        254.87         8.81 o                         
   7   7   6          7.48          8.43         2.76 o                         
   8   7   6         40.94         24.41         5.16 o                         
   9   7   6         53.08         38.44         6.89 o                         
  10   7   6         85.14         69.05         9.58 o                         
  11   7   6          3.65         -0.45         5.91 o                         
  12   7   6          4.12          5.81         6.14 o                         
   0   8   6        152.68        184.66        15.80 o                         
   1   8   6        262.20        237.52         9.26 o                         
   2   8   6         24.66         22.70         4.35 o                         
   3   8   6         17.40         14.18         4.02 o                         
   4   8   6         11.36          3.04         3.26 o                         
   5   8   6         17.44          7.43         4.95 o                         
   6   8   6          1.63          5.87         4.70 o                         
   7   8   6          0.54          4.68         4.84 o                         
   8   8   6         87.10         62.59        20.81 o                         
   9   8   6         44.20         31.86         9.06 o                         
  10   8   6          7.25          4.17         4.92 o                         
   1   9   6          1.12         17.44         6.34 o                         
   2   9   6         19.67         17.90         6.33 o                         
   3   9   6          9.62          9.99         5.61 o                         
   4   9   6          0.77         -1.08         6.00 o                         
   5   9   6          0.61         -6.21         6.21 o                         
   6   9   6          0.57         -7.47         7.47 o                         
   7   9   6          1.24          4.16         5.81 o                         
   1   1   7       1145.80       1152.70        16.01 o                         
   2   1   7        220.22        238.38         3.75 o                         
   3   1   7       9054.28       9119.36       101.67 o                         
   4   1   7        637.76        610.61         7.26 o                         
   5   1   7       2391.75       2809.92        32.64 o                         
   6   1   7        944.74        850.34        13.24 o                         
   7   1   7        767.70        855.50        15.99 o                         
   8   1   7        134.28        133.66         5.27 o                         
   9   1   7       1623.14       1577.02        24.44 o                         
  10   1   7        315.95        302.05         9.50 o                         
  11   1   7          0.11         -3.27         3.27 o                         
  12   1   7        302.32        299.51        10.80 o                         
  13   1   7        118.65        110.65         7.88 o                         
  14   1   7         70.50         81.27         8.35 o                         
  15   1   7         35.10         31.66         7.20 o                         
  16   1   7          4.29         -0.40         5.56 o                         
  17   1   7         14.74         18.55         7.84 o                         
   0   2   7       3972.78       3971.92        64.24 o                         
   1   2   7         47.14         34.42         1.44 o                         
   2   2   7        414.59        492.77         6.21 o                         
   3   2   7        797.44        778.50         8.90 o                         
   4   2   7        937.61        947.28        10.86 o                         
   5   2   7         41.79         35.32         2.42 o                         
   6   2   7       2967.62       2989.94        38.35 o                         
   7   2   7        162.33        193.66         6.13 o                         
   8   2   7        175.04        158.51         6.38 o                         
   9   2   7        687.34        624.95        14.00 o                         
  10   2   7        192.12        207.84         8.38 o                         
  11   2   7          4.33         11.42         4.50 o                         
  12   2   7         60.01         73.62         7.12 o                         
  13   2   7          1.09          3.08         4.51 o                         
  14   2   7          1.19         -2.40         4.05 o                         
  15   2   7          4.37          1.34         4.53 o                         
  16   2   7         42.73         21.40         8.15 o                         
  17   2   7          0.00         -7.50         7.50 o                         
   1   3   7       1338.90       1375.01        11.42 o                         
   2   3   7       1020.68        948.75         9.37 o                         
   3   3   7         72.84         86.00         2.14 o                         
   4   3   7       5018.48       5351.07        55.94 o                         
   5   3   7       1518.20       1710.96        20.69 o                         
   6   3   7          0.13          1.99         2.37 o                         
   7   3   7        293.50        339.42         7.85 o                         
   8   3   7         70.96         64.33         4.67 o                         
   9   3   7       1071.97       1004.93        20.48 o                         
  10   3   7          9.55         10.87         3.91 o                         
  11   3   7        519.59        555.86        14.06 o                         
  12   3   7        105.65        105.04         7.40 o                         
  13   3   7         17.60         10.86         4.56 o                         
  14   3   7          2.13         -1.64         5.06 o                         
  15   3   7         48.27         44.10         7.81 o                         
  16   3   7          0.39          2.98         5.97 o                         
   0   4   7        100.36         94.23         5.44 o                         
   1   4   7        889.91        868.14         9.15 o                         
   2   4   7        388.94        364.92         4.84 o                         
   3   4   7        100.57         97.06         2.49 o                         
   4   4   7       3893.49       3901.82        43.19 o                         
   5   4   7        433.99        452.14         6.91 o                         
   6   4   7       1412.13       1457.81        17.49 o                         
   7   4   7       1920.98       1920.64        28.86 o                         
   8   4   7       2268.68       2271.48        33.36 o                         
   9   4   7        188.71        191.12         7.56 o                         
  10   4   7          4.17          7.04         3.71 o                         
  11   4   7        301.33        302.64        10.95 o                         
  12   4   7         16.92         18.89         5.14 o                         
  13   4   7         11.50         10.88         5.19 o                         
  14   4   7        193.74        227.02        18.65 o                         
  15   4   7          5.44          6.63         5.94 o                         
  16   4   7         59.57         66.70         9.88 o                         
   1   5   7        178.54        181.64         3.91 o                         
   2   5   7          1.57          3.90         1.45 o                         
   3   5   7        281.33        273.37         4.60 o                         
   4   5   7        435.80        439.11         6.69 o                         
   5   5   7        386.07        412.89         6.56 o                         
   6   5   7          8.47          9.33         2.37 o                         
   7   5   7         50.86         67.03         3.82 o                         
   8   5   7         20.75         22.87         3.22 o                         
   9   5   7         95.70         78.37         5.22 o                         
  10   5   7         30.58         30.38         4.89 o                         
  11   5   7        200.60        249.55        10.90 o                         
  12   5   7         22.17         24.60         5.68 o                         
  13   5   7         15.08         12.15         6.44 o                         
  14   5   7         17.01         14.08         6.44 o                         
  15   5   7         39.69         53.27        10.35 o                         
   0   6   7        242.29        226.07         8.33 o                         
   1   6   7       1219.19       1287.84        19.88 o                         
   2   6   7          9.64         14.24         1.82 o                         
   3   6   7         28.49         31.60         2.72 o                         
   4   6   7        120.49        127.60         3.90 o                         
   5   6   7          9.98         13.81         2.56 o                         
   6   6   7        203.31        224.57         6.25 o                         
   7   6   7        248.41        264.27         7.26 o                         
   8   6   7        136.08        170.63         6.42 o                         
   9   6   7         11.28          9.87         3.34 o                         
  10   6   7        257.83        283.19        11.29 o                         
  11   6   7         27.42         19.49         6.15 o                         
  12   6   7         21.21         17.73         7.40 o                         
  13   6   7          6.14          0.00         5.95 o                         
   1   7   7        224.27        258.22         6.25 o                         
   2   7   7          1.14          1.50         1.70 o                         
   3   7   7         19.12         26.31         2.78 o                         
   4   7   7         12.82         10.39         2.31 o                         
   5   7   7          1.49          2.28         1.88 o                         
   6   7   7         34.58         28.63         4.06 o                         
   7   7   7        265.19        294.08         9.58 o                         
   8   7   7          0.97         -0.14         4.40 o                         
   9   7   7          0.10          1.53         4.53 o                         
  10   7   7          8.68         10.11         6.50 o                         
  11   7   7         61.59         53.37        11.52 o                         
  12   7   7          9.25         10.34         8.20 o                         
   0   8   7        308.03        299.80        19.45 o                         
   1   8   7        703.03        651.77        15.52 o                         
   2   8   7          0.53          0.77         3.07 o                         
   3   8   7          3.28         -1.11         2.48 o                         
   4   8   7          7.26          3.33         3.35 o                         
   5   8   7         13.00          8.14         4.28 o                         
   6   8   7         39.47         13.23         7.25 o                         
   7   8   7          0.68         -0.36         5.44 o                         
   8   8   7          1.25          2.63         4.28 o                         
   9   8   7         72.17         54.05        14.00 o                         
  10   8   7         11.04         13.44         7.06 o                         
   1   9   7          0.14          6.09         5.10 o                         
   2   9   7         24.19         28.62         6.77 o                         
   3   9   7          0.10          6.76         6.41 o                         
   4   9   7          4.81          1.69         5.63 o                         
   5   9   7          0.38          1.68         5.20 o                         
   6   9   7          0.03          1.66         5.30 o                         
   7   9   7          6.06         15.42         8.38 o                         
   0   0   8        450.38        447.19        18.32 o                         
   1   0   8        198.94        208.72         4.39 o                         
   2   0   8      29674.41      30894.59       631.66 o                         
   3   0   8        672.49        695.76         9.40 o                         
   4   0   8       9642.17       9111.40       155.93 o                         
   5   0   8       1245.65       1227.70        26.20 o                         
   6   0   8         11.83         16.13         3.11 o                         
   7   0   8       1468.91       1489.09        28.28 o                         
   8   0   8        235.02        233.27         8.34 o                         
   9   0   8        157.27        147.39         7.90 o                         
  10   0   8        128.09        141.59         9.27 o                         
  11   0   8          4.80          8.23         4.94 o                         
  12   0   8         14.98         21.64         6.40 o                         
  13   0   8         46.79         56.39         9.32 o                         
  14   0   8         96.23        104.89        14.06 o                         
  15   0   8        273.47        255.21        35.77 o                         
  16   0   8        122.04        168.02        21.35 o                         
  17   0   8         33.30         40.89        12.20 o                         
   1   1   8      14162.90      15123.38       194.59 o                         
   2   1   8      11492.11      11949.60       137.80 o                         
   3   1   8        611.50        581.43         9.23 o                         
   4   1   8       4608.77       5152.46        53.77 o                         
   5   1   8        896.92        849.15         9.77 o                         
   6   1   8       5513.65       5753.50        68.47 o                         
   7   1   8       3785.78       3671.56        44.10 o                         
   8   1   8        516.62        475.30         8.49 o                         
   9   1   8        282.24        263.74         7.33 o                         
  10   1   8         28.08         21.70         4.34 o                         
  11   1   8        975.94        931.23        16.79 o                         
  12   1   8        266.73        254.74        10.11 o                         
  13   1   8          0.50          0.59         3.67 o                         
  14   1   8         15.27         12.45         5.44 o                         
  15   1   8        105.79        155.56        13.75 o                         
  16   1   8         13.57         16.22         6.54 o                         
  17   1   8         15.42         24.66        11.27 o                         
   0   2   8        331.37        325.56         5.74 o                         
   1   2   8        313.01        303.25         4.70 o                         
   2   2   8        658.32        568.91         6.64 o                         
   3   2   8       1695.37       1575.71        15.50 o                         
   4   2   8        375.24        302.76         5.22 o                         
   5   2   8        501.61        458.69         6.56 o                         
   6   2   8        658.54        594.66         9.61 o                         
   7   2   8         35.88         25.73         3.48 o                         
   8   2   8         14.19         15.70         3.34 o                         
   9   2   8       1393.73       1320.41        21.69 o                         
  10   2   8        840.35        797.84        20.30 o                         
  11   2   8         55.31         52.19         6.07 o                         
  12   2   8        119.69        112.80         9.19 o                         
  13   2   8        126.20        127.43         8.51 o                         
  14   2   8         18.00         19.96         5.98 o                         
  15   2   8        178.04        260.45        14.38 o                         
  16   2   8         25.15         24.58         8.23 o                         
  17   2   8          1.92          6.19         6.68 o                         
   1   3   8       2097.48       2122.84        22.77 o                         
   2   3   8        274.41        261.59         3.64 o                         
   3   3   8       2055.64       2202.96        20.59 o                         
   4   3   8       2949.20       3145.23        31.80 o                         
   5   3   8          9.30          7.23         1.71 o                         
   6   3   8        521.38        548.68         9.33 o                         
   7   3   8       1070.87       1102.75        16.78 o                         
   8   3   8       1146.33       1134.26        19.54 o                         
   9   3   8        472.17        484.84        11.64 o                         
  10   3   8       2739.19       2752.29        55.03 o                         
  11   3   8         48.97         33.24         5.68 o                         
  12   3   8          3.21          6.91         4.72 o                         
  13   3   8          3.24          3.64         4.04 o                         
  14   3   8         70.16         83.07         8.01 o                         
  15   3   8          0.91         -0.47         5.82 o                         
  16   3   8          1.80          0.87         6.10 o                         
   0   4   8        911.49        880.59        12.04 o                         
   1   4   8       1076.75       1161.76        12.68 o                         
   2   4   8         25.96         22.69         1.30 o                         
   3   4   8       1035.52       1101.82        11.17 o                         
   4   4   8       1238.23       1225.58        17.63 o                         
   5   4   8         84.29         83.41         3.10 o                         
   6   4   8         81.19         84.24         3.89 o                         
   7   4   8        617.99        642.88        10.66 o                         
   8   4   8        403.89        408.16        11.33 o                         
   9   4   8        226.11        227.91         7.81 o                         
  10   4   8        145.34        170.27         8.11 o                         
  11   4   8         81.24         77.44         7.06 o                         
  12   4   8         26.60         18.78         5.62 o                         
  13   4   8          6.75          8.38         5.02 o                         
  14   4   8        124.07        125.95        11.79 o                         
  15   4   8          0.18         -1.29         7.11 o                         
  16   4   8          6.26          1.72        12.99 o                         
   1   5   8          5.31          5.32         1.32 o                         
   2   5   8         48.47         53.13         2.41 o                         
   3   5   8         72.27         81.43         3.11 o                         
   4   5   8        155.08        179.16         3.92 o                         
   5   5   8        108.59        109.36         3.25 o                         
   6   5   8          8.41          7.11         2.08 o                         
   7   5   8          0.21         -0.13         2.14 o                         
   8   5   8         59.06         62.40         4.43 o                         
   9   5   8        337.08        339.57         9.29 o                         
  10   5   8         32.92         39.07         5.23 o                         
  11   5   8          3.75          1.75         3.56 o                         
  12   5   8          3.07          1.12         4.06 o                         
  13   5   8         15.07         17.84         6.79 o                         
  14   5   8          2.68          3.06         5.50 o                         
  15   5   8         41.57         30.75         9.99 o                         
   0   6   8       5372.98       5673.25        93.38 o                         
   1   6   8          1.79          2.04         1.62 o                         
   2   6   8          3.77          3.53         1.46 o                         
   3   6   8         28.93         35.56         2.17 o                         
   4   6   8        364.87        384.00         7.22 o                         
   5   6   8          2.12          1.69         1.61 o                         
   6   6   8        219.71        223.41         5.77 o                         
   7   6   8        148.52        150.59         5.79 o                         
   8   6   8        243.75        258.38         9.23 o                         
   9   6   8          0.94         -0.24         3.01 o                         
  10   6   8        156.69        178.28         9.85 o                         
  11   6   8         20.73         21.87         5.90 o                         
  12   6   8        184.23        233.93        15.21 o                         
  13   6   8         10.04          4.84         4.59 o                         
   1   7   8         61.60         67.90         4.17 o                         
   2   7   8         84.16         82.26         3.47 o                         
   3   7   8         66.85         54.82         2.99 o                         
   4   7   8        105.65         83.80         4.98 o                         
   5   7   8          4.91          5.70         2.30 o                         
   6   7   8        169.76        162.26        11.37 o                         
   7   7   8         50.31         26.23        10.56 o                         
   8   7   8         19.23          9.67         5.05 o                         
   9   7   8          0.92          1.16         4.72 o                         
  10   7   8        108.93        120.94        11.86 o                         
  11   7   8         24.47         16.57         7.68 o                         
  12   7   8          0.06          3.38         6.20 o                         
   0   8   8         20.51         16.64        10.68 o                         
   1   8   8          2.78          1.41         3.44 o                         
   2   8   8         10.83         12.18         5.23 o                         
   3   8   8          1.95          0.36         2.44 o                         
   4   8   8          0.40          3.90         3.71 o                         
   5   8   8          3.81         -1.63         3.59 o                         
   6   8   8          1.65          4.85         3.94 o                         
   7   8   8         34.07         15.09         5.83 o                         
   8   8   8          0.73          2.18         4.82 o                         
   9   8   8          0.51         12.09         6.58 o                         
  10   8   8          0.13         11.07         6.80 o                         
   1   9   8          0.57         12.58         6.67 o                         
   2   9   8         36.46         55.27         8.39 o                         
   3   9   8          0.74         20.05         6.63 o                         
   4   9   8          1.58         -1.73         6.35 o                         
   5   9   8          1.08          3.44         5.83 o                         
   6   9   8          0.74         11.69         9.04 o                         
   1   1   9         29.62         26.18         1.26 o                         
   2   1   9       3263.88       3199.71        29.01 o                         
   3   1   9        101.99        122.58         2.47 o                         
   4   1   9        521.83        560.36         6.41 o                         
   5   1   9       9161.21       9663.50       115.72 o                         
   6   1   9         61.24         47.20         2.87 o                         
   7   1   9        731.72        747.46        14.30 o                         
   8   1   9        219.25        184.94         6.04 o                         
   9   1   9        205.29        203.51         6.59 o                         
  10   1   9        907.36        813.87        18.42 o                         
  11   1   9         52.94         50.17         5.39 o                         
  12   1   9         73.04         50.60         5.69 o                         
  13   1   9          0.58          1.60         3.91 o                         
  14   1   9         74.69         72.53         9.55 o                         
  15   1   9         38.64         42.84         7.96 o                         
  16   1   9         14.41         22.47         8.81 o                         
  17   1   9          6.22         12.55         7.26 o                         
   0   2   9       3065.29       3069.81        46.87 o                         
   1   2   9        370.18        449.60         6.07 o                         
   2   2   9       1540.46       1579.51        20.36 o                         
   3   2   9       2549.51       2474.69        25.23 o                         
   4   2   9       1758.21       1748.55        16.90 o                         
   5   2   9         22.97         33.88         1.81 o                         
   6   2   9        108.88        141.73         4.96 o                         
   7   2   9         21.09         31.89         3.39 o                         
   8   2   9       1689.64       1594.68        22.68 o                         
   9   2   9        240.78        228.14         8.52 o                         
  10   2   9        537.30        501.16        12.46 o                         
  11   2   9         62.30         61.68         5.20 o                         
  12   2   9         17.30         10.20         4.09 o                         
  13   2   9         56.86         61.20         6.41 o                         
  14   2   9        392.44        505.61        18.67 o                         
  15   2   9         23.31         18.86         6.56 o                         
  16   2   9          0.30         -0.47         5.74 o                         
  17   2   9          8.15          7.36         6.40 o                         
   1   3   9        910.72        878.41         9.06 o                         
   2   3   9         68.46         62.77         2.98 o                         
   3   3   9        869.41        846.93         9.45 o                         
   4   3   9        309.54        284.41         5.14 o                         
   5   3   9        549.14        575.72         8.84 o                         
   6   3   9         13.34         18.74         2.51 o                         
   7   3   9        885.42        861.26        14.22 o                         
   8   3   9        252.50        240.05         8.23 o                         
   9   3   9        427.50        434.94        10.83 o                         
  10   3   9        154.76        170.51         7.80 o                         
  11   3   9         11.26         14.37         4.22 o                         
  12   3   9        117.97        128.40         8.62 o                         
  13   3   9         27.50         24.94         5.86 o                         
  14   3   9        143.17        117.38        13.21 o                         
  15   3   9        219.00        293.63        23.10 o                         
  16   3   9         24.69         30.37         9.36 o                         
   0   4   9       4246.34       4583.80        63.38 o                         
   1   4   9       1643.46       1692.99        16.87 o                         
   2   4   9        241.41        237.17         3.68 o                         
   3   4   9         21.26         42.28         1.61 o                         
   4   4   9        776.64        789.42         8.82 o                         
   5   4   9         39.53         34.74         2.39 o                         
   6   4   9        192.44        189.07         5.05 o                         
   7   4   9        336.62        337.48         6.93 o                         
   8   4   9          0.37         -1.55         2.18 o                         
   9   4   9        664.06        692.00        14.67 o                         
  10   4   9         66.69         68.61         5.89 o                         
  11   4   9         30.73         30.11         5.16 o                         
  12   4   9         97.79         98.09         8.82 o                         
  13   4   9          8.06          7.32         5.28 o                         
  14   4   9        172.71        133.92        23.51 o                         
  15   4   9         17.37         23.98         9.24 o                         
   1   5   9         23.46         29.49         1.84 o                         
   2   5   9        196.48        193.04         3.34 o                         
   3   5   9         62.44         65.18         2.65 o                         
   4   5   9        772.77        745.32         9.69 o                         
   5   5   9        279.71        299.52         5.37 o                         
   6   5   9        462.40        465.77         8.04 o                         
   7   5   9          7.84          9.46         2.43 o                         
   8   5   9        168.94        193.15         6.26 o                         
   9   5   9         89.14         93.41         5.44 o                         
  10   5   9        779.32        864.52        24.12 o                         
  11   5   9         34.83         40.92         5.86 o                         
  12   5   9        370.86        381.03        22.06 o                         
  13   5   9         78.04         70.80         9.00 o                         
  14   5   9         23.31         30.34         7.47 o                         
  15   5   9          0.33          2.70        11.00 o                         
   0   6   9        380.54        433.54        11.17 o                         
   1   6   9        292.76        291.80         4.85 o                         
   2   6   9         64.65         75.39         3.11 o                         
   3   6   9         16.01         19.44         1.93 o                         
   4   6   9        102.00        111.82         3.61 o                         
   5   6   9          3.88          3.91         2.16 o                         
   6   6   9          3.92          5.62         1.84 o                         
   7   6   9        408.26        420.01        10.44 o                         
   8   6   9          5.87          6.58         2.57 o                         
   9   6   9          7.10          3.57         4.69 o                         
  10   6   9         16.24         19.33         5.13 o                         
  11   6   9          0.34          0.94         3.66 o                         
  12   6   9         14.14         13.50         6.47 o                         
  13   6   9         13.66         12.86         6.14 o                         
   1   7   9         80.45         80.82         3.45 o                         
   2   7   9          0.04          1.15         2.18 o                         
   3   7   9          0.25          0.51         1.59 o                         
   4   7   9         18.13         12.10         2.16 o                         
   5   7   9          3.72          0.17         2.12 o                         
   6   7   9          5.61          4.02         3.78 o                         
   7   7   9          7.31          6.09         4.05 o                         
   8   7   9          6.00          1.78         4.13 o                         
   9   7   9         68.60         71.25        10.50 o                         
  10   7   9         99.16        124.01        15.65 o                         
  11   7   9         79.48        123.64        16.68 o                         
  12   7   9         35.57         20.73         8.13 o                         
   0   8   9         10.94         18.82        11.09 o                         
   1   8   9         17.58          9.60         4.64 o                         
   2   8   9         16.41         10.28         4.70 o                         
   3   8   9          0.45         -0.88         4.24 o                         
   4   8   9         51.57         29.64        11.80 o                         
   5   8   9        100.42         12.95         9.16 o                         
   6   8   9         20.03          5.83         3.88 o                         
   7   8   9          0.49          1.52         3.66 o                         
   8   8   9          0.39          2.31         5.26 o                         
   9   8   9        155.15        131.43        44.82 o                         
  10   8   9          5.04         10.85         8.10 o                         
   1   9   9         52.57         53.61         8.17 o                         
   2   9   9          0.03         -2.57         6.55 o                         
   3   9   9         25.48         19.22         6.17 o                         
   4   9   9          0.13         10.09         5.69 o                         
   5   9   9          1.83          4.33         5.62 o                         
   6   9   9          1.14         25.83        10.13 o                         
   0   0  10      15692.57      17363.37       835.72 o                         
   1   0  10        665.61        683.06        16.61 o                         
   2   0  10       7912.43       8020.37       153.43 o                         
   3   0  10         29.10         21.34         2.14 o                         
   4   0  10       3621.12       3658.73        49.37 o                         
   5   0  10       7582.34       7416.68       129.95 o                         
   6   0  10        409.52        401.34        10.14 o                         
   7   0  10        167.67        209.12         8.30 o                         
   8   0  10        328.24        298.58        10.07 o                         
   9   0  10        392.45        340.05        11.93 o                         
  10   0  10         92.72         77.33         8.69 o                         
  11   0  10       1760.55       1514.03        37.14 o                         
  12   0  10         10.85         15.11         5.47 o                         
  13   0  10        108.97         69.08        16.75 o                         
  14   0  10         22.17         16.21         7.07 o                         
  15   0  10        141.39        181.32        19.72 o                         
  16   0  10          0.35          7.66         9.04 o                         
  17   0  10          4.01         10.88        12.84 o                         
   1   1  10      14608.22      15851.69       221.39 o                         
   2   1  10       5860.01       6017.65        61.73 o                         
   3   1  10         55.20         60.07         2.02 o                         
   4   1  10       8474.56       8968.59       102.94 o                         
   5   1  10        819.08        855.13        16.32 o                         
   6   1  10        380.61        550.02         8.34 o                         
   7   1  10        405.23        384.29         7.37 o                         
   8   1  10       3088.12       2904.18        36.71 o                         
   9   1  10        216.99        203.45         6.72 o                         
  10   1  10       1187.77       1097.11        17.93 o                         
  11   1  10        655.72        707.14        14.84 o                         
  12   1  10        156.13        164.05         8.11 o                         
  13   1  10         10.13          2.29         3.38 o                         
  14   1  10          5.87          3.10         4.13 o                         
  15   1  10         18.10         24.73         8.05 o                         
  16   1  10          0.13          2.07         5.29 o                         
  17   1  10         13.60         14.91         7.87 o                         
   0   2  10          0.66          5.13         2.02 o                         
   1   2  10       1755.24       1740.37        20.31 o                         
   2   2  10       4253.65       4116.16        57.03 o                         
   3   2  10       2982.92       3095.93        32.47 o                         
   4   2  10       7309.15       7125.14        85.12 o                         
   5   2  10       1070.12       1124.93        12.41 o                         
   6   2  10       1136.77       1097.83        16.65 o                         
   7   2  10        141.71        151.34         4.98 o                         
   8   2  10        641.04        594.57        11.05 o                         
   9   2  10       2612.50       2566.56        35.43 o                         
  10   2  10         20.92         24.54         4.38 o                         
  11   2  10          0.63         -0.04         2.83 o                         
  12   2  10          3.26          4.21         3.34 o                         
  13   2  10          5.82         12.22         4.68 o                         
  14   2  10         25.32         25.76         5.91 o                         
  15   2  10         43.34         44.43         7.32 o                         
  16   2  10          7.57          4.96         5.68 o                         
  17   2  10         60.47         72.43        12.26 o                         
   1   3  10       1823.06       1857.95        18.12 o                         
   2   3  10       1349.24       1304.80        15.55 o                         
   3   3  10       1251.70       1288.69        13.56 o                         
   4   3  10        106.95        119.57         3.22 o                         
   5   3  10         88.55         90.23         1.97 o                         
   6   3  10       3072.11       3053.26        38.41 o                         
   7   3  10        693.89        680.57        12.67 o                         
   8   3  10        220.04        208.37         7.77 o                         
   9   3  10        382.13        358.29        10.17 o                         
  10   3  10          2.68         -2.38         3.81 o                         
  11   3  10        188.54        194.27         8.00 o                         
  12   3  10          0.09          0.39         3.16 o                         
  13   3  10         10.11          8.20         4.50 o                         
  14   3  10         15.17         15.54         5.68 o                         
  15   3  10          6.67         12.43         6.42 o                         
  16   3  10         29.50         33.87         9.02 o                         
   0   4  10         35.39         47.63         1.75 o                         
   1   4  10        207.75        204.99         4.40 o                         
   2   4  10        454.91        508.66         8.05 o                         
   3   4  10         47.11         48.26         2.47 o                         
   4   4  10        321.08        321.16         4.84 o                         
   5   4  10        703.45        698.73         8.48 o                         
   6   4  10         13.26          9.51         1.75 o                         
   7   4  10        240.09        261.14         5.86 o                         
   8   4  10        900.67        913.23        15.46 o                         
   9   4  10          0.42          0.43         3.06 o                         
  10   4  10        531.94        564.89        13.93 o                         
  11   4  10         51.55         54.72         6.48 o                         
  12   4  10          0.01          1.83         3.07 o                         
  13   4  10         95.82        113.73        10.75 o                         
  14   4  10        109.83        139.91        13.22 o                         
  15   4  10          7.36         11.70         7.13 o                         
   1   5  10          4.32          6.96         1.78 o                         
   2   5  10        513.15        529.37         9.14 o                         
   3   5  10        359.01        385.95         5.75 o                         
   4   5  10         26.71         35.88         2.31 o                         
   5   5  10        315.09        289.40         6.15 o                         
   6   5  10        144.99        143.77         4.60 o                         
   7   5  10        289.97        314.84         6.46 o                         
   8   5  10        341.78        342.64         7.75 o                         
   9   5  10          0.39         -0.45         1.87 o                         
  10   5  10          1.33          2.29         2.79 o                         
  11   5  10         60.42         58.17         6.23 o                         
  12   5  10         42.26         39.66         8.38 o                         
  13   5  10          2.60          4.88         5.06 o                         
  14   5  10          3.79          1.51         7.42 o                         
   0   6  10          1.49          6.31         2.44 o                         
   1   6  10        315.63        366.35         6.66 o                         
   2   6  10        178.24        173.16         5.80 o                         
   3   6  10          1.02         -0.13         1.23 o                         
   4   6  10         72.23         80.82         3.17 o                         
   5   6  10        337.46        375.45         7.57 o                         
   6   6  10          2.30          0.88         1.95 o                         
   7   6  10          7.09          7.09         2.46 o                         
   8   6  10          3.49          4.34         2.86 o                         
   9   6  10         29.10         28.00         5.47 o                         
  10   6  10        242.13        270.14        13.02 o                         
  11   6  10          1.38         -0.48         4.75 o                         
  12   6  10         17.96          4.86         5.87 o                         
  13   6  10         13.76          9.78         7.67 o                         
   1   7  10         24.32         29.74         2.87 o                         
   2   7  10          7.73         12.28         3.17 o                         
   3   7  10         61.28         52.89         4.41 o                         
   4   7  10         13.48          6.86         3.74 o                         
   5   7  10         20.91         19.82         4.30 o                         
   6   7  10          1.95         -0.34         3.09 o                         
   7   7  10          9.67          5.45         3.76 o                         
   8   7  10         10.09          2.83         4.66 o                         
   9   7  10          3.46          0.51         5.43 o                         
  10   7  10          1.87          5.28         7.23 o                         
  11   7  10         21.10         22.46         9.64 o                         
  12   7  10          1.15          7.56         7.63 o                         
   0   8  10        874.78        938.14        40.59 o                         
   1   8  10         30.52         32.64         7.45 o                         
   2   8  10         15.61          2.20         3.65 o                         
   3   8  10          0.80          0.09         4.67 o                         
   4   8  10         13.60          3.11         4.64 o                         
   5   8  10          2.03          1.86         4.50 o                         
   6   8  10         13.50          4.55         3.88 o                         
   7   8  10          2.25          1.11         5.47 o                         
   8   8  10          9.28         14.81         6.10 o                         
   9   8  10         10.13         11.60         6.54 o                         
   1   9  10         32.24         47.49         8.82 o                         
   2   9  10         10.87         10.02         5.50 o                         
   3   9  10          7.64          7.57         5.65 o                         
   4   9  10          1.33         11.52         8.39 o                         
   5   9  10          2.99          8.37         7.49 o                         
   6   9  10          4.20          5.82         5.33 o                         
   1   1  11          0.68         -0.42         1.24 o                         
   2   1  11       2384.10       2265.94        26.42 o                         
   3   1  11        176.55        140.30         3.20 o                         
   4   1  11        257.68        173.48         3.75 o                         
   5   1  11       5729.56       5879.57        65.47 o                         
   6   1  11        442.41        439.33         6.97 o                         
   7   1  11         46.56         75.09         4.15 o                         
   8   1  11          1.70         -0.06         2.41 o                         
   9   1  11        838.78        778.95        13.61 o                         
  10   1  11        140.28        104.48         5.66 o                         
  11   1  11        153.83        159.51         7.20 o                         
  12   1  11        199.14        176.66         8.06 o                         
  13   1  11          5.72          5.30         4.05 o                         
  14   1  11         31.02         29.63         6.31 o                         
  15   1  11         22.03         19.13         6.04 o                         
  16   1  11          8.65         11.57         6.73 o                         
  17   1  11         24.64         22.25         8.18 o                         
   0   2  11        482.57        506.51        14.25 o                         
   1   2  11        840.56        851.49        10.58 o                         
   2   2  11        197.72        233.45         5.19 o                         
   3   2  11       5062.00       5611.56        63.15 o                         
   4   2  11        265.17        247.71         4.58 o                         
   5   2  11        107.10         69.68         2.47 o                         
   6   2  11          0.05         -1.68         1.68 o                         
   7   2  11        118.60         99.31         3.97 o                         
   8   2  11         65.98         56.71         3.85 o                         
   9   2  11       1396.17       1403.57        21.69 o                         
  10   2  11        889.47        794.13        15.80 o                         
  11   2  11          1.27          6.31         3.14 o                         
  12   2  11        247.63        211.37         8.80 o                         
  13   2  11          3.06          4.58         3.75 o                         
  14   2  11         34.91         45.16         6.38 o                         
  15   2  11          9.45          6.85         5.38 o                         
  16   2  11          8.40          6.87         6.29 o                         
   1   3  11          2.63          2.58         1.12 o                         
   2   3  11        944.56        854.87        12.32 o                         
   3   3  11       1288.17       1313.38        13.37 o                         
   4   3  11       4871.80       5406.90        64.06 o                         
   5   3  11        212.35        238.10         4.85 o                         
   6   3  11         21.19         22.12         1.82 o                         
   7   3  11        238.61        211.37         5.37 o                         
   8   3  11        221.87        204.37         6.03 o                         
   9   3  11         46.70         50.15         4.28 o                         
  10   3  11       1794.39       1806.67        28.13 o                         
  11   3  11          6.84         10.40         3.62 o                         
  12   3  11         51.66         39.91         5.97 o                         
  13   3  11         20.36         18.93         5.31 o                         
  14   3  11         12.31         15.22         5.90 o                         
  15   3  11         19.80         21.38         7.48 o                         
  16   3  11         63.03         53.10        10.79 o                         
   0   4  11       3322.59       3371.98        73.90 o                         
   1   4  11       1615.42       1775.69        28.37 o                         
   2   4  11        658.46        678.22        10.00 o                         
   3   4  11        812.41        890.86        12.82 o                         
   4   4  11         75.17         61.69         2.56 o                         
   5   4  11         78.07         63.18         3.44 o                         
   6   4  11        231.18        250.29         6.56 o                         
   7   4  11        794.08        868.38        14.29 o                         
   8   4  11        173.79        175.04         5.54 o                         
   9   4  11         16.52         25.67         4.37 o                         
  10   4  11         74.14         75.43         5.08 o                         
  11   4  11        206.07        200.96         8.45 o                         
  12   4  11          0.07          5.00         4.52 o                         
  13   4  11          9.39         22.52         6.42 o                         
  14   4  11          7.71         17.44         7.30 o                         
  15   4  11         71.06         55.60        12.12 o                         
   1   5  11       1320.32       1340.64        20.20 o                         
   2   5  11        487.46        491.09         8.68 o                         
   3   5  11        194.51        212.72         5.97 o                         
   4   5  11         68.15         73.13         2.37 o                         
   5   5  11        300.45        329.39         6.90 o                         
   6   5  11          5.20          6.90         1.70 o                         
   7   5  11        619.77        642.12         9.04 o                         
   8   5  11         74.06         81.82         3.80 o                         
   9   5  11        170.18        164.61         7.58 o                         
  10   5  11         46.56         47.61         5.50 o                         
  11   5  11        149.70        191.90        10.56 o                         
  12   5  11         11.47         14.04         5.58 o                         
  13   5  11          1.98          4.38         5.55 o                         
  14   5  11          1.00          5.85         5.53 o                         
   0   6  11       2260.17       2341.22        39.18 o                         
   1   6  11        522.12        533.01        10.00 o                         
   2   6  11        901.41        933.97        15.13 o                         
   3   6  11         35.39         40.39         3.39 o                         
   4   6  11        186.53        198.06         6.98 o                         
   5   6  11        337.19        330.29         7.19 o                         
   6   6  11         97.51        117.35         5.16 o                         
   7   6  11         30.11         23.86         3.31 o                         
   8   6  11         34.68         32.12         5.26 o                         
   9   6  11         37.71         33.72         5.20 o                         
  10   6  11         18.16         12.75         4.53 o                         
  11   6  11          8.25         11.31         6.50 o                         
  12   6  11          7.27         -1.25         4.47 o                         
  13   6  11         12.58         10.29         7.76 o                         
   1   7  11          0.02         -2.02         2.02 o                         
   2   7  11        206.67        209.18         6.64 o                         
   3   7  11          5.82          2.33         3.75 o                         
   4   7  11        103.37         96.71         6.37 o                         
   5   7  11          0.11          0.81         2.81 o                         
   6   7  11         17.77          9.77         4.20 o                         
   7   7  11          0.66          0.96         3.34 o                         
   8   7  11         22.28         11.87         5.88 o                         
   9   7  11         34.73         14.28         6.73 o                         
  10   7  11          3.26         10.33         7.14 o                         
  11   7  11         11.27          4.59         5.11 o                         
   0   8  11        150.66        207.88        19.65 o                         
   1   8  11        734.89        729.96        20.45 o                         
   2   8  11          5.55          4.00         4.26 o                         
   3   8  11          0.02          4.01         4.76 o                         
   4   8  11         34.54         16.05         6.53 o                         
   5   8  11         99.98         78.56        33.21 o                         
   6   8  11          6.00          1.93         4.56 o                         
   7   8  11         15.01          2.84         5.27 o                         
   8   8  11         15.35         10.42         5.83 o                         
   9   8  11         14.23          9.32         6.32 o                         
   1   9  11          6.53          2.09         5.36 o                         
   2   9  11          0.33          2.93         4.05 o                         
   3   9  11          0.01          1.49         4.85 o                         
   4   9  11         14.25         10.48        10.53 o                         
   5   9  11          0.43         14.34         7.94 o                         
   6   9  11          2.16          1.28         7.01 o                         
   0   0  12       8354.35       8468.70       252.56 o                         
   1   0  12      13324.20      14156.53       295.96 o                         
   2   0  12        384.01        406.34         7.48 o                         
   3   0  12      17681.35      19581.31       390.70 o                         
   4   0  12        484.18        411.34         7.95 o                         
   5   0  12      15626.10      15866.36       321.43 o                         
   6   0  12        526.31        393.43         9.03 o                         
   7   0  12        356.34        310.80        12.55 o                         
   8   0  12         70.04         64.94         6.24 o                         
   9   0  12       4072.34       3813.29        70.60 o                         
  10   0  12        205.17        192.25        10.41 o                         
  11   0  12        305.96        356.80        14.46 o                         
  12   0  12         23.07         18.01         5.94 o                         
  13   0  12        578.59        555.10        19.34 o                         
  14   0  12        202.76        250.27        16.56 o                         
  15   0  12          0.75          1.16         6.10 o                         
  16   0  12         53.14         56.25        13.30 o                         
  17   0  12        100.89        155.37        32.68 o                         
   1   1  12        733.90        745.63        13.95 o                         
   2   1  12       3867.53       4009.93        39.23 o                         
   3   1  12       1411.12       1259.77        13.16 o                         
   4   1  12       3296.80       3324.67        33.98 o                         
   5   1  12        677.17        782.10         9.35 o                         
   6   1  12       2542.02       2392.93        27.80 o                         
   7   1  12       1809.31       1714.20        21.88 o                         
   8   1  12       2331.04       2218.77        28.01 o                         
   9   1  12          5.95          7.04         3.08 o                         
  10   1  12        365.38        288.54         8.43 o                         
  11   1  12        384.49        333.13        10.61 o                         
  12   1  12          0.75          0.49         3.40 o                         
  13   1  12         56.86         46.89         6.97 o                         
  14   1  12        400.19        443.65        18.71 o                         
  15   1  12          2.60          0.91         3.89 o                         
  16   1  12        108.93        110.67        16.43 o                         
  17   1  12         14.01         14.30         8.31 o                         
   0   2  12       6200.69       7071.23       218.18 o                         
   1   2  12        111.13         99.42         2.98 o                         
   2   2  12        161.39        197.07         5.14 o                         
   3   2  12       1912.64       1935.42        19.93 o                         
   4   2  12       3508.94       3587.12        41.68 o                         
   5   2  12        514.28        516.30         8.05 o                         
   6   2  12        664.22        663.63        10.31 o                         
   7   2  12        121.03        115.66         3.79 o                         
   8   2  12       1405.42       1379.54        18.74 o                         
   9   2  12        748.40        688.79        13.34 o                         
  10   2  12        545.55        516.38        10.80 o                         
  11   2  12        182.82        181.14         7.45 o                         
  12   2  12          0.07         -1.60         3.38 o                         
  13   2  12         15.46         21.00         5.72 o                         
  14   2  12        440.73        491.26        20.49 o                         
  15   2  12         85.34        117.19        12.58 o                         
  16   2  12         12.63          5.93         6.06 o                         
   1   3  12        475.72        482.58         5.76 o                         
   2   3  12        263.49        248.04         5.91 o                         
   3   3  12        126.89        137.04         3.35 o                         
   4   3  12       1919.04       1954.79        28.52 o                         
   5   3  12         30.65         24.55         2.10 o                         
   6   3  12         26.52         36.19         2.83 o                         
   7   3  12        290.28        291.06         5.77 o                         
   8   3  12        435.73        412.48         7.99 o                         
   9   3  12        169.88        159.53         6.24 o                         
  10   3  12         38.47         34.95         4.54 o                         
  11   3  12          0.33          4.03         3.63 o                         
  12   3  12        192.67        192.53         8.53 o                         
  13   3  12          7.87          4.41         3.63 o                         
  14   3  12          4.20          1.69         4.81 o                         
  15   3  12         21.56         19.64         7.38 o                         
  16   3  12        113.32        161.88        15.94 o                         
   0   4  12         53.97         47.72         4.44 o                         
   1   4  12        326.15        331.75         7.59 o                         
   2   4  12        562.71        549.60         7.76 o                         
   3   4  12        573.08        611.54         9.63 o                         
   4   4  12        607.50        637.07         9.69 o                         
   5   4  12         76.73         81.91         3.05 o                         
   6   4  12         97.78        104.54         3.88 o                         
   7   4  12         83.61         87.79         4.27 o                         
   8   4  12        413.80        426.26         8.23 o                         
   9   4  12        107.61        114.03         4.71 o                         
  10   4  12        221.11        246.79         8.82 o                         
  11   4  12        198.68        206.34         8.32 o                         
  12   4  12          2.61          1.83         4.16 o                         
  13   4  12          6.68          4.67         5.18 o                         
  14   4  12         12.26          7.74         6.14 o                         
  15   4  12          1.35          2.51         6.12 o                         
   1   5  12        198.97        212.12         4.01 o                         
   2   5  12        388.54        389.88         7.22 o                         
   3   5  12        793.43        792.46        12.68 o                         
   4   5  12         10.52         21.20         3.63 o                         
   5   5  12        146.33        143.76         4.32 o                         
   6   5  12          0.03          1.67         1.98 o                         
   7   5  12         73.10         89.38         5.28 o                         
   8   5  12         83.96         90.52         6.13 o                         
   9   5  12         93.91         92.18         6.89 o                         
  10   5  12        188.70        206.29         9.26 o                         
  11   5  12         23.10         23.30         5.60 o                         
  12   5  12         12.19          7.96         4.79 o                         
  13   5  12          1.22          4.47         4.74 o                         
  14   5  12         36.62         35.58         8.85 o                         
   0   6  12        122.34        113.50         9.26 o                         
   1   6  12         91.43        113.81         4.27 o                         
   2   6  12        231.63        263.86         6.70 o                         
   3   6  12          2.56          8.11         2.46 o                         
   4   6  12         52.78         44.81         4.69 o                         
   5   6  12         55.27         45.71         4.45 o                         
   6   6  12          0.02          1.25         2.10 o                         
   7   6  12         30.42         28.34         3.20 o                         
   8   6  12         22.75         20.14         4.61 o                         
   9   6  12         79.98         81.18         9.53 o                         
  10   6  12         56.05         44.91         7.66 o                         
  11   6  12          3.68          2.92         5.86 o                         
  12   6  12          5.56          4.08         6.08 o                         
  13   6  12          2.10          8.29         6.37 o                         
   1   7  12         47.29         45.70         4.10 o                         
   2   7  12         72.32         53.25         3.72 o                         
   3   7  12          0.56          3.55         2.94 o                         
   4   7  12        116.18        136.62         7.24 o                         
   5   7  12          2.76          2.61         3.18 o                         
   6   7  12        109.28         39.62        20.18 o                         
   7   7  12          0.62         -0.08         4.25 o                         
   8   7  12          5.58          2.54         6.69 o                         
   9   7  12         17.68         12.04         7.43 o                         
  10   7  12          0.03          1.25         5.67 o                         
  11   7  12         45.25         40.90         9.84 o                         
   0   8  12          0.55         -5.45        10.02 o                         
   1   8  12         48.75         16.93        10.44 o                         
   2   8  12          2.02          0.62         3.88 o                         
   3   8  12          1.17          3.62         4.54 o                         
   4   8  12         36.55         15.66         6.67 o                         
   5   8  12         35.43          8.93         6.67 o                         
   6   8  12          0.31          1.30         4.51 o                         
   7   8  12         65.87          0.38         5.78 o                         
   8   8  12          1.96         -0.18         5.02 o                         
   9   8  12          1.23          2.37         4.81 o                         
   1   9  12          0.26          0.68         5.60 o                         
   2   9  12          8.99          1.30         4.78 o                         
   3   9  12          0.21         -1.41         4.85 o                         
   4   9  12          0.29          4.25         4.78 o                         
   5   9  12         30.26         29.67         8.24 o                         
   6   9  12          0.42          4.32         9.94 o                         
   1   1  13      12581.07      13422.99       185.69 o                         
   2   1  13        795.23        729.83        11.00 o                         
   3   1  13          1.58         -1.31         1.31 o                         
   4   1  13        467.30        416.91         5.91 o                         
   5   1  13         11.98         14.37         1.79 o                         
   6   1  13         54.78         61.92         3.02 o                         
   7   1  13        905.16        853.97        12.11 o                         
   8   1  13         21.37         13.46         3.19 o                         
   9   1  13         33.62         33.96         4.41 o                         
  10   1  13        540.01        539.59        12.68 o                         
  11   1  13         90.28        101.36         5.98 o                         
  12   1  13          0.30         -2.64         3.08 o                         
  13   1  13         57.38         53.37         6.91 o                         
  14   1  13         57.83         55.41         9.15 o                         
  15   1  13         27.94         24.79         6.97 o                         
  16   1  13         72.01         72.19        12.18 o                         
  17   1  13          0.56          4.64         7.35 o                         
   0   2  13       3821.16       4198.92        61.52 o                         
   1   2  13         75.61         76.34         5.82 o                         
   2   2  13       8541.44       9235.47       103.95 o                         
   3   2  13       2411.50       2633.84        28.44 o                         
   4   2  13       2285.84       2185.90        26.91 o                         
   5   2  13        340.29        288.19         6.61 o                         
   6   2  13        776.80        789.89        15.76 o                         
   7   2  13         11.16         10.82         2.50 o                         
   8   2  13        100.79         95.07         4.45 o                         
   9   2  13        804.26        775.88        12.92 o                         
  10   2  13        495.36        444.84        11.34 o                         
  11   2  13         87.42         61.04         5.41 o                         
  12   2  13         29.46         14.63         4.58 o                         
  13   2  13         25.10         21.56         5.56 o                         
  14   2  13         49.31         61.59         9.20 o                         
  15   2  13         58.39         73.94         9.60 o                         
  16   2  13         48.05         50.73        10.30 o                         
   1   3  13        570.24        579.09         7.36 o                         
   2   3  13       2319.96       2282.53        29.84 o                         
   3   3  13          1.11          0.79         2.06 o                         
   4   3  13         12.14         18.57         1.73 o                         
   5   3  13         99.77        119.87         3.91 o                         
   6   3  13        593.08        637.48        11.23 o                         
   7   3  13          0.07          1.76         2.02 o                         
   8   3  13        400.98        401.24         8.11 o                         
   9   3  13         31.32         38.62         3.82 o                         
  10   3  13        140.66        134.05         6.94 o                         
  11   3  13         56.93         58.10         4.74 o                         
  12   3  13          8.68          7.52         3.48 o                         
  13   3  13          5.78          5.12         3.89 o                         
  14   3  13          8.70          6.77         4.79 o                         
  15   3  13         51.75         49.67         9.68 o                         
  16   3  13         53.97         61.68        10.53 o                         
   0   4  13        275.73        274.74         9.68 o                         
   1   4  13       2111.99       2163.55        41.52 o                         
   2   4  13        450.37        457.31         7.24 o                         
   3   4  13        254.30        288.41         6.59 o                         
   4   4  13         36.86         27.76         1.16 o                         
   5   4  13       1205.63       1188.95        15.61 o                         
   6   4  13          0.13         -0.55         1.46 o                         
   7   4  13          4.42          4.49         2.18 o                         
   8   4  13         10.37          9.75         3.22 o                         
   9   4  13        101.38        103.47         3.04 o                         
  10   4  13         19.77         19.55         3.32 o                         
  11   4  13         50.32         60.59         6.34 o                         
  12   4  13          6.05          3.89         3.91 o                         
  13   4  13          0.27          2.76         5.05 o                         
  14   4  13          2.13          3.44         5.41 o                         
  15   4  13          2.78          7.72         7.52 o                         
   1   5  13        498.24        537.48         7.59 o                         
   2   5  13        402.46        400.36         8.47 o                         
   3   5  13          4.46          3.27         2.56 o                         
   4   5  13          0.51          1.62         2.32 o                         
   5   5  13       1029.24       1038.16        18.77 o                         
   6   5  13         15.99         13.63         2.44 o                         
   7   5  13          1.15          2.39         2.30 o                         
   8   5  13        303.54        338.34        10.38 o                         
   9   5  13         58.85         60.30         5.37 o                         
  10   5  13          0.13          1.07         2.94 o                         
  11   5  13         51.47         53.55         7.39 o                         
  12   5  13          5.08         10.10         5.08 o                         
  13   5  13          0.16         -2.62         5.18 o                         
  14   5  13          9.66          6.45         5.41 o                         
   0   6  13         14.93         15.53         5.98 o                         
   1   6  13        100.70        109.48         4.10 o                         
   2   6  13        351.58        348.97         8.22 o                         
   3   6  13          5.08          1.07         2.10 o                         
   4   6  13         61.00         64.20         5.05 o                         
   5   6  13         37.49         37.78         5.50 o                         
   6   6  13        262.75        290.82        10.12 o                         
   7   6  13         55.25         60.58         5.27 o                         
   8   6  13          3.57         -0.84         2.66 o                         
   9   6  13         29.88         37.92         7.26 o                         
  10   6  13         14.46         18.10         6.91 o                         
  11   6  13         36.35         41.24        10.23 o                         
  12   6  13         69.08         67.05        11.94 o                         
  13   6  13          7.85          7.87         7.40 o                         
   1   7  13         50.67         58.66         6.26 o                         
   2   7  13        239.26        259.71         6.82 o                         
   3   7  13        257.59        297.92         9.13 o                         
   4   7  13          1.26          1.60         2.99 o                         
   5   7  13         28.92         16.41         4.93 o                         
   6   7  13        230.28        261.28        11.09 o                         
   7   7  13         37.28         30.08         8.12 o                         
   8   7  13         80.26         35.91        17.13 o                         
   9   7  13         19.60         13.65         8.06 o                         
  10   7  13          0.11          3.72         5.87 o                         
  11   7  13        170.09         67.30        35.10 o                         
   0   8  13        126.16         -0.85        12.32 o                         
   1   8  13        102.31        133.91        12.97 o                         
   2   8  13         11.26          6.37         4.52 o                         
   3   8  13          0.53          1.38         4.44 o                         
   4   8  13          0.26          1.11         4.20 o                         
   5   8  13         38.62         11.67         7.35 o                         
   7   8  13         35.34          7.61         7.12 o                         
   8   8  13          0.20          2.13         5.07 o                         
   9   8  13         12.35          4.15         5.34 o                         
   1   9  13          3.25          0.58         5.65 o                         
   2   9  13          2.74          0.63         4.75 o                         
   3   9  13          1.12          3.59         6.69 o                         
   4   9  13          0.08          1.00         4.49 o                         
   5   9  13          1.30         -2.17         6.40 o                         
   0   0  14      10653.08      11200.81       322.93 o                         
   1   0  14      11620.68      13106.11       272.62 o                         
   2   0  14      19770.62      23125.06       498.75 o                         
   3   0  14        470.05        480.74        10.00 o                         
   4   0  14       2758.34       2964.37        42.34 o                         
   5   0  14        868.25        796.62        13.14 o                         
   6   0  14        291.08        317.89         8.97 o                         
   7   0  14        976.53        923.32        18.12 o                         
   8   0  14       4998.02       4787.77        87.46 o                         
   9   0  14       2577.10       2357.50        46.59 o                         
  10   0  14       3793.54       3468.46       101.73 o                         
  11   0  14       1170.15       1013.95        35.72 o                         
  12   0  14         17.13         31.41         7.10 o                         
  13   0  14          1.28          1.94         4.85 o                         
  14   0  14        104.09         -2.02        12.16 o                         
  15   0  14        886.50       1124.24        67.40 o                         
  16   0  14         46.00         27.91        16.30 o                         
   1   1  14        181.77        150.48         5.19 o                         
   2   1  14       3149.31       3110.54        34.25 o                         
   3   1  14       4255.12       4378.65        46.16 o                         
   4   1  14          3.86          6.59         1.59 o                         
   5   1  14         79.13         36.67         2.25 o                         
   6   1  14          0.76          1.64         1.47 o                         
   7   1  14        811.80        745.80        11.27 o                         
   8   1  14       2505.44       2304.02        30.99 o                         
   9   1  14        898.60        865.91        14.45 o                         
  10   1  14         13.43         11.62         3.49 o                         
  11   1  14        348.07        277.61         8.84 o                         
  12   1  14        605.39        571.42        15.04 o                         
  13   1  14         18.16         25.39         5.66 o                         
  14   1  14         15.13          6.92         4.93 o                         
  15   1  14         26.47         26.95         7.53 o                         
  16   1  14          0.50         -5.65         5.67 o                         
   0   2  14       1525.22       1610.78        26.66 o                         
   1   2  14       1451.17       1416.55        16.04 o                         
   2   2  14         40.13         52.27         1.87 o                         
   3   2  14          0.08          1.59         1.29 o                         
   4   2  14       1156.98       1169.02        13.64 o                         
   5   2  14       7116.87       6853.48        85.70 o                         
   6   2  14         40.16         41.54         2.63 o                         
   7   2  14         39.21         40.78         2.87 o                         
   8   2  14        155.88        141.39         5.59 o                         
   9   2  14        131.92        114.66         6.06 o                         
  10   2  14        176.60        188.65         6.89 o                         
  11   2  14        390.55        394.86        11.17 o                         
  12   2  14          0.23          0.69         3.64 o                         
  13   2  14         30.24         34.68         6.07 o                         
  14   2  14        118.54        146.98        12.80 o                         
  15   2  14         35.62         31.08         7.55 o                         
  16   2  14         18.16         18.70         8.46 o                         
   1   3  14        563.29        573.75         6.78 o                         
   2   3  14       6219.63       6372.02        93.24 o                         
   3   3  14        240.35        209.91         5.44 o                         
   4   3  14          4.34          8.54         1.76 o                         
   5   3  14        125.59        130.22         4.05 o                         
   6   3  14        784.12        831.34        14.43 o                         
   7   3  14        547.41        558.42        10.61 o                         
   8   3  14        644.17        680.39        14.53 o                         
   9   3  14          2.81          2.52         2.47 o                         
  10   3  14        134.58        141.97         5.72 o                         
  11   3  14        141.37        153.99         7.87 o                         
  12   3  14         65.27         71.91         6.68 o                         
  13   3  14          1.70         -4.78         4.78 o                         
  14   3  14          7.21          5.54         5.04 o                         
  15   3  14         15.98         17.18         7.93 o                         
  16   3  14          0.35         -2.35         5.38 o                         
   0   4  14        388.73        413.12        12.45 o                         
   1   4  14       1901.34       1940.00        35.88 o                         
   2   4  14         94.56        115.09         3.61 o                         
   3   4  14        173.66        162.93         4.53 o                         
   4   4  14         48.69         54.50         3.78 o                         
   5   4  14        466.06        450.02         7.68 o                         
   6   4  14         27.29         24.85         2.71 o                         
   7   4  14          0.84          2.00         2.42 o                         
   8   4  14         40.67         37.78         4.43 o                         
   9   4  14         16.83         20.60         3.68 o                         
  10   4  14        124.17        110.76         4.80 o                         
  11   4  14        126.42        130.71         8.55 o                         
  12   4  14         51.22         51.49         7.06 o                         
  13   4  14         53.68         39.50         8.53 o                         
  14   4  14          7.77         14.32         6.46 o                         
  15   4  14          7.26          8.46         7.17 o                         
   1   5  14        125.39        129.90         6.81 o                         
   2   5  14          7.68         11.70         2.11 o                         
   3   5  14        117.04        115.04         4.49 o                         
   4   5  14          3.12          2.05         2.26 o                         
   5   5  14        152.32        150.12         6.44 o                         
   6   5  14          6.74          6.39         1.91 o                         
   7   5  14        131.44        125.07         4.50 o                         
   8   5  14          4.26          1.32         2.32 o                         
   9   5  14         13.57         10.91         3.76 o                         
  10   5  14          1.58          1.72         2.89 o                         
  11   5  14          3.39          0.35         3.66 o                         
  12   5  14          1.30         -2.14         4.06 o                         
  13   5  14          0.51         -2.53         4.98 o                         
  14   5  14          0.01          1.98         5.44 o                         
   0   6  14       1408.58       1437.17        42.31 o                         
   1   6  14          0.63          3.53         2.83 o                         
   2   6  14          0.75          0.43         1.37 o                         
   3   6  14         50.08         55.70         4.08 o                         
   4   6  14        225.66        215.28         7.35 o                         
   5   6  14         35.04         37.37         4.83 o                         
   6   6  14        100.71        105.16         6.90 o                         
   7   6  14         74.70         81.43        13.04 o                         
   8   6  14         94.06         45.16        19.23 o                         
   9   6  14          2.17          3.31         4.47 o                         
  10   6  14         20.53         19.80         8.04 o                         
  11   6  14          1.60          9.40         6.62 o                         
  12   6  14          1.01         -8.77         8.90 o                         
  13   6  14          0.00          1.17         5.71 o                         
   1   7  14        200.22        195.89        12.36 o                         
   2   7  14          5.70          3.42         4.23 o                         
   3   7  14          9.71          7.38         3.28 o                         
   4   7  14         95.90         80.85         6.71 o                         
   5   7  14          0.56         -0.09         3.23 o                         
   6   7  14          0.34         -3.95         3.95 o                         
   7   7  14         53.60         30.02         8.75 o                         
   8   7  14         35.79         16.49         7.04 o                         
   9   7  14         20.17         13.52         6.93 o                         
  10   7  14         24.91         18.91         8.49 o                         
  11   7  14          0.46          0.77         7.56 o                         
   0   8  14        337.24        350.33        22.24 o                         
   1   8  14         16.56         15.32         6.16 o                         
   2   8  14         29.19         24.85         6.85 o                         
   3   8  14          3.02          2.37         4.55 o                         
   4   8  14          0.04          2.89         4.95 o                         
   5   8  14         18.18          6.90         6.11 o                         
   6   8  14          2.37          0.51         5.28 o                         
   7   8  14          6.01          3.95         7.17 o                         
   8   8  14          2.73         -2.67         5.23 o                         
   9   8  14          7.20          3.89         6.16 o                         
   1   9  14          4.34          0.94         4.38 o                         
   2   9  14          2.29          0.52         4.32 o                         
   3   9  14         65.60         48.75        10.66 o                         
   4   9  14          3.86          8.06         5.67 o                         
   5   9  14         41.05         38.12        14.27 o                         
   1   1  15          7.11         18.69         2.03 o                         
   2   1  15        615.11        745.22        19.59 o                         
   3   1  15       2144.79       2224.27        34.58 o                         
   4   1  15        105.00        107.91         3.00 o                         
   5   1  15        286.19        225.64         4.53 o                         
   6   1  15        453.19        411.46         7.74 o                         
   7   1  15          0.01          0.68         1.81 o                         
   8   1  15         88.28         73.25         4.92 o                         
   9   1  15        576.71        550.58        12.56 o                         
  10   1  15        106.06        101.10         5.74 o                         
  11   1  15        495.76        444.38        11.01 o                         
  12   1  15         38.78         37.89         5.33 o                         
  13   1  15          0.18          3.14         3.98 o                         
  14   1  15        139.57         78.97        21.25 o                         
  15   1  15        157.00        130.58        39.24 o                         
  16   1  15         18.73         19.72         7.90 o                         
   0   2  15      11183.94      11848.87       269.31 o                         
   1   2  15       2883.50       2926.18        34.25 o                         
   2   2  15        366.12        364.01         6.64 o                         
   3   2  15         38.83         29.85         1.68 o                         
   4   2  15       2490.50       2696.76        30.38 o                         
   5   2  15         71.60         46.11         3.52 o                         
   6   2  15        457.15        482.50         7.39 o                         
   7   2  15         26.96         28.47         2.51 o                         
   8   2  15       1594.02       1586.77        21.54 o                         
   9   2  15         64.94         59.19         4.48 o                         
  10   2  15         39.14         49.43         4.66 o                         
  11   2  15          9.91          4.15         3.04 o                         
  12   2  15         22.00         14.63         4.58 o                         
  13   2  15        247.96        252.19        10.60 o                         
  14   2  15          1.94         -2.26         3.93 o                         
  15   2  15          8.63          6.95         7.38 o                         
  16   2  15        145.51        202.53        18.23 o                         
   1   3  15         17.60         17.86         1.90 o                         
   2   3  15         60.54         49.44         4.49 o                         
   3   3  15         47.15         38.03         2.93 o                         
   4   3  15       1531.88       1518.46        21.99 o                         
   5   3  15          0.31          4.20         1.92 o                         
   6   3  15        482.40        480.08        11.06 o                         
   7   3  15        196.29        186.65         6.11 o                         
   8   3  15         95.50         95.99         5.45 o                         
   9   3  15        757.55        758.48        26.30 o                         
  10   3  15         11.88          6.48         2.83 o                         
  11   3  15        332.22        319.33         9.58 o                         
  12   3  15          0.69          1.36         3.99 o                         
  13   3  15         13.76          8.35         5.40 o                         
  14   3  15        105.19         91.02        15.15 o                         
  15   3  15        103.95        108.69        13.89 o                         
  16   3  15          0.18         -4.21        17.06 o                         
   0   4  15         33.80         27.90         6.27 o                         
   1   4  15        665.77        616.77         7.60 o                         
   2   4  15        199.04        200.76         5.11 o                         
   3   4  15        142.94        157.02         5.04 o                         
   4   4  15        228.72        209.46         7.04 o                         
   5   4  15        319.99        343.22         6.29 o                         
   6   4  15        171.95        183.16         5.81 o                         
   7   4  15        283.38        276.39         7.31 o                         
   8   4  15        108.50        127.63         8.88 o                         
   9   4  15         33.84         40.37         4.91 o                         
  10   4  15        100.70        102.34         7.94 o                         
  11   4  15        269.93        279.90        12.01 o                         
  12   4  15         65.10         63.10         7.66 o                         
  13   4  15          2.25          0.73         4.92 o                         
  14   4  15          3.19          2.19         4.97 o                         
  15   4  15          0.76         -0.73         5.53 o                         
   1   5  15        224.53        238.66         7.67 o                         
   2   5  15        750.30        749.34        11.21 o                         
   3   5  15          0.21          2.82         2.14 o                         
   4   5  15        218.46        217.35         6.64 o                         
   5   5  15         94.71         97.25         5.43 o                         
   6   5  15        189.86        210.22         8.11 o                         
   7   5  15        153.77        155.03         4.88 o                         
   8   5  15        519.51        571.39        16.70 o                         
   9   5  15        208.27        209.71         8.11 o                         
  10   5  15        159.06        180.78        11.17 o                         
  11   5  15         59.00         58.06         6.53 o                         
  12   5  15          6.09          4.09         4.36 o                         
  13   5  15          1.43          2.47         7.47 o                         
  14   5  15         27.55         27.87        10.09 o                         
   0   6  15         29.00         41.11         7.64 o                         
   1   6  15          0.17          0.31         2.18 o                         
   2   6  15          1.91          1.80         1.85 o                         
   3   6  15          9.20         10.40         3.16 o                         
   4   6  15        135.86        140.25         6.95 o                         
   5   6  15        409.24        460.20        11.28 o                         
   6   6  15          0.13          3.62         3.77 o                         
   7   6  15         15.50         10.55         4.26 o                         
   8   6  15         66.74         24.73        10.43 o                         
   9   6  15         40.88         38.55         8.60 o                         
  10   6  15          7.63          5.95         5.67 o                         
  11   6  15        161.34        171.29        19.64 o                         
  12   6  15         28.70         38.23         9.58 o                         
  13   6  15          1.90         -0.09         9.58 o                         
   1   7  15          1.80          0.97         4.01 o                         
   2   7  15         36.15         35.86         7.45 o                         
   3   7  15        133.17        154.88         9.73 o                         
   4   7  15        200.58        199.58         8.47 o                         
   5   7  15         85.21         81.68         6.64 o                         
   6   7  15         30.15         17.71         5.08 o                         
   7   7  15         49.18         24.93         7.42 o                         
   8   7  15          5.53          3.01         4.73 o                         
   9   7  15          2.59          1.01         4.57 o                         
  10   7  15         12.44         15.34         8.44 o                         
  11   7  15          4.83         -1.32         5.61 o                         
   0   8  15        685.12        690.29        45.45 o                         
   1   8  15         86.51         32.86        18.43 o                         
   2   8  15         46.40         31.78         8.44 o                         
   3   8  15          0.88          3.76         4.84 o                         
   4   8  15          2.73          4.70         4.48 o                         
   5   8  15         68.73         60.49        19.28 o                         
   6   8  15         33.96          4.69         6.16 o                         
   7   8  15         37.83         11.80         6.92 o                         
   8   8  15          8.96          3.34         5.50 o                         
   1   9  15          1.70         -0.37         5.91 o                         
   2   9  15         34.78         23.67         9.79 o                         
   3   9  15          3.89          7.01         6.79 o                         
   4   9  15         47.03         31.45         8.94 o                         
   5   9  15          6.25          4.91         7.02 o                         
   0   0  16       4372.98       4692.72       116.73 o                         
   1   0  16      17908.22      20577.49       580.09 o                         
   2   0  16       2060.78       2164.23        31.78 o                         
   3   0  16         72.06        105.36         4.83 o                         
   4   0  16        695.71        808.32        12.16 o                         
   5   0  16       5163.73       5035.31        76.76 o                         
   6   0  16        160.77        170.29         6.44 o                         
   7   0  16        642.36        623.85        13.97 o                         
   8   0  16       4551.98       4418.60        80.88 o                         
   9   0  16         26.76         16.43         4.56 o                         
  10   0  16         50.50         75.41         7.06 o                         
  11   0  16          2.09          0.32         3.61 o                         
  12   0  16         77.18         64.75         9.09 o                         
  13   0  16         31.21         17.91         7.74 o                         
  14   0  16        106.65         26.63        29.89 o                         
  15   0  16          4.40         10.94         9.49 o                         
  16   0  16        108.65        141.08        25.85 o                         
   1   1  16         20.97         34.52         2.26 o                         
   2   1  16      13698.77      14232.32       194.72 o                         
   3   1  16       1656.94       1521.04        21.26 o                         
   4   1  16        117.88        130.19         3.50 o                         
   5   1  16        332.23        317.68         5.45 o                         
   6   1  16        560.25        506.43         8.74 o                         
   7   1  16         49.31         47.01         3.34 o                         
   8   1  16       1419.32       1364.04        19.76 o                         
   9   1  16       1971.38       1797.68        26.93 o                         
  10   1  16        239.19        241.78         7.73 o                         
  11   1  16        117.77         87.78         6.69 o                         
  12   1  16        136.78        165.31         7.89 o                         
  13   1  16         38.45         44.11         6.38 o                         
  14   1  16          0.54          1.67         4.26 o                         
  15   1  16         22.57         29.35         7.48 o                         
  16   1  16         87.03        114.22        16.98 o                         
   0   2  16       2104.77       1993.02        45.72 o                         
   1   2  16        759.52        758.60         9.19 o                         
   2   2  16          8.06         21.17         1.59 o                         
   3   2  16         31.89         40.64         2.33 o                         
   4   2  16       1193.93       1220.88        16.27 o                         
   5   2  16       3179.04       3054.70        44.01 o                         
   6   2  16       1065.57       1069.57        16.90 o                         
   7   2  16       1087.38       1063.06        14.97 o                         
   8   2  16        811.52        773.37        12.90 o                         
   9   2  16          5.19          5.22         2.88 o                         
  10   2  16        133.37        132.52         6.08 o                         
  11   2  16        439.00        454.02        12.19 o                         
  12   2  16          1.89         -3.49         3.49 o                         
  13   2  16         75.89         94.59        11.15 o                         
  14   2  16          0.26          0.59         4.02 o                         
  15   2  16         86.88        125.58        12.51 o                         
  16   2  16          0.67          1.79         5.49 o                         
   1   3  16        903.58        902.77        12.88 o                         
   2   3  16        127.36        120.19         4.46 o                         
   3   3  16       1238.33       1299.39        22.69 o                         
   4   3  16         17.31         19.31         1.67 o                         
   5   3  16          5.24          3.22         1.93 o                         
   6   3  16        265.69        286.15         6.53 o                         
   7   3  16        497.28        506.46        10.71 o                         
   8   3  16       1014.39       1030.71        26.96 o                         
   9   3  16         81.71         85.74         4.04 o                         
  10   3  16        151.34        143.52         7.65 o                         
  11   3  16          1.23          2.46         3.04 o                         
  12   3  16         23.46         21.59         5.75 o                         
  13   3  16         21.94         18.23         5.80 o                         
  14   3  16         29.59         30.45         8.38 o                         
  15   3  16          2.28         -1.69         5.31 o                         
   0   4  16       1385.91       1451.68        29.09 o                         
   1   4  16          0.15          3.58         2.09 o                         
   2   4  16         46.97         50.18         3.11 o                         
   3   4  16        307.94        324.77         8.17 o                         
   4   4  16         24.67         19.06         3.33 o                         
   5   4  16         36.67         36.76         5.04 o                         
   6   4  16          1.12          1.33         1.61 o                         
   7   4  16          0.08          0.50         2.05 o                         
   8   4  16          0.29          3.15         2.46 o                         
   9   4  16        680.99        740.00        24.13 o                         
  10   4  16         78.74         83.02         6.15 o                         
  11   4  16         87.86         95.81         8.45 o                         
  12   4  16          3.93          3.32         4.60 o                         
  13   4  16          0.09          2.46         4.80 o                         
  14   4  16          5.89          9.23         5.82 o                         
  15   4  16        198.48        294.65        25.55 o                         
   1   5  16         12.09          9.20         3.14 o                         
   2   5  16        281.34        270.57         5.29 o                         
   3   5  16         47.51         44.62         3.74 o                         
   4   5  16         95.50         91.80         5.44 o                         
   5   5  16         18.94         20.93         4.03 o                         
   6   5  16       1082.40       1058.10        25.71 o                         
   7   5  16         56.98         61.13         4.90 o                         
   8   5  16         82.27         75.59         7.76 o                         
   9   5  16        281.38        266.36         9.65 o                         
  10   5  16         12.96         14.76         3.96 o                         
  11   5  16         76.09         45.48         8.02 o                         
  12   5  16         60.80         53.18         8.02 o                         
  13   5  16         21.98         18.14         7.94 o                         
  14   5  16          1.15          1.83         8.29 o                         
   0   6  16        870.86        897.35        30.21 o                         
   1   6  16         33.95         30.01         4.05 o                         
   2   6  16         28.81         26.32         1.92 o                         
   3   6  16          1.06         -0.01         2.26 o                         
   4   6  16         19.64         19.52         3.43 o                         
   5   6  16         77.78         67.17         6.23 o                         
   6   6  16        132.24        146.68        14.54 o                         
   7   6  16         75.57         55.00        12.20 o                         
   8   6  16         66.83         54.93        15.25 o                         
   9   6  16          1.97          5.01         5.49 o                         
  10   6  16          2.90          1.19         4.35 o                         
  11   6  16          2.97          6.49         7.70 o                         
  12   6  16          7.84         10.21         7.75 o                         
   1   7  16          8.58          9.02         4.44 o                         
   2   7  16          0.47         -2.41         4.02 o                         
   3   7  16          4.15          1.02         3.84 o                         
   4   7  16          9.49          6.19         4.56 o                         
   5   7  16        107.70        119.23        11.15 o                         
   6   7  16         63.44         41.68         9.33 o                         
   7   7  16          3.27          4.54         4.42 o                         
   8   7  16         11.83         10.57         5.82 o                         
   9   7  16          5.03          2.97         4.86 o                         
  10   7  16        110.13         87.81        19.45 o                         
  11   7  16          4.97         18.89         8.96 o                         
   0   8  16          7.41          2.77         7.06 o                         
   1   8  16         19.99          5.43         5.25 o                         
   2   8  16          7.81          2.47         4.59 o                         
   3   8  16         19.46         16.28         7.99 o                         
   4   8  16          0.34         -1.50         4.17 o                         
   5   8  16         15.46          6.97         6.27 o                         
   6   8  16         46.53          1.97         5.39 o                         
   7   8  16         22.23          9.88         6.95 o                         
   8   8  16          0.03          1.12         5.15 o                         
   1   9  16          0.34          1.76         7.30 o                         
   2   9  16         33.97         24.99        10.91 o                         
   3   9  16          1.26         -3.96         6.29 o                         
   4   9  16         98.39         83.00        14.99 o                         
   1   1  17         68.46         57.27         2.80 o                         
   2   1  17       2608.62       2604.05        29.55 o                         
   3   1  17         65.35         64.64         5.75 o                         
   4   1  17        158.93        180.52         7.16 o                         
   5   1  17        332.87        303.65         6.19 o                         
   6   1  17         21.08         31.28         2.52 o                         
   7   1  17          4.45          1.22         1.85 o                         
   8   1  17       1360.25       1257.20        19.91 o                         
   9   1  17        771.09        668.72        13.08 o                         
  10   1  17         40.62         45.95         4.73 o                         
  11   1  17          2.16          3.53         3.05 o                         
  12   1  17         28.51         30.00         4.80 o                         
  13   1  17          0.18          1.20         4.03 o                         
  14   1  17         24.88         35.94         6.94 o                         
  15   1  17         13.89          6.28         5.62 o                         
  16   1  17        126.41         97.45        29.30 o                         
   0   2  17       5265.51       5376.29        86.16 o                         
   1   2  17       1155.10       1458.63        16.67 o                         
   2   2  17         22.02         43.09         6.02 o                         
   3   2  17       1074.53       1168.86        16.05 o                         
   4   2  17         72.16         67.82         2.99 o                         
   5   2  17       2962.92       2887.52        35.88 o                         
   6   2  17         37.36         47.79         3.44 o                         
   7   2  17         31.52         34.49         2.75 o                         
   8   2  17        263.29        239.54         6.69 o                         
   9   2  17       2185.59       2019.13        35.68 o                         
  10   2  17         13.14          9.00         3.30 o                         
  11   2  17        704.45        636.11        14.71 o                         
  12   2  17        584.63        574.01        15.16 o                         
  13   2  17          0.05         -4.07         4.07 o                         
  14   2  17         23.92         23.79         7.89 o                         
  15   2  17         20.20         27.41         8.49 o                         
  16   2  17        261.26        374.57        28.76 o                         
   1   3  17          0.01         -0.33         1.15 o                         
   2   3  17        134.30         99.25         7.88 o                         
   3   3  17         21.59         18.20         2.97 o                         
   4   3  17        292.61        295.62         7.61 o                         
   5   3  17         62.05         64.94         3.09 o                         
   6   3  17        307.49        304.15        10.63 o                         
   7   3  17          2.29          3.57         2.02 o                         
   8   3  17         61.13         54.05         4.92 o                         
   9   3  17        860.14        850.56        25.41 o                         
  10   3  17          9.98         17.22         4.50 o                         
  11   3  17          1.92         -0.89         2.14 o                         
  12   3  17        414.21        430.80        14.14 o                         
  13   3  17          0.27          8.52         5.49 o                         
  14   3  17          1.71          6.88         5.88 o                         
  15   3  17        111.71        124.29        19.95 o                         
   0   4  17        168.63        178.85         7.82 o                         
   1   4  17         12.00         13.66         2.34 o                         
   2   4  17        117.10        120.61         3.85 o                         
   3   4  17         10.21          9.63         2.14 o                         
   4   4  17        271.99        278.19         7.81 o                         
   5   4  17        153.70        133.38         6.60 o                         
   6   4  17        466.58        502.06        10.64 o                         
   7   4  17         66.47         75.56         3.87 o                         
   8   4  17        360.44        382.76        14.58 o                         
   9   4  17        181.94        219.73        13.51 o                         
  10   4  17          3.73         11.84         4.10 o                         
  11   4  17          0.66          0.45         3.29 o                         
  12   4  17          0.02          1.09         3.93 o                         
  13   4  17         35.01         32.91         7.50 o                         
  14   4  17          3.37          2.56         7.74 o                         
   1   5  17        151.38        153.97         6.61 o                         
   2   5  17        193.05        215.63         6.27 o                         
   3   5  17         75.78         77.77         3.80 o                         
   4   5  17        101.25        102.53         4.70 o                         
   5   5  17          8.72          8.41         2.91 o                         
   6   5  17        249.21        241.46        12.47 o                         
   7   5  17         28.07         22.56         3.33 o                         
   8   5  17         68.92         67.26         8.34 o                         
   9   5  17         57.59         48.65         6.58 o                         
  10   5  17         62.52         59.52         6.69 o                         
  11   5  17          0.05         -0.07         5.48 o                         
  12   5  17        131.87        148.93        21.34 o                         
  13   5  17         24.44         22.74         8.72 o                         
   0   6  17        346.68        395.86        17.52 o                         
   1   6  17        993.17       1039.29        19.97 o                         
   2   6  17         18.06          7.94         4.31 o                         
   3   6  17         13.70          9.13         2.56 o                         
   4   6  17         19.89         16.31         3.59 o                         
   5   6  17        513.01        500.05        14.28 o                         
   6   6  17         59.88         53.55         5.50 o                         
   7   6  17          7.31          6.45         4.71 o                         
   8   6  17          0.01         -0.34         4.23 o                         
   9   6  17         45.35         25.93         7.64 o                         
  10   6  17         27.77         23.74         7.53 o                         
  11   6  17          0.13          4.23         5.73 o                         
  12   6  17          2.29          4.60         7.68 o                         
   1   7  17          0.07         -1.56         3.54 o                         
   2   7  17         66.96         44.48        13.93 o                         
   3   7  17         39.25         31.20         6.84 o                         
   4   7  17          0.43          1.64         4.09 o                         
   5   7  17        390.31        419.71        17.61 o                         
   6   7  17         12.69          4.32         5.18 o                         
   7   7  17         66.79         50.56        19.17 o                         
   8   7  17         32.74         23.54         7.94 o                         
   9   7  17         36.49         33.22         8.78 o                         
  10   7  17         17.26         12.41         7.70 o                         
   0   8  17        332.07        353.70        32.31 o                         
   1   8  17          4.43          2.23         5.76 o                         
   2   8  17         82.32         79.02        14.65 o                         
   3   8  17         83.92         40.85        14.96 o                         
   4   8  17         11.53          9.94         5.47 o                         
   5   8  17          1.19          0.77         5.59 o                         
   6   8  17         40.46         21.12        11.50 o                         
   7   8  17         86.03         22.55        13.50 o                         
   8   8  17          3.88          0.66         5.56 o                         
   1   9  17          1.47          4.01         8.03 o                         
   2   9  17         31.16         16.66        10.52 o                         
   3   9  17          1.59          5.75         6.49 o                         
   4   9  17         26.46         19.07         8.82 o                         
   0   0  18       3856.08       4600.07       120.54 o                         
   1   0  18       8741.52       8851.60       175.81 o                         
   2   0  18        582.29        679.76        13.95 o                         
   3   0  18         78.82        116.25         6.22 o                         
   4   0  18        742.93        751.35        14.59 o                         
   5   0  18        108.76         83.70         4.56 o                         
   6   0  18       1797.04       1734.69        28.91 o                         
   7   0  18       1968.73       1855.67        37.27 o                         
   8   0  18        135.83         98.53         7.44 o                         
   9   0  18         78.51         84.47         6.52 o                         
  10   0  18        834.32        687.40        18.86 o                         
  11   0  18        392.97        353.82        15.13 o                         
  12   0  18        172.87        151.16        12.26 o                         
  13   0  18         24.86         18.05         6.96 o                         
  14   0  18          3.25          6.07         6.13 o                         
  15   0  18         34.54         38.03        10.42 o                         
  16   0  18          7.64          6.63         8.57 o                         
   1   1  18         49.47         49.47         3.22 o                         
   2   1  18       1084.97       1010.52        13.39 o                         
   3   1  18       2904.54       2821.00        31.62 o                         
   4   1  18       2406.43       2342.59        30.92 o                         
   5   1  18        612.05        603.64         9.31 o                         
   6   1  18       1085.21       1014.91        15.18 o                         
   7   1  18       1038.87        977.66        14.90 o                         
   8   1  18       1018.63        903.59        14.82 o                         
   9   1  18         31.93         33.40         4.17 o                         
  10   1  18        361.90        395.35        11.32 o                         
  11   1  18        293.61        261.54        10.48 o                         
  12   1  18         17.33         18.33         4.41 o                         
  13   1  18          0.36          0.77         4.53 o                         
  14   1  18         81.19         65.14         7.75 o                         
  15   1  18         16.64         13.57         6.24 o                         
  16   1  18        178.01        242.60        21.88 o                         
   0   2  18         99.11        105.95         4.76 o                         
   1   2  18       1866.14       1841.22        21.67 o                         
   2   2  18       3054.16       3150.31        41.30 o                         
   3   2  18          1.15          0.81         1.04 o                         
   4   2  18          1.85          0.48         1.66 o                         
   5   2  18       1377.52       1378.74        23.01 o                         
   6   2  18        104.66        101.00         4.46 o                         
   7   2  18         44.94         44.87         4.17 o                         
   8   2  18        735.87        713.79        11.96 o                         
   9   2  18         11.13         11.21         3.07 o                         
  10   2  18        254.44        261.64         8.38 o                         
  11   2  18        344.10        335.26        10.48 o                         
  12   2  18        183.22        178.86         9.53 o                         
  13   2  18        179.76        175.99        12.79 o                         
  14   2  18          7.99          7.68         5.91 o                         
  15   2  18          2.02          2.76         5.92 o                         
  16   2  18          0.08          2.58         6.11 o                         
   1   3  18        904.36        880.32        16.46 o                         
   2   3  18       2604.04       2543.48        49.47 o                         
   3   3  18         18.65         17.76         3.27 o                         
   4   3  18         61.04         55.01         3.16 o                         
   5   3  18        286.35        298.79         7.30 o                         
   6   3  18       1378.59       1335.16        23.06 o                         
   7   3  18        232.85        229.61         6.99 o                         
   8   3  18        398.16        423.39         9.99 o                         
   9   3  18         37.66         41.21         5.52 o                         
  10   3  18        405.81        371.36        10.27 o                         
  11   3  18        131.95        144.89         9.18 o                         
  12   3  18         34.61         41.74         6.29 o                         
  13   3  18         28.29         22.57         6.94 o                         
  14   3  18          0.07          5.15         5.85 o                         
  15   3  18          3.25         -0.18         4.99 o                         
   0   4  18        107.28        124.87         8.48 o                         
   1   4  18        461.85        451.68         8.87 o                         
   2   4  18         26.13         31.53         2.34 o                         
   3   4  18        331.45        351.93         7.47 o                         
   4   4  18        352.28        362.90        10.00 o                         
   5   4  18       1263.87       1290.78        29.15 o                         
   6   4  18        211.94        206.35         5.58 o                         
   7   4  18        171.39        175.85         6.08 o                         
   8   4  18         37.26         40.01         4.38 o                         
   9   4  18        618.71        683.25        17.13 o                         
  10   4  18         21.86         17.22         4.52 o                         
  11   4  18         30.02         29.77         5.50 o                         
  12   4  18         76.51         63.45        10.62 o                         
  13   4  18          2.47          5.42         5.28 o                         
  14   4  18          4.69         13.28         7.32 o                         
   1   5  18        294.63        286.52         7.31 o                         
   2   5  18        366.58        365.26         6.98 o                         
   3   5  18         59.70         70.52         3.62 o                         
   4   5  18        758.61        787.45        24.72 o                         
   5   5  18         20.41         16.55         3.35 o                         
   6   5  18        221.94        204.60        10.74 o                         
   7   5  18         35.68         27.90         5.68 o                         
   8   5  18         29.38         19.78         3.05 o                         
   9   5  18         36.80         28.28         6.99 o                         
  10   5  18        100.13         94.33        14.04 o                         
  11   5  18         81.71         88.17        14.10 o                         
  12   5  18         76.61         86.52        13.95 o                         
  13   5  18         17.84         14.64         8.70 o                         
   0   6  18          1.42         12.00         7.43 o                         
   1   6  18        112.71        107.54         7.17 o                         
   2   6  18         39.31         33.36         5.50 o                         
   3   6  18         21.16         16.47         2.96 o                         
   4   6  18          0.42          0.73         2.15 o                         
   5   6  18        300.72        294.46        10.45 o                         
   6   6  18        161.62        187.72         9.07 o                         
   7   6  18          5.50          8.64         4.53 o                         
   8   6  18          0.93          1.28         3.28 o                         
   9   6  18         35.58         27.30         7.67 o                         
  10   6  18          6.70          5.09         7.06 o                         
  11   6  18          1.48          5.11         8.63 o                         
  12   6  18          2.88          8.55         8.87 o                         
   1   7  18         17.85         14.13         4.98 o                         
   2   7  18         22.34         18.88         6.34 o                         
   3   7  18         23.78         12.10         6.46 o                         
   4   7  18          9.18         10.05         5.88 o                         
   5   7  18        322.15        348.13        19.76 o                         
   6   7  18        181.01        208.85        14.45 o                         
   7   7  18        101.12         73.28        19.09 o                         
   8   7  18          3.31          4.26         5.04 o                         
   9   7  18         32.46         19.48         9.20 o                         
  10   7  18          0.01          0.98         6.41 o                         
   0   8  18         17.39          5.50         8.95 o                         
   1   8  18         17.15          2.46         6.81 o                         
   2   8  18          0.93          3.85         4.83 o                         
   3   8  18          1.24         -0.35         4.99 o                         
   4   8  18          0.41          2.34         4.48 o                         
   5   8  18          0.00          3.10         6.88 o                         
   6   8  18         24.73         10.02         7.61 o                         
   7   8  18         14.26          1.38         6.30 o                         
   8   8  18          0.41         -1.38         5.34 o                         
   1   9  18          0.40          0.26         5.97 o                         
   2   9  18          5.65          1.52         5.98 o                         
   3   9  18          6.22          4.09         6.63 o                         
   1   1  19       1148.16       1159.07        14.28 o                         
   2   1  19         62.84         68.71        13.66 o                         
   3   1  19        885.28        888.11        12.44 o                         
   4   1  19         14.28          8.52         2.35 o                         
   5   1  19        143.77        150.42         4.42 o                         
   6   1  19        203.54        172.57         5.40 o                         
   7   1  19        103.43        101.92         4.66 o                         
   8   1  19         22.27         15.42         3.19 o                         
   9   1  19        928.52        814.17        15.29 o                         
  10   1  19        239.82        220.68         8.92 o                         
  11   1  19        523.38        463.43        13.32 o                         
  12   1  19         80.75         84.63         9.24 o                         
  13   1  19         37.26         29.05         6.06 o                         
  14   1  19          7.98          6.31         4.88 o                         
  15   1  19          0.05         -2.72         5.93 o                         
  16   1  19         17.73         13.91         8.67 o                         
   0   2  19        705.55        714.41        12.47 o                         
   1   2  19        894.08        944.80        13.34 o                         
   2   2  19        137.70        152.14         5.05 o                         
   3   2  19        300.05        320.29         5.49 o                         
   4   2  19          2.03          2.11         1.65 o                         
   5   2  19        185.09        179.35         8.94 o                         
   6   2  19        129.73        118.91         4.89 o                         
   7   2  19         60.73         68.32         4.41 o                         
   8   2  19        624.06        591.18        11.62 o                         
   9   2  19        155.00        166.36         6.86 o                         
  10   2  19         29.32         31.05         4.54 o                         
  11   2  19          3.88          0.34         3.10 o                         
  12   2  19          6.07          5.53         3.90 o                         
  13   2  19         33.88         21.97         6.14 o                         
  14   2  19          2.89          5.99         5.26 o                         
  15   2  19        192.36        282.18        25.05 o                         
   1   3  19         35.68         44.21         3.77 o                         
   2   3  19        840.70        806.84        25.84 o                         
   3   3  19        527.65        525.87         8.39 o                         
   4   3  19         82.16         86.86         4.11 o                         
   5   3  19        441.62        400.74        15.30 o                         
   6   3  19         35.21         26.23         3.61 o                         
   7   3  19         26.21         27.97         3.53 o                         
   8   3  19        136.26        131.39         6.06 o                         
   9   3  19         23.69         21.60         4.19 o                         
  10   3  19       1088.24       1123.80        35.51 o                         
  11   3  19          1.28          0.16         3.78 o                         
  12   3  19        127.49        167.13        10.72 o                         
  13   3  19          1.24          1.29         4.41 o                         
  14   3  19         44.05         37.17         8.77 o                         
  15   3  19          0.70          3.61         6.77 o                         
   0   4  19        487.23        455.17        12.76 o                         
   1   4  19       1658.25       1624.48        25.78 o                         
   2   4  19        354.55        390.86         8.21 o                         
   3   4  19        884.79        950.50        16.89 o                         
   4   4  19        103.92        105.30         5.20 o                         
   5   4  19       1234.48       1197.92        32.01 o                         
   6   4  19          0.20          2.26         1.50 o                         
   7   4  19        215.97        225.84         7.38 o                         
   8   4  19         35.92         33.86         4.08 o                         
   9   4  19        714.90        796.56        18.57 o                         
  10   4  19        179.24        182.41        11.88 o                         
  11   4  19          0.30          4.52         4.11 o                         
  12   4  19         70.29         65.54        10.01 o                         
  13   4  19          0.47          1.49         4.79 o                         
  14   4  19          6.32          9.62         7.36 o                         
   1   5  19          3.03          3.71         2.50 o                         
   2   5  19        413.59        377.54         9.96 o                         
   3   5  19        158.84        172.58         7.24 o                         
   4   5  19        182.36        178.17         7.93 o                         
   5   5  19        662.34        691.49        14.38 o                         
   6   5  19        359.71        403.09        13.40 o                         
   7   5  19          0.08         -1.13         3.44 o                         
   8   5  19        194.32        225.07        11.24 o                         
   9   5  19        218.33        242.59        21.09 o                         
  10   5  19         35.93         33.71         8.28 o                         
  11   5  19        101.87         87.85        18.86 o                         
  12   5  19         37.09         49.61        11.08 o                         
  13   5  19          0.00          0.76         8.15 o                         
   0   6  19        993.68        972.19        25.42 o                         
   1   6  19          0.07          0.25         2.36 o                         
   2   6  19        252.91        268.79        10.90 o                         
   3   6  19          8.34          8.97         2.55 o                         
   4   6  19         16.20         10.65         3.24 o                         
   5   6  19         50.97         59.85         6.14 o                         
   6   6  19        475.02        508.92        15.02 o                         
   7   6  19         41.87         40.74         5.59 o                         
   8   6  19        155.81        164.97        12.18 o                         
   9   6  19         61.43         61.13        15.34 o                         
  10   6  19          7.36          7.07         6.61 o                         
  11   6  19         51.22         52.37        12.64 o                         
  12   6  19         20.41         19.08        10.93 o                         
   1   7  19          0.01          0.38         4.01 o                         
   2   7  19        118.79        158.72        11.97 o                         
   3   7  19         47.75         43.44         8.75 o                         
   4   7  19         10.53         11.12         6.89 o                         
   5   7  19        359.42        384.96        16.32 o                         
   6   7  19        198.87        206.43        16.48 o                         
   7   7  19         58.80         30.31        10.30 o                         
   8   7  19         81.04         65.91        21.14 o                         
   9   7  19          7.71          8.50         9.18 o                         
  10   7  19         30.23         26.40         9.95 o                         
   0   8  19         12.88          4.17         7.77 o                         
   1   8  19         36.95         13.38         8.49 o                         
   2   8  19          1.42          2.47         5.45 o                         
   3   8  19         20.00          9.14         6.58 o                         
   4   8  19         11.66         10.03         6.76 o                         
   5   8  19          7.07          3.32         5.44 o                         
   6   8  19          0.89          7.86         6.47 o                         
   7   8  19          4.32          4.45         7.74 o                         
   1   9  19          7.80         10.45         9.57 o                         
   2   9  19         10.62          4.66         7.19 o                         
   0   0  20       2288.58       2567.68        65.56 o                         
   1   0  20        219.07        195.68         7.54 o                         
   2   0  20          3.58          5.13         2.62 o                         
   3   0  20         41.92         68.18         4.28 o                         
   4   0  20         23.53         23.68         3.20 o                         
   5   0  20       2752.21       2521.36        50.07 o                         
   6   0  20        757.20        784.15        15.89 o                         
   7   0  20        528.71        500.89        13.16 o                         
   8   0  20       1038.17        962.27        24.67 o                         
   9   0  20        175.56        180.37         9.50 o                         
  10   0  20        131.77         92.18         8.68 o                         
  11   0  20         42.45         40.78         7.32 o                         
  12   0  20        277.39        284.77        16.05 o                         
  13   0  20        560.00        555.41        21.90 o                         
  14   0  20          2.25         -2.57         6.55 o                         
  15   0  20        100.65        125.27        23.87 o                         
  16   0  20         53.71         53.47        14.05 o                         
   1   1  20        580.31        571.02         8.71 o                         
   2   1  20       2429.89       2350.07        27.05 o                         
   3   1  20         75.17         68.90         3.25 o                         
   4   1  20        964.39        846.43        11.24 o                         
   5   1  20         58.67         66.84         3.46 o                         
   6   1  20        343.79        327.06        15.15 o                         
   7   1  20         55.61         50.38         3.96 o                         
   8   1  20         47.04         54.73         3.88 o                         
   9   1  20        364.31        321.20         8.29 o                         
  10   1  20       1389.31       1248.53        20.40 o                         
  11   1  20         96.89        100.30         6.73 o                         
  12   1  20        315.20        321.39        12.00 o                         
  13   1  20         44.11         47.69         6.89 o                         
  14   1  20          8.16          5.53         4.39 o                         
  15   1  20         77.00        104.94        15.17 o                         
  16   1  20         90.08        102.27        19.29 o                         
   0   2  20        333.36        292.96        11.04 o                         
   1   2  20       1500.98       1439.80        19.75 o                         
   2   2  20       4144.91       4215.89        56.67 o                         
   3   2  20          0.63          0.82         1.24 o                         
   4   2  20         16.62         17.96         2.73 o                         
   5   2  20       1254.15       1161.76        20.17 o                         
   6   2  20        459.27        411.64        11.03 o                         
   7   2  20       1215.57       1210.23        18.57 o                         
   8   2  20         92.94         85.44         5.15 o                         
   9   2  20         51.13         50.13         4.23 o                         
  10   2  20        140.82        150.07         6.90 o                         
  11   2  20        187.80        217.57         9.42 o                         
  12   2  20         89.08         99.58        14.12 o                         
  13   2  20          1.77         -0.13         5.48 o                         
  14   2  20         15.04         24.70         8.42 o                         
  15   2  20          2.59         -0.46         6.19 o                         
   1   3  20          5.28          5.78         1.98 o                         
   2   3  20       1298.61       1303.20        24.20 o                         
   3   3  20        182.01        200.68         8.26 o                         
   4   3  20       1458.15       1525.81        25.33 o                         
   5   3  20       2236.38       2187.04        29.33 o                         
   6   3  20         40.62         47.77         3.32 o                         
   7   3  20       1260.19       1212.11        19.28 o                         
   8   3  20        462.00        446.90        10.74 o                         
   9   3  20         15.47         17.16         4.45 o                         
  10   3  20          0.36         -2.18         3.21 o                         
  11   3  20         21.34         16.71         5.11 o                         
  12   3  20        287.93        332.84        16.21 o                         
  13   3  20         13.79          6.91         5.51 o                         
  14   3  20          2.60          2.86         4.89 o                         
  15   3  20          3.02          0.61         6.64 o                         
   0   4  20       1899.59       1886.01        38.96 o                         
   1   4  20        928.19        926.26        15.94 o                         
   2   4  20        558.27        598.10        10.07 o                         
   3   4  20        183.65        208.47         5.91 o                         
   4   4  20        172.06        188.56         7.38 o                         
   5   4  20        220.08        201.06         8.57 o                         
   6   4  20        238.51        208.84         6.51 o                         
   7   4  20        107.73        105.20         6.57 o                         
   8   4  20        631.83        688.68        15.07 o                         
   9   4  20         98.14        114.56        11.69 o                         
  10   4  20        330.84        370.36        13.72 o                         
  11   4  20         25.42         19.45         7.04 o                         
  12   4  20         33.98         29.65         7.51 o                         
  13   4  20          4.35          7.21         5.59 o                         
  14   4  20         26.24         39.88         8.45 o                         
   1   5  20         24.37         24.18         3.76 o                         
   2   5  20          0.22         -2.76         3.89 o                         
   3   5  20         20.55         12.03         2.00 o                         
   4   5  20        471.44        468.12        14.09 o                         
   5   5  20        146.46        164.92         6.78 o                         
   6   5  20        348.25        384.57        11.38 o                         
   7   5  20        102.92        107.34         9.12 o                         
   8   5  20          8.04          7.70         4.75 o                         
   9   5  20        119.92         95.25        26.24 o                         
  10   5  20          0.32         -1.85         4.35 o                         
  11   5  20          0.49         -0.46         5.58 o                         
  12   5  20         50.58         61.91        11.50 o                         
  13   5  20         21.86          9.64         8.23 o                         
   0   6  20         46.05         41.68         6.06 o                         
   1   6  20        974.48        977.55        17.84 o                         
   2   6  20         66.17         66.03         9.15 o                         
   3   6  20         61.61         61.86         6.02 o                         
   4   6  20         38.47         47.24         4.38 o                         
   5   6  20        153.25        153.98         8.31 o                         
   6   6  20        110.14        134.78         8.39 o                         
   7   6  20         25.85         25.10         4.95 o                         
   8   6  20         11.64         16.91         6.13 o                         
   9   6  20         93.64         75.81        16.92 o                         
  10   6  20         18.28         18.05         7.19 o                         
  11   6  20         16.06         23.51         8.66 o                         
  12   6  20         12.14         13.33         8.02 o                         
   1   7  20         18.94         17.08         6.71 o                         
   2   7  20         49.10         42.91         8.58 o                         
   3   7  20          0.67          0.12         4.59 o                         
   4   7  20         33.87         42.12         8.47 o                         
   5   7  20        127.64        153.37        16.78 o                         
   6   7  20         80.69         56.03        15.75 o                         
   7   7  20        117.38         68.78        23.43 o                         
   8   7  20          0.63          6.23         7.85 o                         
   9   7  20          3.67          3.50         8.70 o                         
  10   7  20         14.46         13.75        10.23 o                         
   0   8  20         39.80         -0.11        10.41 o                         
   1   8  20         12.07         -1.67         5.59 o                         
   2   8  20        119.42         38.96        28.77 o                         
   3   8  20          5.65          7.67         5.47 o                         
   4   8  20          7.40          7.17         6.84 o                         
   5   8  20          0.79          1.60         5.22 o                         
   6   8  20         31.41         10.10         7.70 o                         
   7   8  20          0.10          5.51         7.10 o                         
   1   1  21         50.10         45.24         3.28 o                         
   2   1  21          0.03         -1.52         3.67 o                         
   3   1  21        495.76        459.84         7.36 o                         
   4   1  21         62.13         59.95         3.07 o                         
   5   1  21       1590.47       1583.61        28.68 o                         
   6   1  21       4363.79       4262.60        55.87 o                         
   7   1  21         99.23        102.44         5.04 o                         
   8   1  21          0.09         -1.62         2.11 o                         
   9   1  21        106.01         96.49         6.02 o                         
  10   1  21         19.78         20.27         4.13 o                         
  11   1  21        292.29        278.64         9.22 o                         
  12   1  21        107.16         92.66         7.36 o                         
  13   1  21          9.72         10.10         4.67 o                         
  14   1  21          2.64         -1.45         5.24 o                         
  15   1  21          9.43          9.16         6.99 o                         
   0   2  21       1028.35       1092.86        31.54 o                         
   1   2  21        871.37        727.07        10.20 o                         
   2   2  21        273.26        274.96         6.03 o                         
   3   2  21        770.73        782.21        11.73 o                         
   4   2  21        196.67        195.08         5.07 o                         
   5   2  21          0.68          0.51         2.51 o                         
   6   2  21       1317.26       1272.94        19.13 o                         
   7   2  21         54.29         51.37         4.43 o                         
   8   2  21        110.08        116.76         5.71 o                         
   9   2  21        870.03        834.62        21.90 o                         
  10   2  21        137.91        135.07         6.67 o                         
  11   2  21         68.98         34.00         6.62 o                         
  12   2  21          4.46          6.02         4.34 o                         
  13   2  21          2.36          2.57         4.35 o                         
  14   2  21          1.51          4.97         5.69 o                         
  15   2  21         33.01         36.29        10.62 o                         
   1   3  21          1.35          0.47         1.21 o                         
   2   3  21        306.66        303.81         8.95 o                         
   3   3  21        505.07        501.17         8.30 o                         
   4   3  21        239.15        244.12         4.51 o                         
   5   3  21        361.50        357.24         7.78 o                         
   6   3  21       2252.03       2244.03        43.49 o                         
   7   3  21         66.50         58.92         4.03 o                         
   8   3  21        751.25        774.28        16.56 o                         
   9   3  21        119.56        135.52         7.38 o                         
  10   3  21         57.55         51.04         6.35 o                         
  11   3  21        150.12        155.00        10.80 o                         
  12   3  21          3.09          5.32         4.91 o                         
  13   3  21         22.44         28.90         7.41 o                         
  14   3  21         98.73         83.27        21.90 o                         
  15   3  21          4.66         11.36         8.56 o                         
   0   4  21        262.16        285.86        13.66 o                         
   1   4  21       1068.34       1054.04        18.42 o                         
   2   4  21         42.07         38.52         3.22 o                         
   3   4  21        128.15        138.08         5.57 o                         
   4   4  21        109.64        106.57         6.35 o                         
   5   4  21        201.56        216.54         8.27 o                         
   6   4  21        922.40        905.26        26.35 o                         
   7   4  21        284.92        305.64        10.92 o                         
   8   4  21        182.70        192.23        11.39 o                         
   9   4  21        459.57        511.53        17.35 o                         
  10   4  21          0.74          2.27         3.26 o                         
  11   4  21        206.86        218.76        11.46 o                         
  12   4  21         11.52         10.79         6.68 o                         
  13   4  21          9.40         22.09         8.25 o                         
  14   4  21          8.97          9.39         7.71 o                         
   1   5  21        578.22        560.60        11.69 o                         
   2   5  21         43.05         29.94         5.41 o                         
   3   5  21         10.61         16.39         2.45 o                         
   4   5  21       1434.46       1546.10        37.86 o                         
   5   5  21        581.38        617.62        13.25 o                         
   6   5  21          4.05          4.55         3.34 o                         
   7   5  21        583.34        541.80        18.43 o                         
   8   5  21        104.82        120.98        12.00 o                         
   9   5  21         30.90         29.77         7.33 o                         
  10   5  21        331.69        383.93        24.61 o                         
  11   5  21         29.06         17.32         8.49 o                         
  12   5  21          0.66          5.66         7.02 o                         
  13   5  21         29.39         28.40        10.98 o                         
   0   6  21        276.35        287.55        12.17 o                         
   1   6  21         14.98         13.38         5.06 o                         
   2   6  21          3.46          1.60         4.78 o                         
   3   6  21        145.52        159.24         9.47 o                         
   4   6  21          0.72         -0.60         5.10 o                         
   5   6  21         26.71         28.70         4.57 o                         
   6   6  21          0.64          1.85         3.29 o                         
   7   6  21          2.87          2.89         3.62 o                         
   8   6  21          3.38          0.47         4.16 o                         
   9   6  21        144.53        132.21        19.13 o                         
  10   6  21         67.17         52.61        10.35 o                         
  11   6  21          0.97          0.35         6.74 o                         
   1   7  21         11.00          5.08         5.49 o                         
   2   7  21        131.19        162.98        10.99 o                         
   3   7  21         23.85         18.88         6.88 o                         
   4   7  21        214.89        247.22        14.89 o                         
   5   7  21         97.34         92.69        10.37 o                         
   6   7  21         11.54         11.50         6.88 o                         
   7   7  21          9.64         12.12         8.41 o                         
   8   7  21         56.65         37.71        15.47 o                         
   9   7  21         88.43         42.11        18.41 o                         
   0   8  21          0.03         -1.61         8.78 o                         
   1   8  21         13.50          0.90         6.27 o                         
   2   8  21         12.55          6.26         5.85 o                         
   3   8  21         35.62         19.57         6.65 o                         
   4   8  21          7.18          1.36         6.78 o                         
   5   8  21         73.41         46.12        13.73 o                         
   6   8  21         10.10          2.95         5.83 o                         
   7   8  21          3.16          7.70         7.97 o                         
   0   0  22       1848.11       1851.12        52.03 o                         
   1   0  22       1162.39       1158.39        20.50 o                         
   2   0  22          4.76          6.04         2.44 o                         
   3   0  22        648.31        593.83        22.32 o                         
   4   0  22         34.84         28.14         4.71 o                         
   5   0  22       1405.55       1352.02        25.58 o                         
   6   0  22       3187.89       2977.24        52.59 o                         
   7   0  22       1623.28       1460.16        30.04 o                         
   8   0  22        909.42        812.12        21.08 o                         
   9   0  22         98.17         94.63        12.50 o                         
  10   0  22         28.63         29.40         5.74 o                         
  11   0  22         72.04        111.31        11.47 o                         
  12   0  22        276.66        316.80        15.53 o                         
  13   0  22          2.48         -2.44         6.14 o                         
  14   0  22          1.12          7.80         8.75 o                         
  15   0  22        241.42        351.55        31.58 o                         
   1   1  22        290.51        290.28         6.98 o                         
   2   1  22       2384.42       2278.25        26.96 o                         
   3   1  22       1280.17       1199.47        16.83 o                         
   4   1  22          7.53          2.14         2.71 o                         
   5   1  22       2711.15       2539.38        31.77 o                         
   6   1  22         89.89        117.35         7.15 o                         
   7   1  22        732.60        679.91        12.79 o                         
   8   1  22        149.99        145.65         7.27 o                         
   9   1  22        218.27        236.20         7.24 o                         
  10   1  22         15.45          8.79         3.65 o                         
  11   1  22         10.15          3.57         4.27 o                         
  12   1  22        406.59        441.43        12.95 o                         
  13   1  22         93.38         63.93         7.10 o                         
  14   1  22          1.71         -3.13         5.84 o                         
  15   1  22         38.42         21.27         8.70 o                         
   0   2  22         34.97         11.88         3.16 o                         
   1   2  22       3383.91       3273.55        47.15 o                         
   2   2  22         26.40         30.05         3.48 o                         
   3   2  22        240.96        230.75         4.55 o                         
   4   2  22        360.16        350.30         5.95 o                         
   5   2  22        426.92        361.83         9.98 o                         
   6   2  22         30.72         26.36         3.69 o                         
   7   2  22         72.56         81.20         7.77 o                         
   8   2  22         73.60         73.78         5.44 o                         
   9   2  22        289.93        323.55        10.86 o                         
  10   2  22         16.21         11.97         4.35 o                         
  11   2  22         76.72         44.07         9.27 o                         
  12   2  22          0.43          2.39         4.46 o                         
  13   2  22         16.29         14.25         6.00 o                         
  14   2  22         29.17         37.78         9.49 o                         
  15   2  22         89.90        110.63        15.01 o                         
   1   3  22          0.95          0.05         1.02 o                         
   2   3  22        753.19        737.43        14.95 o                         
   3   3  22        502.93        491.73         8.73 o                         
   4   3  22        163.89        161.33         5.52 o                         
   5   3  22        259.17        260.26         8.44 o                         
   6   3  22       1559.72       1635.91        36.56 o                         
   7   3  22         21.78         20.43         3.65 o                         
   8   3  22         46.13         39.48         5.00 o                         
   9   3  22         31.98         33.16         4.72 o                         
  10   3  22        479.51        529.00        15.02 o                         
  11   3  22         25.00         21.43         6.86 o                         
  12   3  22        308.62        391.48        24.74 o                         
  13   3  22          2.80          5.86         4.88 o                         
  14   3  22          3.63         11.70         7.26 o                         
   0   4  22         19.53         19.87         5.23 o                         
   1   4  22       1674.98       1618.99        24.30 o                         
   2   4  22         77.03         79.44         3.55 o                         
   3   4  22        293.79        317.61        10.29 o                         
   4   4  22         12.73         14.74         4.35 o                         
   5   4  22        715.92        704.86        18.21 o                         
   6   4  22         91.32         81.81         4.29 o                         
   7   4  22        542.80        580.91        21.41 o                         
   8   4  22          0.15          0.77         2.24 o                         
   9   4  22         10.45          3.57         3.17 o                         
  10   4  22          0.79         -1.83         2.99 o                         
  11   4  22         44.74         24.39         5.77 o                         
  12   4  22         10.34          4.28         6.42 o                         
  13   4  22         76.98         25.21        19.16 o                         
  14   4  22          0.22          6.29         8.52 o                         
   1   5  22        186.02        205.50         6.25 o                         
   2   5  22        173.96        166.12        10.15 o                         
   3   5  22         26.88         23.51         4.20 o                         
   4   5  22        183.76        189.18         8.36 o                         
   5   5  22        232.38        236.19         9.91 o                         
   6   5  22         60.81         58.91         5.86 o                         
   7   5  22        244.20        258.12        11.73 o                         
   8   5  22         67.67         45.19         8.46 o                         
   9   5  22          0.44          8.46         5.36 o                         
  10   5  22        178.71        244.02        24.27 o                         
  11   5  22          8.92         15.74         9.13 o                         
  12   5  22         40.23         27.12        10.41 o                         
   0   6  22        202.19        241.03        13.17 o                         
   1   6  22          0.05          1.92         3.83 o                         
   2   6  22        180.62        189.38        11.08 o                         
   3   6  22         17.22         14.50         5.75 o                         
   4   6  22        312.82        320.87        15.29 o                         
   5   6  22          2.13          3.05         4.04 o                         
   6   6  22        136.19        140.08         8.12 o                         
   7   6  22         31.47         24.08         5.98 o                         
   8   6  22        160.86        194.17        16.56 o                         
   9   6  22        119.13        127.10        18.97 o                         
  10   6  22         12.59         11.18         8.29 o                         
  11   6  22         24.61         17.85         9.02 o                         
   1   7  22         22.40         20.84         7.02 o                         
   2   7  22         25.88         25.83         6.71 o                         
   3   7  22         25.52         25.84         7.19 o                         
   4   7  22        230.09        246.56        15.63 o                         
   5   7  22          1.52         -1.43         5.05 o                         
   6   7  22          6.14          5.54         6.02 o                         
   7   7  22          0.01         -1.85         7.99 o                         
   8   7  22         17.70         13.70         9.77 o                         
   9   7  22          8.94          6.55         8.99 o                         
   0   8  22          0.34         -7.07        11.18 o                         
   1   8  22          0.37         -4.39         6.76 o                         
   2   8  22          9.97          4.10         5.55 o                         
   3   8  22         37.35         27.11         8.26 o                         
   4   8  22          3.09         -2.38         5.27 o                         
   5   8  22         15.96         12.32         8.11 o                         
   6   8  22          2.44          6.45         6.27 o                         
   1   1  23        546.05        581.78         9.31 o                         
   2   1  23          8.13         14.35         2.57 o                         
   3   1  23          0.15          1.11         1.80 o                         
   4   1  23       4150.15       3965.72        60.76 o                         
   5   1  23        363.49        363.89        12.45 o                         
   6   1  23        863.27        858.36        26.01 o                         
   7   1  23        356.01        328.97         9.07 o                         
   8   1  23        166.94        154.28         7.24 o                         
   9   1  23         36.26         31.63         4.19 o                         
  10   1  23        317.47        340.33        10.07 o                         
  11   1  23          0.26          2.78         3.73 o                         
  12   1  23         47.93         30.94         5.46 o                         
  13   1  23         45.60         44.12         6.91 o                         
  14   1  23          5.36         -0.26         4.55 o                         
  15   1  23          2.45          2.32         5.87 o                         
   0   2  23       3063.64       3035.33        52.03 o                         
   1   2  23       1209.61       1141.07        15.73 o                         
   2   2  23       1147.57       1221.46        15.10 o                         
   3   2  23         79.86         84.64         4.42 o                         
   4   2  23        412.89        401.76         6.68 o                         
   5   2  23        472.73        414.02         8.89 o                         
   6   2  23         67.15         92.36         4.86 o                         
   7   2  23       2757.75       2597.49        40.98 o                         
   8   2  23        243.13        241.44         7.72 o                         
   9   2  23          0.39         -2.30         3.14 o                         
  10   2  23         26.02         17.67         4.77 o                         
  11   2  23          0.15         -2.36         3.76 o                         
  12   2  23         23.66         20.95         6.01 o                         
  13   2  23         16.32         15.06         6.37 o                         
  14   2  23          7.72         11.28         6.53 o                         
  15   2  23         17.01         16.55         7.87 o                         
   1   3  23        750.42        733.45        10.39 o                         
   2   3  23        234.54        232.58         7.85 o                         
   3   3  23        142.57        149.67         3.74 o                         
   4   3  23       1790.66       1700.88        31.69 o                         
   5   3  23          6.15         10.17         2.46 o                         
   6   3  23        204.12        210.48         7.89 o                         
   7   3  23        319.28        281.81         7.93 o                         
   8   3  23         66.34         73.88         5.42 o                         
   9   3  23          0.32          1.54         2.42 o                         
  10   3  23        141.47        155.39        10.71 o                         
  11   3  23          3.08         -0.96         4.57 o                         
  12   3  23        104.29         77.57        17.75 o                         
  13   3  23        102.42         13.59        14.23 o                         
  14   3  23          0.01          3.41         6.68 o                         
   0   4  23       1573.00       1560.41        44.20 o                         
   1   4  23        323.47        318.61         9.60 o                         
   2   4  23        368.12        365.73        11.10 o                         
   3   4  23        432.18        427.67        13.99 o                         
   4   4  23         97.85        109.21         5.81 o                         
   5   4  23        266.45        281.20        10.28 o                         
   6   4  23          5.87          1.64         2.20 o                         
   7   4  23         26.08         33.22         3.12 o                         
   8   4  23         13.77         13.79         4.01 o                         
   9   4  23        385.98        451.72        12.41 o                         
  10   4  23          3.89          2.79         3.24 o                         
  11   4  23        111.76         42.66        25.66 o                         
  12   4  23         11.25          2.93         6.62 o                         
  13   4  23          1.62         -0.52         7.65 o                         
   1   5  23          5.15          4.41         2.23 o                         
   2   5  23        575.08        583.42        17.21 o                         
   3   5  23          0.29          1.43         1.95 o                         
   4   5  23        326.20        340.34         8.39 o                         
   5   5  23        466.60        486.25        13.06 o                         
   6   5  23       1266.01       1352.00        59.43 o                         
   7   5  23          1.81          6.80         3.90 o                         
   8   5  23        357.67        403.08        16.74 o                         
   9   5  23        103.37         93.34        13.85 o                         
  10   5  23         15.19          3.51         5.48 o                         
  11   5  23          0.60          3.92         6.83 o                         
  12   5  23         65.68         79.75        15.31 o                         
   0   6  23         95.77        108.60        13.64 o                         
   1   6  23         29.97         20.61         5.30 o                         
   2   6  23         49.83         51.53         7.93 o                         
   3   6  23        509.88        542.47        17.90 o                         
   4   6  23         84.12         94.55        10.22 o                         
   5   6  23         95.19         97.84         9.55 o                         
   6   6  23         72.40         72.81         9.56 o                         
   7   6  23          1.48          0.50         4.39 o                         
   8   6  23          0.03         -5.03         5.03 o                         
   9   6  23        532.55        658.22        40.84 o                         
  10   6  23          5.32          6.06         7.44 o                         
  11   6  23        161.23        166.89        22.09 o                         
   1   7  23          1.93          1.92         5.42 o                         
   2   7  23         36.94         62.62         9.11 o                         
   3   7  23          8.96          6.70         5.58 o                         
   4   7  23          0.91         -1.75         4.63 o                         
   5   7  23          7.89         18.05         8.77 o                         
   6   7  23         77.44         70.45        11.59 o                         
   7   7  23          0.26          5.33         7.32 o                         
   8   7  23        114.62        154.91        23.22 o                         
   9   7  23         21.06         13.17        11.83 o                         
   0   8  23         37.88         14.08        13.91 o                         
   1   8  23         24.61         14.94         8.43 o                         
   2   8  23          2.77          0.72         4.29 o                         
   3   8  23          0.03         -5.02         6.49 o                         
   4   8  23         35.03         27.77         8.30 o                         
   5   8  23          0.72          1.93         6.04 o                         
   6   8  23         52.35         19.29         8.20 o                         
   0   0  24       9154.93       8991.19       279.16 o                         
   1   0  24       5218.71       5244.12        93.73 o                         
   2   0  24        429.59        452.95        10.47 o                         
   3   0  24        100.03        104.01         6.96 o                         
   4   0  24       1663.95       1571.99        28.88 o                         
   5   0  24        726.97        679.87        25.01 o                         
   6   0  24        368.02        413.33        11.42 o                         
   7   0  24       1195.09       1157.05        24.94 o                         
   8   0  24        600.84        587.31        20.65 o                         
   9   0  24        507.66        499.25        15.11 o                         
  10   0  24         50.23         30.61         6.96 o                         
  11   0  24        487.42        469.73        18.76 o                         
  12   0  24         16.00         11.97         6.49 o                         
  13   0  24         51.46         69.31        14.41 o                         
  14   0  24         82.96         93.49        19.98 o                         
  15   0  24        115.70        105.47        29.78 o                         
   1   1  24        267.96        261.47         6.17 o                         
   2   1  24       1171.51       1168.09        15.02 o                         
   3   1  24          0.64          8.69         2.64 o                         
   4   1  24        272.07        249.70         6.52 o                         
   5   1  24       1966.69       1906.06        24.96 o                         
   6   1  24       4536.28       4490.11        73.24 o                         
   7   1  24        207.02        234.04         8.19 o                         
   8   1  24        319.36        312.35         8.54 o                         
   9   1  24         25.51         20.42         5.17 o                         
  10   1  24         93.28        104.31         6.40 o                         
  11   1  24         59.57         54.09         5.59 o                         
  12   1  24        190.09        179.78         9.93 o                         
  13   1  24        291.72        338.90        15.84 o                         
  14   1  24          2.39          4.06         5.71 o                         
  15   1  24        169.60        197.28        15.81 o                         
   0   2  24       2141.88       2152.69        38.43 o                         
   1   2  24       3164.77       3068.53        39.59 o                         
   2   2  24        192.46        177.08         4.71 o                         
   3   2  24        332.99        338.57         7.79 o                         
   4   2  24         78.13         75.17         3.10 o                         
   5   2  24         71.41         60.70         3.83 o                         
   6   2  24         19.00         16.82         3.45 o                         
   7   2  24        158.13        148.10         6.30 o                         
   8   2  24         58.82         67.19         5.16 o                         
   9   2  24        921.97        945.59        20.15 o                         
  10   2  24        100.49         88.91        14.67 o                         
  11   2  24         22.39         23.05         5.05 o                         
  12   2  24         73.93         61.66        12.04 o                         
  13   2  24        133.05        160.03        19.38 o                         
  14   2  24          9.05          2.32         5.83 o                         
   1   3  24         15.08         12.05         1.56 o                         
   2   3  24         15.50         23.47         2.03 o                         
   3   3  24        523.41        514.50         7.71 o                         
   4   3  24        940.43        970.17        23.85 o                         
   5   3  24        472.50        471.27        18.48 o                         
   6   3  24         97.12         78.48         4.32 o                         
   7   3  24          5.39          3.45         2.96 o                         
   8   3  24         15.19         14.11         3.36 o                         
   9   3  24         72.86         65.48         6.87 o                         
  10   3  24         15.01         15.74         4.50 o                         
  11   3  24        109.29        116.71        33.50 o                         
  12   3  24        184.43        259.96        14.52 o                         
  13   3  24          4.51         12.59         7.67 o                         
  14   3  24          0.21          6.59         5.98 o                         
   0   4  24       1819.48       1771.23        42.44 o                         
   1   4  24       1508.08       1493.96        26.30 o                         
   2   4  24         69.74         77.08         5.58 o                         
   3   4  24         73.86         80.66         5.89 o                         
   4   4  24        117.63        129.63         7.99 o                         
   5   4  24        739.34        746.02        21.15 o                         
   6   4  24         19.04         16.00         4.94 o                         
   7   4  24          0.62         -1.28         1.69 o                         
   8   4  24         72.69         78.04         5.78 o                         
   9   4  24          7.04          7.09         3.13 o                         
  10   4  24         11.08         10.49         7.11 o                         
  11   4  24         32.27         17.18         8.28 o                         
  12   4  24         14.05          7.39         7.97 o                         
  13   4  24         40.39         24.58        10.80 o                         
   1   5  24         64.58         56.96         4.05 o                         
   2   5  24        441.94        417.23        14.16 o                         
   3   5  24         16.30         16.25         3.62 o                         
   4   5  24        114.73        111.51         6.85 o                         
   5   5  24        435.99        444.26        13.43 o                         
   6   5  24         47.69         49.87         5.68 o                         
   7   5  24         10.51         16.65         5.02 o                         
   8   5  24          7.16          3.48         4.14 o                         
   9   5  24          4.72          5.81         5.65 o                         
  10   5  24        163.41        185.67        23.43 o                         
  11   5  24         39.65         18.67         8.87 o                         
  12   5  24         74.83         47.78        18.04 o                         
   0   6  24        151.37        149.47        10.92 o                         
   1   6  24          1.70         -2.14         3.93 o                         
   2   6  24         35.86         26.24         6.10 o                         
   3   6  24          0.15          0.85         3.91 o                         
   4   6  24         35.36         36.84         7.43 o                         
   5   6  24         67.32         57.15         8.07 o                         
   6   6  24         32.74         25.09         7.33 o                         
   7   6  24         78.73         76.56        10.95 o                         
   8   6  24          5.56          6.54         6.99 o                         
   9   6  24         15.27         17.40         7.91 o                         
  10   6  24          4.19          5.26         6.88 o                         
   1   7  24          6.67          2.72         6.26 o                         
   2   7  24         64.50         52.47         9.85 o                         
   3   7  24          8.93          3.14         5.20 o                         
   4   7  24         82.43        110.35        11.90 o                         
   5   7  24          2.74          3.62         7.32 o                         
   6   7  24        108.78         99.95        12.56 o                         
   7   7  24         26.25         21.35         8.96 o                         
   8   7  24          5.46          8.31         9.80 o                         
   0   8  24         63.28         38.54        17.83 o                         
   1   8  24        102.54         71.56        25.11 o                         
   2   8  24         10.11          1.67         6.22 o                         
   3   8  24          0.10         -0.94         6.07 o                         
   4   8  24          0.64          5.61         6.21 o                         
   5   8  24          0.26          5.62         7.17 o                         
   1   1  25        309.04        311.01         7.04 o                         
   2   1  25        319.73        324.20         7.01 o                         
   3   1  25        287.49        269.65         7.13 o                         
   4   1  25        512.90        622.97        19.03 o                         
   5   1  25        446.66        443.40         8.31 o                         
   6   1  25        750.78        761.49        15.07 o                         
   7   1  25         76.18         89.51         5.52 o                         
   8   1  25         24.70         20.21         3.81 o                         
   9   1  25          0.01         -3.57         3.57 o                         
  10   1  25          8.70         10.65         4.23 o                         
  11   1  25          3.47          4.36         3.50 o                         
  12   1  25         37.02         49.55         8.40 o                         
  13   1  25          0.23         -0.62         4.37 o                         
  14   1  25          0.11         -2.45         5.40 o                         
  15   1  25        146.53         75.80        37.91 o                         
   0   2  25       1754.00       1717.86        30.49 o                         
   1   2  25          7.59         -2.78         2.78 o                         
   2   2  25        879.11        839.67        12.83 o                         
   3   2  25        873.53        850.07        11.91 o                         
   4   2  25         81.35         82.87         3.66 o                         
   5   2  25        213.32        226.91        13.11 o                         
   6   2  25        107.21         88.99         4.98 o                         
   7   2  25        927.19        864.11        16.94 o                         
   8   2  25         18.61         11.93         3.98 o                         
   9   2  25         37.43         24.77         4.87 o                         
  10   2  25         10.21         14.12         5.29 o                         
  11   2  25          0.06          1.88         3.58 o                         
  12   2  25          0.88          2.73         4.38 o                         
  13   2  25         28.88         28.88         7.63 o                         
  14   2  25        101.90        117.26        14.74 o                         
   1   3  25        193.53        204.99         5.95 o                         
   2   3  25       1152.69       1150.10        40.39 o                         
   3   3  25        229.02        220.68         5.41 o                         
   4   3  25        656.65        689.29        15.29 o                         
   5   3  25       2115.84       2153.05        35.75 o                         
   6   3  25        283.60        274.88         7.98 o                         
   7   3  25         28.35         33.55         4.21 o                         
   8   3  25        161.06        165.90        11.56 o                         
   9   3  25         14.08         14.73         4.31 o                         
  10   3  25          2.60          7.76         3.80 o                         
  11   3  25          1.06          4.48         4.00 o                         
  12   3  25         23.54         13.36         6.57 o                         
  13   3  25          0.12         -0.16         5.63 o                         
  14   3  25         22.38         11.87         7.23 o                         
   0   4  25        156.29        174.19        10.75 o                         
   1   4  25         51.58         53.89         3.74 o                         
   2   4  25        228.83        229.48         6.57 o                         
   3   4  25          1.92          2.59         2.45 o                         
   4   4  25        235.09        245.88         9.02 o                         
   5   4  25         26.26         30.17         4.94 o                         
   6   4  25        620.52        611.02        20.21 o                         
   7   4  25         40.55         26.74         4.40 o                         
   8   4  25        300.51        326.13        13.06 o                         
   9   4  25          2.21         -2.09         4.93 o                         
  10   4  25          0.78          3.62         5.71 o                         
  11   4  25         59.60         62.82        16.96 o                         
  12   4  25          6.58          2.51         6.90 o                         
  13   4  25         17.23         14.83         8.66 o                         
   1   5  25          7.31          3.65         3.36 o                         
   2   5  25        487.14        504.91        16.20 o                         
   3   5  25         13.04         14.59         3.63 o                         
   4   5  25          5.15          4.96         3.74 o                         
   5   5  25         44.28         38.90         4.94 o                         
   6   5  25         19.51         15.68         4.92 o                         
   7   5  25          0.53          1.03         3.08 o                         
   8   5  25          5.94          7.08         5.37 o                         
   9   5  25         64.44         46.93         7.54 o                         
  10   5  25         39.45         19.19         6.72 o                         
  11   5  25         11.62          4.02         6.01 o                         
  12   5  25         21.63         12.80         8.35 o                         
   0   6  25         38.09         25.64         9.85 o                         
   1   6  25          4.01          9.66         4.61 o                         
   2   6  25         20.19         12.94         6.02 o                         
   3   6  25          4.30          8.77         5.18 o                         
   4   6  25         74.67         66.60         8.76 o                         
   5   6  25         18.10         24.38         6.75 o                         
   6   6  25         48.78         40.15         7.37 o                         
   7   6  25         19.29         11.86         8.17 o                         
   8   6  25        135.13        146.81        19.43 o                         
   9   6  25         40.90         29.24        10.72 o                         
  10   6  25          5.21         16.77        10.32 o                         
   1   7  25         17.87         15.11         7.53 o                         
   2   7  25        120.56        148.05        13.91 o                         
   3   7  25          4.10          2.25         5.36 o                         
   4   7  25         60.48         64.65        10.33 o                         
   5   7  25         36.95         22.47         8.97 o                         
   6   7  25         56.91         54.46        11.47 o                         
   7   7  25         52.94         39.69        10.95 o                         
   8   7  25         57.82         65.82        14.50 o                         
   0   8  25         29.48         15.85        13.51 o                         
   1   8  25          4.64         13.49         8.86 o                         
   2   8  25          5.84          2.37         5.72 o                         
   3   8  25         73.30         75.31        11.92 o                         
   4   8  25          0.15          0.30         6.85 o                         
   0   0  26         54.38         52.62         9.76 o                         
   1   0  26       5832.70       5811.84       109.07 o                         
   2   0  26       2554.75       2449.35        43.32 o                         
   3   0  26       1821.87       1839.88        36.84 o                         
   4   0  26        783.24        676.45        16.42 o                         
   5   0  26       2775.28       2409.01        62.94 o                         
   6   0  26        800.22        748.29        27.04 o                         
   7   0  26        464.00        410.01        15.03 o                         
   8   0  26        117.54         88.86         9.46 o                         
   9   0  26       1803.61       1797.20        44.80 o                         
  10   0  26         51.62         45.85         7.46 o                         
  11   0  26        161.65        166.48        11.27 o                         
  12   0  26          5.24          6.12         7.50 o                         
  13   0  26        218.96        237.67        18.74 o                         
  14   0  26        153.01        186.20        24.83 o                         
   1   1  26         14.10         26.28         2.98 o                         
   2   1  26        163.02        141.02         5.31 o                         
   3   1  26        379.96        355.76         7.91 o                         
   4   1  26       4771.13       4691.79        70.67 o                         
   5   1  26        349.51        343.39        11.64 o                         
   6   1  26         77.95         66.68         4.12 o                         
   7   1  26          2.07          0.00         2.95 o                         
   8   1  26          2.71          7.51         3.85 o                         
   9   1  26        371.91        348.92        10.75 o                         
  10   1  26         25.00         32.62         6.14 o                         
  11   1  26          0.35          3.11         4.14 o                         
  12   1  26        754.98        825.06        29.29 o                         
  13   1  26          6.26         -2.04         5.47 o                         
  14   1  26          0.10          4.59         6.67 o                         
   0   2  26        414.53        450.35        12.39 o                         
   1   2  26       3206.27       3067.60        41.85 o                         
   2   2  26          8.64          6.59         2.12 o                         
   3   2  26         95.52         82.50         3.74 o                         
   4   2  26          1.75         -0.69         1.74 o                         
   5   2  26       1628.31       1521.54        40.71 o                         
   6   2  26        453.97        477.82        10.88 o                         
   7   2  26       1204.20       1166.99        20.32 o                         
   8   2  26        119.18        117.44         6.80 o                         
   9   2  26        316.99        359.89        14.77 o                         
  10   2  26        156.95        163.42        10.08 o                         
  11   2  26         53.30         49.57         9.36 o                         
  12   2  26          8.58          5.87         4.26 o                         
  13   2  26          3.49         10.82         6.81 o                         
  14   2  26         24.26         22.89         8.36 o                         
   1   3  26         84.00         85.61         3.38 o                         
   2   3  26       1451.06       1459.29        33.66 o                         
   3   3  26        262.74        257.25         6.68 o                         
   4   3  26         84.49         75.95         3.87 o                         
   5   3  26        161.24        170.94        10.49 o                         
   6   3  26       1298.67       1355.83        37.97 o                         
   7   3  26        826.29        790.79        18.50 o                         
   8   3  26        113.32        126.01         9.50 o                         
   9   3  26        246.16        237.40         9.64 o                         
  10   3  26        124.28        118.73        16.61 o                         
  11   3  26          0.42          2.80         4.38 o                         
  12   3  26         86.26         55.59        16.77 o                         
  13   3  26         48.67         51.77        12.58 o                         
   0   4  26        264.69        248.87        11.56 o                         
   1   4  26          1.49          4.03         3.08 o                         
   2   4  26        224.13        214.02         8.92 o                         
   3   4  26         41.05         35.70         4.81 o                         
   4   4  26        810.72        817.24        16.72 o                         
   5   4  26         11.00          5.91         3.47 o                         
   6   4  26         94.64         97.69         7.48 o                         
   7   4  26          0.80          3.29         3.94 o                         
   8   4  26        286.97        311.36        17.53 o                         
   9   4  26         15.69         19.54         6.59 o                         
  10   4  26        118.77        125.00        19.30 o                         
  11   4  26         86.51         60.64        21.45 o                         
  12   4  26         37.86         25.14         9.60 o                         
  13   4  26         10.89          3.69         9.62 o                         
   1   5  26          3.27         -4.72         4.72 o                         
   2   5  26         34.20         33.67         6.59 o                         
   3   5  26         55.50         57.41         4.71 o                         
   4   5  26        442.29        440.66        18.71 o                         
   5   5  26          3.34          3.15         3.48 o                         
   6   5  26        258.71        278.56        18.39 o                         
   7   5  26          0.58         -2.49         3.43 o                         
   8   5  26          0.02         -0.50         4.32 o                         
   9   5  26          6.33          1.04         4.13 o                         
  10   5  26         64.38         40.35        11.46 o                         
  11   5  26          8.49          5.28         7.30 o                         
   0   6  26          0.53          4.54         7.74 o                         
   1   6  26         71.39         48.11         6.88 o                         
   2   6  26         31.01         28.08         7.37 o                         
   3   6  26          8.65          7.77         5.35 o                         
   4   6  26          3.02          6.99         6.03 o                         
   5   6  26         14.95         15.49         6.53 o                         
   6   6  26          6.05          6.11         5.15 o                         
   7   6  26        163.62        157.25        19.41 o                         
   8   6  26         20.20         24.57        10.46 o                         
   9   6  26         29.43         34.55        12.17 o                         
  10   6  26          0.34         -0.94         8.35 o                         
   1   7  26          1.19         -0.28         5.47 o                         
   2   7  26         19.91         15.82         7.60 o                         
   3   7  26         38.48         25.40         9.02 o                         
   4   7  26          8.56          8.50         7.38 o                         
   5   7  26         43.24         33.41         9.78 o                         
   6   7  26          4.80          3.26         8.17 o                         
   7   7  26         68.73         60.30        12.20 o                         
   8   7  26          1.61          7.96        13.16 o                         
   0   8  26         32.91         23.64        14.60 o                         
   1   8  26         50.58         30.49        10.79 o                         
   2   8  26         32.57         28.41         8.91 o                         
   3   8  26          6.88          2.86         6.68 o                         
   4   8  26          4.22          0.60         6.17 o                         
   1   1  27        184.38        191.64         6.39 o                         
   2   1  27         84.97        101.78         5.72 o                         
   3   1  27         44.23         49.32         5.54 o                         
   4   1  27         31.63         46.52         4.24 o                         
   5   1  27       1258.55       1190.26        17.63 o                         
   6   1  27         12.47          9.56         2.67 o                         
   7   1  27         88.10         82.27         5.83 o                         
   8   1  27         63.18         55.31         5.71 o                         
   9   1  27          0.01         -2.17         3.97 o                         
  10   1  27         73.26         49.03         9.68 o                         
  11   1  27         99.96        115.99        14.83 o                         
  12   1  27        101.07        118.25        10.53 o                         
  13   1  27         77.55         66.51        12.26 o                         
  14   1  27         44.23         50.46        10.44 o                         
   0   2  27        990.35        971.95        22.11 o                         
   1   2  27       1602.00       1566.60        21.66 o                         
   2   2  27        251.97        211.66         5.71 o                         
   3   2  27       1074.19       1028.25        16.77 o                         
   4   2  27         23.55         22.92         2.60 o                         
   5   2  27       1197.48       1077.26        21.71 o                         
   6   2  27          0.05          1.30         2.62 o                         
   7   2  27          4.49          1.19         3.01 o                         
   8   2  27         89.41        106.10         6.79 o                         
   9   2  27         33.47         17.56         4.24 o                         
  10   2  27        109.25        116.00        13.34 o                         
  11   2  27        246.36        265.44        11.94 o                         
  12   2  27         33.24         28.93         7.36 o                         
  13   2  27         24.01         39.07         7.85 o                         
  14   2  27         11.40         11.73         6.76 o                         
   1   3  27         24.44         26.86         2.19 o                         
   2   3  27        335.50        304.00         7.23 o                         
   3   3  27         53.01         52.15         2.68 o                         
   4   3  27         50.04         37.59         4.60 o                         
   5   3  27        950.97        933.13        20.72 o                         
   6   3  27        487.60        462.76        13.05 o                         
   7   3  27         90.15         93.64         5.04 o                         
   8   3  27        268.23        272.28         9.10 o                         
   9   3  27         32.24         31.40         5.47 o                         
  10   3  27          0.06         -0.57         3.71 o                         
  11   3  27         68.71         59.54        13.34 o                         
  12   3  27         83.44         34.54        22.54 o                         
  13   3  27         44.57         26.86        10.09 o                         
   0   4  27        883.51        930.42        41.75 o                         
   1   4  27        407.05        390.39        10.05 o                         
   2   4  27         98.91        101.99         4.61 o                         
   3   4  27         29.37         29.46         3.83 o                         
   4   4  27          0.53          1.76         2.99 o                         
   5   4  27         90.07        113.19         6.88 o                         
   6   4  27        128.44        160.75         8.77 o                         
   7   4  27         25.00         17.15         5.19 o                         
   8   4  27          4.70          2.74         4.30 o                         
   9   4  27         64.73         39.31         8.90 o                         
  10   4  27          0.98         -2.65         7.12 o                         
  11   4  27          1.13          2.43         6.85 o                         
  12   4  27          2.10          0.07         5.78 o                         
   1   5  27         45.96         47.03         6.25 o                         
   2   5  27          0.42          0.61         4.24 o                         
   3   5  27        374.26        396.26        15.25 o                         
   4   5  27         50.37         43.01         5.10 o                         
   5   5  27         54.00         52.45         5.66 o                         
   6   5  27        343.88        386.14        13.54 o                         
   7   5  27         34.75         30.63         5.86 o                         
   8   5  27        252.20        305.56        15.91 o                         
   9   5  27          0.26          1.04         4.98 o                         
  10   5  27         22.47         19.76         8.19 o                         
  11   5  27         23.47         11.53         6.85 o                         
   0   6  27        988.07        993.86        48.24 o                         
   1   6  27         20.20         25.50         7.58 o                         
   2   6  27         28.08         17.21         5.88 o                         
   3   6  27        172.17        175.43        14.62 o                         
   4   6  27         13.55          5.40         5.88 o                         
   5   6  27         83.88         85.32        10.24 o                         
   6   6  27         46.17         30.57         7.76 o                         
   7   6  27         39.00         31.79         9.57 o                         
   8   6  27         67.59         77.64        16.70 o                         
   9   6  27         86.81        103.30        18.11 o                         
   1   7  27          0.18         -2.89         6.92 o                         
   2   7  27         15.34         17.64         8.27 o                         
   3   7  27         10.69          3.62         6.50 o                         
   4   7  27         19.36         22.23         8.53 o                         
   5   7  27         69.97         59.13        10.71 o                         
   6   7  27         47.04         66.03        14.21 o                         
   7   7  27          1.64          4.52         7.46 o                         
   0   8  27          5.91         -0.37         8.19 o                         
   1   8  27         19.29          2.21         8.13 o                         
   2   8  27         17.64         18.49         8.66 o                         
   3   8  27         43.94         39.60        13.32 o                         
   0   0  28          2.78         -4.84         5.85 o                         
   1   0  28       4593.81       4414.42        81.50 o                         
   2   0  28         15.43          8.73         3.59 o                         
   3   0  28        157.53        139.06         8.78 o                         
   4   0  28       2459.30       2458.52        47.53 o                         
   5   0  28       1845.21       1610.48        46.19 o                         
   6   0  28        534.52        540.31        15.69 o                         
   7   0  28        409.06        380.81        13.82 o                         
   8   0  28          7.68          7.77         6.38 o                         
   9   0  28        235.67        278.96        22.08 o                         
  10   0  28        250.57        291.56        16.47 o                         
  11   0  28          8.75          6.94         7.65 o                         
  12   0  28        233.12        276.58        20.33 o                         
  13   0  28          0.26         -0.27         6.04 o                         
  14   0  28        290.17        410.97        25.55 o                         
   1   1  28        571.99        580.79        11.40 o                         
   2   1  28       1562.91       1475.15        22.99 o                         
   3   1  28       1537.08       1533.31        23.92 o                         
   4   1  28        318.30        304.79         7.44 o                         
   5   1  28        421.00        401.74         9.97 o                         
   6   1  28        549.03        582.80        12.99 o                         
   7   1  28        520.77        508.36        14.53 o                         
   8   1  28          1.35          0.42         3.08 o                         
   9   1  28        258.37        241.09        11.29 o                         
  10   1  28         10.49          5.94         4.63 o                         
  11   1  28         15.19         15.40         6.00 o                         
  12   1  28        690.78        780.75        32.09 o                         
  13   1  28         93.89        106.02        13.92 o                         
  14   1  28         81.35         73.20        13.76 o                         
   0   2  28        140.73         98.47        15.59 o                         
   1   2  28        932.33        864.23        15.13 o                         
   2   2  28        174.57        142.07         5.28 o                         
   3   2  28        130.61        128.66         6.26 o                         
   4   2  28         16.79         26.53         2.58 o                         
   5   2  28       1202.13       1205.63        22.20 o                         
   6   2  28        128.93        144.53         6.27 o                         
   7   2  28        120.80        114.81         6.08 o                         
   8   2  28          7.71          6.95         4.42 o                         
   9   2  28        108.92        120.96        12.16 o                         
  10   2  28        274.35        293.90        11.91 o                         
  11   2  28         13.52         11.81         5.98 o                         
  12   2  28         10.69         17.77         7.08 o                         
  13   2  28         12.25         17.77         7.05 o                         
   1   3  28         15.32         19.58         2.32 o                         
   2   3  28       1107.71       1071.55        15.46 o                         
   3   3  28        111.50        114.32         4.60 o                         
   4   3  28        383.78        379.20         8.38 o                         
   5   3  28        105.36        105.82         5.68 o                         
   6   3  28          0.10         -1.34         2.51 o                         
   7   3  28         21.49         25.74         4.12 o                         
   8   3  28        126.45        127.85         7.34 o                         
   9   3  28         31.73         23.23         5.41 o                         
  10   3  28         12.78         12.83         5.41 o                         
  11   3  28         64.27         49.19        14.49 o                         
  12   3  28         64.62         31.16        13.89 o                         
  13   3  28         19.65         14.89         8.53 o                         
   0   4  28        147.61        141.13        13.87 o                         
   1   4  28         81.89         71.80         3.42 o                         
   2   4  28        139.04        134.21         7.46 o                         
   3   4  28         78.00         77.97         5.83 o                         
   4   4  28         57.17         76.72         6.50 o                         
   5   4  28         20.21         23.19         5.09 o                         
   6   4  28         99.06        118.66         9.54 o                         
   7   4  28          6.65          4.69         4.26 o                         
   8   4  28         65.99         58.38         8.05 o                         
   9   4  28        133.85        150.51        12.00 o                         
  10   4  28         50.65         22.99         7.99 o                         
  11   4  28         11.13          8.47         7.93 o                         
  12   4  28          7.38          5.93         7.77 o                         
   1   5  28         64.98         48.33         5.96 o                         
   2   5  28          0.91          2.45         4.09 o                         
   3   5  28        190.66        214.16        11.49 o                         
   4   5  28        204.93        208.33        12.00 o                         
   5   5  28         65.69         70.84         8.60 o                         
   6   5  28          2.37          1.02         3.97 o                         
   7   5  28        172.53        173.60        11.74 o                         
   8   5  28          0.46          0.68         5.34 o                         
   9   5  28         83.32         92.23        11.07 o                         
  10   5  28         49.58         32.75        11.55 o                         
  11   5  28         10.29          7.91         7.02 o                         
   0   6  28        215.87        246.48        24.90 o                         
   1   6  28         13.04         13.65         7.49 o                         
   2   6  28          4.16          5.43         4.68 o                         
   3   6  28         86.69         67.75        11.69 o                         
   4   6  28          3.48          1.77         4.96 o                         
   5   6  28          1.90          9.71         6.66 o                         
   6   6  28          4.03          1.47         4.73 o                         
   7   6  28         32.53         24.04         9.39 o                         
   8   6  28         36.42         29.87        13.36 o                         
   9   6  28         10.39          1.90         7.38 o                         
   1   7  28         29.08         23.70        10.15 o                         
   2   7  28         38.59         48.76        10.63 o                         
   3   7  28         30.00         31.79         9.55 o                         
   4   7  28         15.73         18.15        10.20 o                         
   5   7  28         69.04         60.68        11.92 o                         
   6   7  28         26.85         22.35        10.52 o                         
   7   7  28         28.73         28.26        11.47 o                         
   0   8  28          0.18          9.08        19.28 o                         
   1   8  28          1.55          3.31         8.88 o                         
   1   1  29         64.85         77.56         4.63 o                         
   2   1  29         40.13         48.30         4.80 o                         
   3   1  29        249.24        260.41         8.61 o                         
   4   1  29         58.18         68.16         4.54 o                         
   5   1  29        370.94        373.90         7.89 o                         
   6   1  29          9.46         13.95         2.97 o                         
   7   1  29        119.96        115.11         6.85 o                         
   8   1  29        553.35        594.27        15.16 o                         
   9   1  29        123.28         95.78        12.08 o                         
  10   1  29         12.70         15.86         5.20 o                         
  11   1  29          0.20         -0.48         5.12 o                         
  12   1  29          1.41         -0.36         5.51 o                         
  13   1  29          1.48          1.42         4.87 o                         
   0   2  29       4453.83       4248.65        80.92 o                         
   1   2  29          0.73          0.07         1.97 o                         
   2   2  29        528.40        480.88         8.84 o                         
   3   2  29        990.17       1009.76        23.21 o                         
   4   2  29         23.17         19.16         3.47 o                         
   5   2  29        870.46        871.74        20.05 o                         
   6   2  29        725.19        675.37        16.01 o                         
   7   2  29        151.38        138.31         6.93 o                         
   8   2  29        128.86        148.50         7.90 o                         
   9   2  29        260.86        305.60        11.29 o                         
  10   2  29         32.17         39.40         7.02 o                         
  11   2  29         20.59         16.22         7.25 o                         
  12   2  29        120.99        115.62        32.51 o                         
  13   2  29          0.93          2.91         5.55 o                         
   1   3  29        178.72        176.57         5.44 o                         
   2   3  29         50.04         49.03         2.84 o                         
   3   3  29        111.99        115.31         6.71 o                         
   4   3  29        415.84        403.51         9.94 o                         
   5   3  29         15.49         20.09         3.68 o                         
   6   3  29         26.70         27.12         3.50 o                         
   7   3  29         24.35         16.94         4.02 o                         
   8   3  29         35.00         34.09         5.47 o                         
   9   3  29        144.16        122.32        18.88 o                         
  10   3  29         36.08         25.08         7.01 o                         
  11   3  29         55.36         37.82        13.86 o                         
  12   3  29         32.76         22.06        10.07 o                         
   0   4  29        204.69        189.19        16.09 o                         
   1   4  29        188.80        166.69         6.17 o                         
   2   4  29         73.93         71.53         4.38 o                         
   3   4  29          0.05          1.43         3.29 o                         
   4   4  29        146.36        151.36         7.15 o                         
   5   4  29         10.23          6.69         4.48 o                         
   6   4  29        268.73        308.84        14.65 o                         
   7   4  29         74.51         61.91         7.40 o                         
   8   4  29         18.91         19.23         5.88 o                         
   9   4  29         48.28         54.92        11.00 o                         
  10   4  29          4.01          4.62         5.57 o                         
  11   4  29         50.10         36.28        12.47 o                         
  12   4  29          1.13          1.26         5.89 o                         
   1   5  29         11.20         10.70         5.12 o                         
   2   5  29        297.62        309.04        13.46 o                         
   3   5  29          0.09         -0.29         4.79 o                         
   4   5  29        305.44        303.70        17.23 o                         
   5   5  29        139.64        155.78        11.37 o                         
   6   5  29          4.27          1.50         4.92 o                         
   7   5  29         37.73         32.55         9.14 o                         
   8   5  29         10.57         17.78         7.61 o                         
   9   5  29         38.84         40.57        11.98 o                         
  10   5  29         57.23         30.82        10.35 o                         
   0   6  29          0.02          6.94         8.54 o                         
   1   6  29        132.78        133.24        14.39 o                         
   2   6  29          0.44          3.19         5.93 o                         
   3   6  29         49.01         34.30         9.01 o                         
   4   6  29          0.30          2.89         5.27 o                         
   5   6  29         56.02         71.46        11.32 o                         
   6   6  29         16.44         18.33         6.93 o                         
   7   6  29         97.64        109.72        14.24 o                         
   8   6  29         18.37         13.70        10.77 o                         
   9   6  29          0.17         -7.74         9.18 o                         
   1   7  29          1.59         -2.17         7.34 o                         
   2   7  29         67.31         66.89        11.90 o                         
   3   7  29          0.01          5.30         7.11 o                         
   4   7  29          0.23         -2.15         8.47 o                         
   5   7  29          0.00          4.40         6.77 o                         
   6   7  29        169.72        208.65        21.04 o                         
   0   0  30       1231.90       1219.18        40.76 o                         
   1   0  30       2256.85       1993.84        38.27 o                         
   2   0  30        977.33        913.93        21.17 o                         
   3   0  30         12.34         11.51         4.27 o                         
   4   0  30        290.11        232.83        10.39 o                         
   5   0  30        141.05        133.56         7.57 o                         
   6   0  30        483.49        378.28        12.47 o                         
   7   0  30          7.30          6.08         3.69 o                         
   8   0  30        286.44        304.45        15.93 o                         
   9   0  30        154.84        153.65        30.99 o                         
  10   0  30        746.29        922.77        41.42 o                         
  11   0  30          5.62         15.29         8.67 o                         
  12   0  30        144.62        117.07        27.64 o                         
  13   0  30         42.82         43.98        13.38 o                         
   1   1  30        452.94        422.88        10.18 o                         
   2   1  30       1610.25       1537.75        21.86 o                         
   3   1  30        896.91        844.33        15.80 o                         
   4   1  30        276.81        242.68         7.03 o                         
   5   1  30         87.29         72.14         4.36 o                         
   6   1  30        400.86        428.01        10.41 o                         
   7   1  30        780.59        738.01        18.31 o                         
   8   1  30        391.85        400.22        13.11 o                         
   9   1  30          7.67          4.09         3.90 o                         
  10   1  30        125.23        129.39        17.83 o                         
  11   1  30        323.52        430.95        19.10 o                         
  12   1  30         68.67         73.66        11.14 o                         
  13   1  30         22.98         21.60         7.69 o                         
   0   2  30        432.05        374.42        12.49 o                         
   1   2  30        323.26        304.30         7.83 o                         
   2   2  30         12.84         12.36         2.66 o                         
   3   2  30          0.66         -1.07         1.89 o                         
   4   2  30        451.61        472.42         9.55 o                         
   5   2  30        300.72        316.61         7.26 o                         
   6   2  30          0.18          3.69         3.05 o                         
   7   2  30        220.10        217.05        10.67 o                         
   8   2  30         43.07         52.61         5.58 o                         
   9   2  30        121.79        129.31        14.72 o                         
  10   2  30        132.99        127.45        22.68 o                         
  11   2  30         11.92          9.57         5.44 o                         
  12   2  30         18.84         19.99         7.82 o                         
  13   2  30        179.57        161.75        38.40 o                         
   1   3  30         13.28         11.66         2.47 o                         
   2   3  30         89.17         77.94         4.08 o                         
   3   3  30        233.06        274.72        11.83 o                         
   4   3  30        501.68        509.69        10.63 o                         
   5   3  30          4.04          3.66         2.16 o                         
   6   3  30        168.68        157.83         7.57 o                         
   7   3  30        299.98        315.35        11.31 o                         
   8   3  30         12.68         18.85         4.60 o                         
   9   3  30        100.66        110.26        16.87 o                         
  10   3  30         70.19         54.44        13.24 o                         
  11   3  30         11.19         10.55         8.58 o                         
  12   3  30         96.61          0.74        10.08 o                         
   0   4  30        910.91        877.32        38.63 o                         
   1   4  30         19.16         25.33         2.78 o                         
   2   4  30         21.92         22.05         3.30 o                         
   3   4  30        179.89        171.20         7.40 o                         
   4   4  30        361.16        359.07        13.95 o                         
   5   4  30         85.91        100.95        10.44 o                         
   6   4  30        206.23        206.54        12.75 o                         
   7   4  30          0.51          3.48         4.35 o                         
   8   4  30        133.97        156.32        11.12 o                         
   9   4  30        186.66        215.07        17.08 o                         
  10   4  30          8.70          5.41         7.48 o                         
  11   4  30          6.91          5.37         6.45 o                         
   1   5  30         58.13         42.67         6.99 o                         
   2   5  30         96.37        107.03         9.07 o                         
   3   5  30         55.37         55.74         8.76 o                         
   4   5  30         31.49         32.75         7.97 o                         
   5   5  30        100.42         86.82        10.41 o                         
   6   5  30         76.40         65.21        11.02 o                         
   7   5  30         15.11         19.23         9.78 o                         
   8   5  30          3.40          1.31         6.58 o                         
   9   5  30         92.88         79.30        13.43 o                         
  10   5  30          7.93          6.00         9.20 o                         
   0   6  30         91.66        107.34        16.39 o                         
   1   6  30          6.29          5.57         6.72 o                         
   2   6  30          5.00          9.72         7.23 o                         
   3   6  30         56.17         36.86         8.43 o                         
   4   6  30          0.02          3.31         5.31 o                         
   5   6  30          5.64         10.13         7.03 o                         
   6   6  30         60.40         38.36         8.36 o                         
   7   6  30         14.02         12.70         8.29 o                         
   8   6  30         88.45        101.81        19.41 o                         
   1   7  30          7.19          2.67         6.96 o                         
   2   7  30         39.55         31.13        10.50 o                         
   3   7  30         43.44         22.72         9.11 o                         
   4   7  30         25.88         21.61        12.33 o                         
   5   7  30         39.75         34.51        13.44 o                         
   1   1  31          8.71          4.80         2.71 o                         
   2   1  31         60.32         43.62         4.55 o                         
   3   1  31        252.87        228.98         6.59 o                         
   4   1  31         64.19         60.59         4.13 o                         
   5   1  31         33.13         40.84         3.82 o                         
   6   1  31        173.97        191.27         6.94 o                         
   7   1  31         31.16         29.54         4.69 o                         
   8   1  31         28.44         26.66         5.19 o                         
   9   1  31          9.97          6.46         5.09 o                         
  10   1  31          3.28          3.24         4.53 o                         
  11   1  31        196.31        238.97        13.38 o                         
  12   1  31          6.89          6.12         4.85 o                         
  13   1  31         55.52         67.04        16.43 o                         
   0   2  31        181.97        216.46         9.09 o                         
   1   2  31        110.37        102.13         4.33 o                         
   2   2  31         30.37         29.78         3.43 o                         
   3   2  31         62.84         77.81         5.16 o                         
   4   2  31         12.25          8.39         2.33 o                         
   5   2  31        206.15        211.66         6.24 o                         
   6   2  31        717.94        667.31        15.53 o                         
   7   2  31         31.41         25.82         5.73 o                         
   8   2  31          0.94          6.31         3.56 o                         
   9   2  31          8.82          7.78         5.11 o                         
  10   2  31          0.25          1.37         3.87 o                         
  11   2  31         17.77         13.38         7.25 o                         
  12   2  31         62.45         50.06        11.92 o                         
   1   3  31         35.07         34.91         3.13 o                         
   2   3  31        491.03        460.68        10.32 o                         
   3   3  31        532.27        527.65        12.98 o                         
   4   3  31         93.47         91.64         4.83 o                         
   5   3  31         53.39         45.69         4.43 o                         
   6   3  31         43.96         32.56         5.04 o                         
   7   3  31        124.45        120.07         6.41 o                         
   8   3  31          2.84          4.82         5.71 o                         
   9   3  31        142.28        146.68        22.46 o                         
  10   3  31          1.75         -5.11         6.85 o                         
  11   3  31         54.03         56.86        13.40 o                         
  12   3  31         42.41         32.76        10.97 o                         
   0   4  31       1310.67       1279.71        62.24 o                         
   1   4  31         78.99         71.50         4.07 o                         
   2   4  31         17.74         15.40         3.03 o                         
   3   4  31        152.12        161.01         7.29 o                         
   4   4  31        406.05        426.20        16.06 o                         
   5   4  31        331.87        380.79        16.48 o                         
   6   4  31        743.02        782.89        29.40 o                         
   7   4  31         30.36         27.84         6.54 o                         
   8   4  31        123.98        139.27        11.48 o                         
   9   4  31          1.30         -1.33         5.49 o                         
  10   4  31         53.89         36.58        12.16 o                         
  11   4  31          2.77          4.81         6.83 o                         
   1   5  31         44.76         43.58         7.48 o                         
   2   5  31        254.13        299.25        14.74 o                         
   3   5  31        238.28        240.79        14.58 o                         
   4   5  31         13.27         11.11         6.21 o                         
   5   5  31        155.23        152.48        13.17 o                         
   6   5  31         28.95         24.42         8.16 o                         
   7   5  31          1.43          8.64         8.03 o                         
   8   5  31        158.40        227.98        23.97 o                         
   9   5  31         54.41         41.05        15.46 o                         
  10   5  31          1.06          3.75        10.20 o                         
   0   6  31         50.97         56.91        13.82 o                         
   1   6  31          3.96          6.86         6.72 o                         
   2   6  31         48.55         30.34         9.54 o                         
   3   6  31         71.43         78.44        13.15 o                         
   4   6  31          0.61          3.60         5.47 o                         
   5   6  31        186.97        253.90        17.72 o                         
   6   6  31         20.15         19.54         7.21 o                         
   7   6  31         31.82         30.24         9.76 o                         
   8   6  31          0.07          8.60         9.69 o                         
   1   7  31          3.31         12.14         8.12 o                         
   2   7  31         24.04         28.94        11.10 o                         
   3   7  31         19.98         15.77         8.84 o                         
   4   7  31         95.77         93.29        17.06 o                         
   0   0  32         51.08         70.20        16.17 o                         
   1   0  32        894.42        791.59        19.86 o                         
   2   0  32        104.46        139.34         8.09 o                         
   3   0  32        253.90        234.85        10.10 o                         
   4   0  32        527.82        516.56        16.63 o                         
   5   0  32          3.01          4.09         3.54 o                         
   6   0  32          0.25         -2.83         3.69 o                         
   7   0  32        201.27        216.45        11.91 o                         
   8   0  32        771.41        743.65        30.50 o                         
   9   0  32        544.56        641.91        26.29 o                         
  10   0  32        152.76        200.53        21.91 o                         
  11   0  32        345.34        431.69        34.42 o                         
  12   0  32         61.14         70.30        19.95 o                         
  13   0  32         57.39         50.01        16.29 o                         
   1   1  32         28.25         42.81         4.05 o                         
   2   1  32         62.46         54.51         3.90 o                         
   3   1  32          0.34          3.98         2.37 o                         
   4   1  32        121.28        105.22         5.24 o                         
   5   1  32          2.28         -0.07         2.47 o                         
   6   1  32        230.44        224.73         7.37 o                         
   7   1  32        753.02        755.66        16.65 o                         
   8   1  32        236.05        232.13         9.69 o                         
   9   1  32        381.86        452.16        20.05 o                         
  10   1  32        233.89        269.51        44.95 o                         
  11   1  32          0.04          2.61         5.14 o                         
  12   1  32         21.65         29.01         8.82 o                         
   0   2  32        321.31        286.34        13.03 o                         
   1   2  32        232.61        237.93         7.23 o                         
   2   2  32         71.51         73.17         4.78 o                         
   3   2  32         55.81         54.48         4.19 o                         
   4   2  32         19.93         24.29         3.19 o                         
   5   2  32        274.33        299.33         9.07 o                         
   6   2  32         12.72         16.44         4.62 o                         
   7   2  32          4.37          6.35         3.77 o                         
   8   2  32          6.47          3.69         3.85 o                         
   9   2  32        121.34        120.36        15.98 o                         
  10   2  32        158.95        207.31        12.33 o                         
  11   2  32         47.79         39.06         9.74 o                         
  12   2  32         55.58         40.90         9.92 o                         
   1   3  32        415.31        399.79         8.28 o                         
   2   3  32        775.83        756.38        14.11 o                         
   3   3  32        779.73        771.46        15.18 o                         
   4   3  32        285.24        280.48         8.12 o                         
   5   3  32          1.75          5.75         3.45 o                         
   6   3  32         85.45         95.96         8.23 o                         
   7   3  32        120.19        108.57         8.67 o                         
   8   3  32         39.39         45.31         8.06 o                         
   9   3  32         70.84         42.89        14.07 o                         
  10   3  32        130.75        139.44        30.62 o                         
  11   3  32          0.95         -2.04         6.61 o                         
   0   4  32         10.73         21.95        15.34 o                         
   1   4  32        632.47        613.53        21.47 o                         
   2   4  32         79.05         89.08        11.03 o                         
   3   4  32          4.11          5.32         4.45 o                         
   4   4  32         30.45         27.89         5.42 o                         
   5   4  32         66.45         93.74         7.40 o                         
   6   4  32         58.87         72.34         8.05 o                         
   7   4  32          0.95          1.31         4.28 o                         
   8   4  32          9.67         16.79         7.20 o                         
   9   4  32          2.53         -1.70         5.83 o                         
  10   4  32        105.55        133.10        17.93 o                         
   1   5  32          1.19         -3.17         5.58 o                         
   2   5  32         13.48         11.67         6.43 o                         
   3   5  32         49.11         41.35         9.30 o                         
   4   5  32         46.52         49.30         8.97 o                         
   5   5  32        137.05        164.92        13.45 o                         
   6   5  32         60.03         59.01        12.17 o                         
   7   5  32         15.15         19.36         9.00 o                         
   8   5  32          0.20          3.99         7.38 o                         
   9   5  32          1.22          8.01        11.09 o                         
   0   6  32        163.95        150.25        21.46 o                         
   1   6  32         14.54          9.38         7.21 o                         
   2   6  32         50.67         54.38        10.69 o                         
   3   6  32          0.16         -7.82         7.82 o                         
   4   6  32        327.58        335.13        18.40 o                         
   5   6  32          9.79         17.69         8.66 o                         
   6   6  32          5.14         -2.16         5.91 o                         
   7   6  32          0.23         12.39         7.45 o                         
   1   7  32          1.85         -3.33         6.50 o                         
   2   7  32          0.39          9.46         9.30 o                         
   3   7  32          0.34         -1.58         8.56 o                         
   1   1  33        593.99        554.64        10.72 o                         
   2   1  33         47.65         42.76         4.71 o                         
   3   1  33        744.71        716.85        16.12 o                         
   4   1  33         87.29         80.14         4.87 o                         
   5   1  33         20.10         19.03         3.48 o                         
   6   1  33        143.92        166.37         6.74 o                         
   7   1  33        116.39        115.45         7.35 o                         
   8   1  33          5.87          7.80         4.34 o                         
   9   1  33          0.22          0.38         5.00 o                         
  10   1  33         70.40         66.90        11.90 o                         
  11   1  33          0.16          6.99         6.13 o                         
  12   1  33        130.03        165.75        20.72 o                         
   0   2  33       1228.74       1158.62        26.81 o                         
   1   2  33       1039.74        994.16        17.09 o                         
   2   2  33         25.95         17.38         3.47 o                         
   3   2  33          0.39          0.71         2.19 o                         
   4   2  33         41.39         47.40         4.68 o                         
   5   2  33        178.73        182.89         9.04 o                         
   6   2  33         35.50         33.81         5.24 o                         
   7   2  33          0.93         -2.37         3.65 o                         
   8   2  33         62.98         56.48         6.44 o                         
   9   2  33          8.34          7.03         4.98 o                         
  10   2  33          0.83          2.66         4.10 o                         
  11   2  33        168.12        149.24        49.99 o                         
  12   2  33          3.40         -1.73         6.04 o                         
   1   3  33         12.73          8.51         2.22 o                         
   2   3  33         13.23         15.79         3.23 o                         
   3   3  33        769.92        752.58        12.97 o                         
   4   3  33          8.51          8.87         2.97 o                         
   5   3  33         29.91         31.93         6.50 o                         
   6   3  33         17.23         18.21         6.03 o                         
   7   3  33         35.81         35.48         6.81 o                         
   8   3  33        132.69        175.84        13.01 o                         
   9   3  33          0.18         -1.04         5.97 o                         
  10   3  33         17.64         17.66         9.04 o                         
  11   3  33          3.28          3.10         7.22 o                         
   0   4  33       1439.13       1331.73        67.24 o                         
   1   4  33        274.90        279.09        15.99 o                         
   2   4  33         24.56         28.66         7.88 o                         
   3   4  33          0.22          8.75         6.04 o                         
   4   4  33         46.49         34.57         8.34 o                         
   5   4  33        237.58        269.50        13.58 o                         
   6   4  33        210.15        247.45        13.41 o                         
   7   4  33          0.58          0.04         5.04 o                         
   8   4  33        146.70        179.86        16.87 o                         
   9   4  33         96.61         91.01        12.83 o                         
  10   4  33         24.67         18.68         9.35 o                         
   1   5  33          1.10          5.03         6.34 o                         
   2   5  33         21.24         20.33         7.38 o                         
   3   5  33          1.58          0.23         5.90 o                         
   4   5  33          0.00          2.82         5.74 o                         
   5   5  33         20.71         18.66         8.02 o                         
   6   5  33          4.24          5.32         7.47 o                         
   7   5  33          1.17          5.21         7.58 o                         
   8   5  33          2.89         12.07        10.10 o                         
   9   5  33         12.41          4.70        10.28 o                         
   0   6  33        255.35        304.47        29.18 o                         
   1   6  33         49.41         22.64        13.21 o                         
   2   6  33         32.35         25.05        10.92 o                         
   3   6  33         14.77         19.55        10.05 o                         
   4   6  33         78.19         58.65        14.36 o                         
   5   6  33          0.72          5.42         7.57 o                         
   6   6  33         96.07         93.08        12.93 o                         
   1   7  33          1.44         -1.55         6.30 o                         
   2   7  33         15.22         13.28        10.00 o                         
   0   0  34          0.75          5.56         4.71 o                         
   1   0  34          5.51         12.33         4.28 o                         
   2   0  34         66.17         62.02         6.36 o                         
   3   0  34        135.61        128.69         8.36 o                         
   4   0  34        122.69        109.79         8.87 o                         
   5   0  34        563.44        571.82        28.35 o                         
   6   0  34        801.09        743.42        30.11 o                         
   7   0  34        728.83        724.02        23.18 o                         
   8   0  34         72.31         70.87        14.17 o                         
   9   0  34         16.31          6.95         7.15 o                         
  10   0  34        247.00        270.86        23.75 o                         
  11   0  34         20.76         11.96         7.99 o                         
  12   0  34        128.19        140.35        27.58 o                         
   1   1  34        378.65        360.59         8.82 o                         
   2   1  34       1622.07       1470.67        23.36 o                         
   3   1  34        345.94        354.95         9.90 o                         
   4   1  34         13.61         14.12         3.75 o                         
   5   1  34         12.56         11.29         3.16 o                         
   6   1  34        110.46        112.62         6.59 o                         
   7   1  34         66.33         70.00         7.05 o                         
   8   1  34        117.49        105.14        12.81 o                         
   9   1  34        163.97        194.45        14.13 o                         
  10   1  34        121.87        120.41        19.61 o                         
  11   1  34         40.20         43.11         8.61 o                         
  12   1  34          2.65          6.25         7.10 o                         
   0   2  34        115.80        103.02         7.67 o                         
   1   2  34          0.63          3.12         2.44 o                         
   2   2  34          4.18          8.90         2.75 o                         
   3   2  34          2.75          0.69         3.02 o                         
   4   2  34        477.35        528.09        15.78 o                         
   5   2  34         65.93         66.07         6.35 o                         
   6   2  34         26.03         27.93         5.87 o                         
   7   2  34          0.92          3.25         3.57 o                         
   8   2  34        385.81        450.35        13.48 o                         
   9   2  34          0.28          1.06         4.97 o                         
  10   2  34         90.64         85.02        11.89 o                         
  11   2  34         11.94         20.53         7.51 o                         
   1   3  34         36.44         29.21         3.39 o                         
   2   3  34        217.80        233.99         7.84 o                         
   3   3  34         28.90         28.58         3.65 o                         
   4   3  34         26.51         27.81         5.84 o                         
   5   3  34         25.72         35.09         6.20 o                         
   6   3  34         26.62         30.37         8.39 o                         
   7   3  34        412.19        466.45        27.48 o                         
   8   3  34         54.88         28.76         7.50 o                         
   9   3  34        249.26        297.97        36.75 o                         
  10   3  34         12.72          9.08         8.33 o                         
  11   3  34         18.11          4.78         7.90 o                         
   0   4  34        122.66         80.67        13.45 o                         
   1   4  34         37.30         36.69         8.61 o                         
   2   4  34         38.66         44.44         8.66 o                         
   3   4  34          2.42          8.35         5.42 o                         
   4   4  34         99.02        116.30        11.65 o                         
   5   4  34        121.35        128.42        11.49 o                         
   6   4  34         47.11         42.84         9.08 o                         
   7   4  34          0.92          0.66         5.51 o                         
   8   4  34         32.51         49.30         8.55 o                         
   9   4  34         23.43         21.08         8.22 o                         
  10   4  34         49.83         20.43        12.74 o                         
   1   5  34         16.23         21.53         7.23 o                         
   2   5  34          4.49          1.73         6.52 o                         
   3   5  34        413.89        461.74        23.19 o                         
   4   5  34         49.63         64.91        11.38 o                         
   5   5  34         59.91         64.80        12.97 o                         
   6   5  34         28.07         29.03        10.57 o                         
   7   5  34         98.66         80.10        13.16 o                         
   8   5  34          1.76          7.88         9.14 o                         
   0   6  34         27.45          5.78         9.88 o                         
   1   6  34         49.03         45.88        10.85 o                         
   2   6  34         10.38         14.54         8.92 o                         
   3   6  34        133.47        193.47        18.60 o                         
   4   6  34         15.45         21.58        10.84 o                         
   5   6  34         27.60         21.48         8.94 o                         
   6   6  34         10.57         13.34         8.46 o                         
   1   1  35          5.11          2.56         2.42 o                         
   2   1  35         90.49         88.36         5.81 o                         
   3   1  35         27.01         25.77         4.14 o                         
   4   1  35        514.48        495.94        13.12 o                         
   5   1  35        176.51        187.76         7.26 o                         
   6   1  35          2.11          3.19         2.54 o                         
   7   1  35          8.03          8.42         4.07 o                         
   8   1  35         55.61         55.89         8.85 o                         
   9   1  35        230.18        294.99        17.80 o                         
  10   1  35         29.69         25.49         8.14 o                         
  11   1  35         58.88         63.46        12.40 o                         
   0   2  35         31.36         16.68         4.80 o                         
   1   2  35          9.85         15.45         3.14 o                         
   2   2  35         14.91         13.29         3.00 o                         
   3   2  35         41.27         43.71         4.24 o                         
   4   2  35         63.68         59.31         5.26 o                         
   5   2  35          3.62         -3.89         4.16 o                         
   6   2  35         20.51         21.29         5.50 o                         
   7   2  35         16.08          5.11         4.06 o                         
   8   2  35          3.40          0.87         3.15 o                         
   9   2  35        278.22        354.72        14.22 o                         
  10   2  35        146.77        206.30        28.27 o                         
  11   2  35         34.55         35.33        12.79 o                         
   1   3  35         24.15         23.63         2.89 o                         
   2   3  35         28.44         26.18         5.57 o                         
   3   3  35         11.16         19.62         4.80 o                         
   4   3  35          8.43          2.38         4.63 o                         
   5   3  35         42.19         43.35         7.17 o                         
   6   3  35         24.61         18.85         6.68 o                         
   7   3  35         79.70         73.66         8.37 o                         
   8   3  35          8.83         12.00         7.04 o                         
   9   3  35         39.82         28.50        10.04 o                         
  10   3  35         70.05         37.86        20.66 o                         
   0   4  35         85.24         96.72        14.49 o                         
   1   4  35        153.38        144.12        14.42 o                         
   2   4  35        127.56        131.71        11.63 o                         
   3   4  35        166.60        165.49        12.85 o                         
   4   4  35          0.08         -0.15         6.35 o                         
   5   4  35         63.76         54.12         9.41 o                         
   6   4  35          0.52         -5.40         7.23 o                         
   7   4  35         52.54         54.03         9.26 o                         
   8   4  35          3.36          3.01         5.99 o                         
   9   4  35        139.25        167.63        17.31 o                         
   1   5  35        189.59        204.96        15.75 o                         
   2   5  35         94.83        101.87        13.56 o                         
   3   5  35        129.85        141.22        17.23 o                         
   4   5  35          1.18         -0.03         6.71 o                         
   5   5  35         15.11         24.26         9.51 o                         
   6   5  35        127.42        160.58        14.96 o                         
   7   5  35         52.35         44.08        11.33 o                         
   0   6  35        461.93        443.54        32.23 o                         
   1   6  35        113.31         85.10        13.40 o                         
   2   6  35        217.97        231.15        17.96 o                         
   3   6  35          0.06          0.29         8.50 o                         
   4   6  35          4.72          7.66         9.73 o                         
   5   6  35         10.66          9.77         9.32 o                         
   0   0  36       2724.33       2590.91        70.75 o                         
   1   0  36          2.19         -0.34         3.49 o                         
   2   0  36         57.37         38.32         6.69 o                         
   3   0  36        123.25        148.12         9.94 o                         
   4   0  36        476.34        492.01        17.55 o                         
   5   0  36        258.53        240.29        13.55 o                         
   6   0  36        589.33        554.01        16.76 o                         
   7   0  36          5.03          2.77         5.06 o                         
   8   0  36        102.60         81.38        19.65 o                         
   9   0  36        122.31        166.28        30.25 o                         
  10   0  36          0.42          2.60        10.15 o                         
  11   0  36         54.01         66.45        13.62 o                         
   1   1  36        100.46        102.36         5.51 o                         
   2   1  36        119.62        151.95         6.76 o                         
   3   1  36        938.49        983.17        18.66 o                         
   4   1  36         38.37         29.13         4.69 o                         
   5   1  36          1.05          0.73         2.46 o                         
   6   1  36          2.11          1.96         2.70 o                         
   7   1  36        411.11        454.28        14.57 o                         
   8   1  36        211.68        251.88        11.54 o                         
   9   1  36        222.07        288.50        16.05 o                         
  10   1  36         15.37         15.89         7.81 o                         
  11   1  36         24.03         19.03         7.12 o                         
   0   2  36        721.64        669.41        20.44 o                         
   1   2  36         42.69         34.18         4.09 o                         
   2   2  36          9.16          9.76         2.93 o                         
   3   2  36        138.10        133.82         8.91 o                         
   4   2  36        415.20        449.50        12.22 o                         
   5   2  36          1.55          1.76         4.20 o                         
   6   2  36        336.17        346.50        13.15 o                         
   7   2  36        297.02        294.54        16.11 o                         
   8   2  36         17.87         19.59         5.97 o                         
   9   2  36        144.54        163.78        28.41 o                         
  10   2  36        207.32        268.55        18.63 o                         
   1   3  36         70.98         60.61         4.95 o                         
   2   3  36        281.31        267.28        12.35 o                         
   3   3  36        329.75        387.72        17.59 o                         
   4   3  36          0.66          2.90         4.08 o                         
   5   3  36        131.17        149.43        11.18 o                         
   6   3  36        156.67        166.88        12.72 o                         
   7   3  36          6.03          2.29         4.69 o                         
   8   3  36          0.57         -2.85         5.06 o                         
   9   3  36        129.25        144.54        16.14 o                         
  10   3  36         23.76         13.89         8.40 o                         
   0   4  36        173.41        172.09        23.70 o                         
   1   4  36          0.48         -1.33         5.22 o                         
   2   4  36         68.22         63.22        10.09 o                         
   3   4  36        126.96        146.23        12.46 o                         
   4   4  36        143.67        159.90        12.75 o                         
   5   4  36         31.61         32.62         8.06 o                         
   6   4  36          1.69          8.96         8.32 o                         
   7   4  36        190.83        176.47        15.27 o                         
   8   4  36        145.80        174.34        21.60 o                         
   9   4  36         95.41         85.70        13.83 o                         
   1   5  36         67.88         78.63        13.43 o                         
   2   5  36        137.65        130.50        15.94 o                         
   3   5  36          7.56          1.86         6.88 o                         
   4   5  36          9.94         11.55         7.19 o                         
   5   5  36         10.74          9.99         7.83 o                         
   6   5  36         57.08         58.85        11.30 o                         
   7   5  36         64.32         50.24        12.91 o                         
   0   6  36         21.91         23.06        14.84 o                         
   1   6  36          1.07         12.66         8.95 o                         
   2   6  36          0.85         -3.40         7.64 o                         
   3   6  36          9.34         11.31         9.47 o                         
   4   6  36          0.68          2.03         7.67 o                         
   1   1  37         54.00         44.14         4.83 o                         
   2   1  37          6.88         13.24         3.65 o                         
   3   1  37         19.14         17.63         3.75 o                         
   4   1  37          0.53          2.57         3.60 o                         
   5   1  37        151.12        161.92         8.25 o                         
   6   1  37         69.51         66.59         8.86 o                         
   7   1  37         15.29         14.60         4.84 o                         
   8   1  37         24.81         24.70         6.02 o                         
   9   1  37        104.59        133.35        18.81 o                         
  10   1  37         68.07         55.63        11.39 o                         
   0   2  37        268.07        219.63        11.05 o                         
   1   2  37        114.53        103.73         6.30 o                         
   2   2  37         23.04         17.94         3.51 o                         
   3   2  37        112.07        116.67         5.43 o                         
   4   2  37         95.17         92.08         7.99 o                         
   5   2  37        105.17        124.66        12.40 o                         
   6   2  37         88.57         71.18        17.04 o                         
   7   2  37          1.08          6.13         4.01 o                         
   8   2  37        127.25        109.94        16.09 o                         
   9   2  37         37.95         44.81        10.05 o                         
  10   2  37         13.33         -3.56         8.65 o                         
   1   3  37        601.30        580.72        20.69 o                         
   2   3  37        125.23        119.45         8.10 o                         
   3   3  37          1.91          1.28         4.54 o                         
   4   3  37          8.99          6.84         4.36 o                         
   5   3  37          2.61          2.54         4.51 o                         
   6   3  37         13.95         15.19         7.04 o                         
   7   3  37        140.27        140.92        16.99 o                         
   8   3  37         29.42         29.56         8.90 o                         
   9   3  37          4.45          2.92         6.38 o                         
   0   4  37         96.42         68.78        24.79 o                         
   1   4  37         27.08         28.18         8.28 o                         
   2   4  37        268.29        303.76        17.14 o                         
   3   4  37         48.21         52.40        10.32 o                         
   4   4  37          2.64         -1.42         5.31 o                         
   5   4  37          8.58         17.61         7.83 o                         
   6   4  37         22.95         32.72         9.25 o                         
   7   4  37         52.06         48.21        11.65 o                         
   8   4  37         21.85         27.10        11.28 o                         
   1   5  37         31.15         26.44         9.99 o                         
   2   5  37        100.01        134.52        14.53 o                         
   3   5  37          1.17          2.86         6.56 o                         
   4   5  37         39.06         50.03        11.35 o                         
   5   5  37          3.06          3.45         8.00 o                         
   6   5  37          4.91          4.54         7.51 o                         
   0   6  37         20.05         25.26        14.80 o                         
   1   6  37        118.87        116.74        15.84 o                         
   2   6  37         47.23         49.31        14.62 o                         
   0   0  38        539.91        587.35        26.86 o                         
   1   0  38         20.15         15.71         5.29 o                         
   2   0  38          9.91         18.68         6.00 o                         
   3   0  38        225.40        240.96        12.28 o                         
   4   0  38        689.15        811.42        24.78 o                         
   5   0  38         94.50        104.06        11.98 o                         
   6   0  38        183.71        188.57        13.75 o                         
   7   0  38        466.29        533.62        21.78 o                         
   8   0  38        543.00        660.26        41.12 o                         
   9   0  38        148.63        142.67        18.28 o                         
  10   0  38        375.50        521.82        36.16 o                         
   1   1  38         55.01         75.87         5.15 o                         
   2   1  38          9.75          1.64         3.17 o                         
   3   1  38        697.68        776.87        15.94 o                         
   4   1  38         11.29         16.43         4.34 o                         
   5   1  38         38.52         34.50         5.28 o                         
   6   1  38        517.15        541.76        26.25 o                         
   7   1  38         38.58         31.53         5.76 o                         
   8   1  38          7.95          7.79         5.17 o                         
   9   1  38        243.34        338.37        21.84 o                         
  10   1  38        200.51        205.93        43.93 o                         
   0   2  38       1279.08       1259.05        31.79 o                         
   1   2  38         27.58         24.01         4.18 o                         
   2   2  38          1.46         -0.90         2.50 o                         
   3   2  38        176.43        185.27         8.73 o                         
   4   2  38        300.68        331.93        15.87 o                         
   5   2  38          2.82          3.23         3.49 o                         
   6   2  38        372.40        381.24        16.78 o                         
   7   2  38         85.52         93.27        11.90 o                         
   8   2  38         21.67          9.79         7.02 o                         
   9   2  38        197.48        259.95        45.62 o                         
   1   3  38         77.48         91.35         9.82 o                         
   2   3  38         55.99         46.52         8.38 o                         
   3   3  38         79.36         77.87         9.84 o                         
   4   3  38          2.83          5.74         4.38 o                         
   5   3  38        123.54        135.30        10.75 o                         
   6   3  38          9.79          6.68         6.06 o                         
   7   3  38        412.80        498.38        28.94 o                         
   8   3  38        115.97        154.11        24.88 o                         
   9   3  38         60.72         63.95        13.28 o                         
   0   4  38          2.32          0.28         6.57 o                         
   1   4  38        170.60        168.32        15.24 o                         
   2   4  38         71.25         77.08        11.44 o                         
   3   4  38         20.03         16.31         8.30 o                         
   4   4  38         55.44         33.95        11.15 o                         
   5   4  38          0.00          1.54         6.87 o                         
   6   4  38          2.10         -0.74         6.16 o                         
   7   4  38         70.50         57.49        11.40 o                         
   1   5  38         63.37         65.99        12.49 o                         
   2   5  38         55.39         58.50        11.29 o                         
   3   5  38         15.40         14.61         9.68 o                         
   4   5  38          3.39         -6.00         6.97 o                         
   5   5  38         24.93         31.20        12.17 o                         
   1   1  39          2.20          2.21         2.82 o                         
   2   1  39          6.41         13.07         4.41 o                         
   3   1  39         16.25         19.62         4.40 o                         
   4   1  39          0.92          1.16         2.87 o                         
   5   1  39          3.90          5.42         4.03 o                         
   6   1  39         39.75         45.88         6.54 o                         
   7   1  39         38.59         37.12         6.31 o                         
   8   1  39         14.70         15.59         6.84 o                         
   9   1  39          0.20          2.76         5.76 o                         
   0   2  39          3.47          5.41         4.52 o                         
   1   2  39         69.53         52.21         5.79 o                         
   2   2  39        179.55        235.26         8.63 o                         
   3   2  39          0.03          0.96         2.80 o                         
   4   2  39         92.44        131.22        11.59 o                         
   5   2  39          8.25          7.86         5.03 o                         
   6   2  39         27.17         28.52         7.83 o                         
   7   2  39         25.58         19.78         6.79 o                         
   8   2  39        629.33        821.66        46.89 o                         
   9   2  39         23.45         21.50         9.34 o                         
   1   3  39         96.81         87.01        10.80 o                         
   2   3  39        160.26        173.09        14.47 o                         
   3   3  39          0.18          6.15         5.88 o                         
   4   3  39         22.77         25.77         8.46 o                         
   5   3  39         79.17         47.94         8.92 o                         
   6   3  39         20.33         18.20         7.50 o                         
   7   3  39        108.54         88.02        12.87 o                         
   8   3  39          4.03          5.11         6.23 o                         
   0   4  39         49.01         71.34        15.32 o                         
   1   4  39        186.04        175.16        14.38 o                         
   2   4  39         34.94         31.77        10.61 o                         
   3   4  39          5.25          4.24         7.81 o                         
   4   4  39        162.07        145.35        14.70 o                         
   5   4  39        104.55        111.48        16.53 o                         
   6   4  39          4.62          1.45         6.72 o                         
   7   4  39         41.31         34.48        10.08 o                         
   1   5  39         52.91         41.88        11.73 o                         
   2   5  39         17.13         17.94         9.84 o                         
   3   5  39        178.10        197.82        22.32 o                         
   4   5  39         26.60         30.62        11.04 o                         
   0   0  40        401.84        371.26        25.63 o                         
   1   0  40         43.62         42.07         6.88 o                         
   2   0  40         96.16         84.02         8.95 o                         
   3   0  40         92.42         81.93        12.31 o                         
   4   0  40        831.23        949.28        31.80 o                         
   5   0  40         14.15         16.61         6.40 o                         
   6   0  40        302.65        287.94        15.12 o                         
   7   0  40          6.35         12.41         8.31 o                         
   8   0  40        371.44        444.76        28.21 o                         
   9   0  40        259.39        343.65        28.94 o                         
   1   1  40        144.15        152.99         8.75 o                         
   2   1  40         29.23         30.98         4.93 o                         
   3   1  40         71.15         62.10         7.00 o                         
   4   1  40         22.07         20.21         5.29 o                         
   5   1  40        113.97        135.88        15.43 o                         
   6   1  40         10.78          8.92         4.76 o                         
   7   1  40        304.72        397.31        14.51 o                         
   8   1  40          5.31          0.89         6.55 o                         
   9   1  40        267.35        309.08        17.94 o                         
   0   2  40         87.59         87.83        13.79 o                         
   1   2  40         20.63         23.13         4.67 o                         
   2   2  40         15.61         18.79         4.67 o                         
   3   2  40         79.29         64.01         8.23 o                         
   4   2  40         34.31         28.66         6.60 o                         
   5   2  40         14.41         14.89         6.22 o                         
   6   2  40         77.52         87.43        12.52 o                         
   7   2  40         61.51         66.64        14.87 o                         
   8   2  40        131.80        155.33        17.00 o                         
   1   3  40         99.06        111.46        12.42 o                         
   2   3  40        149.33        127.09        15.77 o                         
   3   3  40        147.38        148.92        13.00 o                         
   4   3  40          0.01          1.90         6.48 o                         
   5   3  40          0.05         -1.23         6.11 o                         
   6   3  40        102.21         77.51        14.59 o                         
   7   3  40         28.55         33.08         7.66 o                         
   0   4  40        119.94        101.71        18.26 o                         
   1   4  40         82.30         67.27        11.39 o                         
   2   4  40        181.61        206.06        17.62 o                         
   3   4  40         82.68         88.84        14.30 o                         
   4   4  40         26.60         41.91         9.89 o                         
   5   4  40          1.90          0.68         8.69 o                         
   6   4  40         72.25         56.04        10.79 o                         
   1   5  40          2.43          5.71         7.36 o                         
   2   5  40          0.10         -7.46         7.46 o                         
   3   5  40          1.95          7.17         8.83 o                         
   1   1  41         29.72         25.94         4.01 o                         
   2   1  41          1.54          1.04         2.81 o                         
   3   1  41        177.53        177.21        13.97 o                         
   4   1  41         96.77        106.17         9.06 o                         
   5   1  41          6.01         14.38         5.78 o                         
   6   1  41        118.62        127.58        13.58 o                         
   7   1  41          0.45         -1.18         4.23 o                         
   8   1  41         21.26         15.53         6.47 o                         
   0   2  41        524.05        558.67        20.61 o                         
   1   2  41          1.47         -1.03         2.98 o                         
   2   2  41          8.35          7.48         5.46 o                         
   3   2  41         23.25         23.60         6.49 o                         
   4   2  41        174.81        213.85        14.59 o                         
   5   2  41         73.87         81.33        11.44 o                         
   6   2  41         33.93         23.04         7.93 o                         
   7   2  41         13.50         22.55         7.81 o                         
   8   2  41          0.11          1.32         6.24 o                         
   1   3  41         13.42         16.76         7.00 o                         
   2   3  41         27.58         26.34         8.75 o                         
   3   3  41         19.72         20.11         8.60 o                         
   4   3  41         91.44        107.67        13.16 o                         
   5   3  41          2.45          1.85         6.24 o                         
   6   3  41        208.58        250.70        20.66 o                         
   7   3  41          4.28         -0.27         6.41 o                         
   0   4  41          5.51          3.19         9.11 o                         
   1   4  41          0.76         -1.86         5.65 o                         
   2   4  41         39.06         48.47        11.90 o                         
   3   4  41          0.85          2.88         6.98 o                         
   4   4  41         33.21         25.42         9.25 o                         
   5   4  41         80.11         71.22        14.61 o                         
   0   0  42        177.67        107.17        72.84 o                         
   1   0  42          2.08         -1.12         3.90 o                         
   2   0  42         93.27        124.84        12.35 o                         
   3   0  42        764.46        862.27        30.00 o                         
   4   0  42         62.43         51.18         9.40 o                         
   5   0  42        352.72        348.36        16.11 o                         
   6   0  42        189.82        217.45        21.15 o                         
   7   0  42         99.26        166.55        22.82 o                         
   8   0  42          5.80         12.28         8.26 o                         
   1   1  42        187.18        187.56        12.96 o                         
   2   1  42         95.88         68.57        10.03 o                         
   3   1  42        479.62        537.96        18.24 o                         
   4   1  42         12.67         18.80         5.93 o                         
   5   1  42         24.35         31.56         6.65 o                         
   6   1  42          1.03         -0.26         5.12 o                         
   7   1  42        281.57        310.54        14.59 o                         
   0   2  42        449.84        384.40        16.30 o                         
   1   2  42        134.63        119.48        18.65 o                         
   2   2  42         71.75         57.77         9.80 o                         
   3   2  42         55.15         51.25        10.27 o                         
   4   2  42        217.71        225.87        21.16 o                         
   5   2  42          5.03          5.06         4.93 o                         
   6   2  42        175.31        162.31        24.71 o                         
   7   2  42         86.05         82.54        13.37 o                         
   1   3  42          0.11          0.60         7.56 o                         
   2   3  42          0.55          2.05         5.66 o                         
   3   3  42          0.27         -4.90         6.22 o                         
   4   3  42         52.86         30.39         9.85 o                         
   5   3  42          1.18          5.67         6.68 o                         
   6   3  42          7.90          3.74         6.88 o                         
   0   4  42         94.72         57.45        26.61 o                         
   1   4  42          1.77          0.85         8.74 o                         
   2   4  42          0.18         -6.85         7.70 o                         
   3   4  42         15.67         19.05        10.44 o                         
   4   4  42        100.20        114.31        18.44 o                         
   1   1  43         14.77          6.66         3.45 o                         
   2   1  43         45.90         21.95         5.40 o                         
   3   1  43         56.66         38.40         8.42 o                         
   4   1  43         31.25         16.57         6.48 o                         
   5   1  43          0.15         -0.32         4.99 o                         
   6   1  43         28.36         31.86         8.71 o                         
   7   1  43         14.21         28.94         8.11 o                         
   0   2  43          6.25         -2.85         9.88 o                         
   1   2  43        115.80        139.32        14.71 o                         
   2   2  43          1.35          2.00         5.60 o                         
   3   2  43        200.43        305.48        15.64 o                         
   4   2  43          2.37         12.37         7.31 o                         
   5   2  43         19.10         20.81         6.76 o                         
   6   2  43          0.30          5.56         6.26 o                         
   1   3  43         24.45         26.45         8.80 o                         
   2   3  43         31.45         25.26         8.63 o                         
   3   3  43        110.31         82.44        13.65 o                         
   4   3  43          0.15         -0.03         5.85 o                         
   5   3  43         24.67         26.27        10.23 o                         
   0   4  43        178.54        232.37        32.02 o                         
   1   4  43         25.86         25.66        10.96 o                         
   2   4  43         38.16         39.84        10.22 o                         
   0   0  44        350.44        320.82        28.21 o                         
   1   0  44        218.03        237.49        13.55 o                         
   2   0  44          0.23         -5.45         5.45 o                         
   3   0  44         99.83        107.14        11.94 o                         
   4   0  44        150.76        173.63        21.28 o                         
   5   0  44        182.42        163.49        15.11 o                         
   6   0  44         58.59         45.36        11.51 o                         
   1   1  44         79.79         55.39        11.36 o                         
   2   1  44          1.71         -1.39         4.05 o                         
   3   1  44         62.28         24.36         9.83 o                         
   4   1  44         10.26         16.80         6.43 o                         
   5   1  44         22.58         39.63         8.69 o                         
   6   1  44        203.58        230.05        25.48 o                         
   0   2  44        463.42        384.33        52.59 o                         
   1   2  44         33.89         24.27         7.38 o                         
   2   2  44         71.51         41.59         9.83 o                         
   3   2  44         47.94         42.07         9.42 o                         
   4   2  44        272.90        280.65        25.73 o                         
   5   2  44          2.53          8.01         8.80 o                         
   1   3  44        225.78        269.74        33.10 o                         
   2   3  44          0.99         -4.41         6.47 o                         
   3   3  44        500.23        616.44        30.58 o                         
   1   1  45          4.63          3.39         3.76 o                         
   2   1  45        268.25        293.80        11.99 o                         
   3   1  45         25.05         16.28         5.58 o                         
   4   1  45        129.71        128.71        15.15 o                         
   5   1  45          0.00         -0.32         7.34 o                         
   0   2  45         15.38         22.08        11.73 o                         
   1   2  45        110.02        154.71        32.98 o                         
   2   2  45         24.78          9.81         7.69 o                         
   3   2  45         43.68         45.08        12.67 o                         
   4   2  45         16.22         21.70         8.64 o                         
   1   3  45         79.73         61.19        15.39 o                         
   0   0  46       1507.86       1796.68        71.76 o                         
   1   0  46          0.05          5.53         6.09 o                         
   2   0  46        776.16        850.53        37.17 o                         
   3   0  46         58.99         65.62        12.11 o                         
   4   0  46         53.92         14.35        10.71 o                         
   1   1  46        324.60        297.37        23.63 o                         
   2   1  46         94.21        101.78        14.44 o                         
   3   1  46        176.44        192.36        13.30 o                         
   0   2  46         60.91         43.04        13.48 o                         
   1   2  46         54.13         59.92        12.99 o                         
   2   2  46        158.33        148.63        33.43 o                         
   1   1  47          8.21          6.76         4.39 o                         
                                                                                
